# Supplementary material for: Establishment of tumor inflammasome clusters with distinct immunogenomic landscape aids immunotherapy
Source: Theranostics. 2021 Oct 17;11(20):9884–903. doi: 10.7150/thno.63202 (PMC8581407; doi:10.7150/thno.63202)
Supplement: Supplementary file 2 — Supplementary table 1: Inflammasome-signaling-related genes. [file thnov11p9884s2.xlsx]

## Sheet: Sheet1
Table S1. Inflammasome-signaling-related genes.
Gene set	Symbol
CASP1_up_regulated_gene	TMEM260
CASP1_up_regulated_gene	TIFA
CASP1_up_regulated_gene	LSM4
CASP1_up_regulated_gene	CERS2
CASP1_up_regulated_gene	PLCG2
CASP1_up_regulated_gene	FAM219A
CASP1_up_regulated_gene	LAMTOR3
CASP1_up_regulated_gene	KLF11
CASP1_up_regulated_gene	CTSH
CASP1_up_regulated_gene	CAPZA2
CASP1_up_regulated_gene	ACTL6A
CASP1_up_regulated_gene	C10orf11
CASP1_up_regulated_gene	KLRB1
CASP1_down_regulated_gene	UBR1
CASP1_down_regulated_gene	PPP1R12B
CASP1_down_regulated_gene	ZNF512B
CASP1_down_regulated_gene	FARP2
CASP1_down_regulated_gene	PPIP5K1
CASP1_down_regulated_gene	PHKA1
CASP1_down_regulated_gene	BACE1
CASP1_down_regulated_gene	MRPS27
CASP1_down_regulated_gene	TRAPPC12
CASP1_down_regulated_gene	TAS1R3
CASP1_down_regulated_gene	CD247
CASP1_down_regulated_gene	CYBRD1
CASP1_down_regulated_gene	PCED1A
CASP1_down_regulated_gene	AP5M1
CASP1_down_regulated_gene	RMDN1
CASP1_down_regulated_gene	FBXO31
CASP1_down_regulated_gene	BLOC1S6
CASP1_down_regulated_gene	ATP10D
CASP1_down_regulated_gene	FMO1
CASP1_down_regulated_gene	FKBP5
CASP1_down_regulated_gene	NNT
IL1B_up_regulated_gene	ADAM17
IL1B_up_regulated_gene	SLC11A2
IL1B_up_regulated_gene	EREG
IL1B_up_regulated_gene	CSF1
IL1B_up_regulated_gene	ESR1
IL1B_up_regulated_gene	BID
IL1B_up_regulated_gene	BACH1
IL1B_up_regulated_gene	TNFRSF1B
IL1B_up_regulated_gene	MAPKAPK3
IL1B_up_regulated_gene	IFNAR2
IL1B_up_regulated_gene	NFKB2
IL1B_up_regulated_gene	OSMR
IL1B_up_regulated_gene	BTN1A1
IL1B_up_regulated_gene	IRF5
IL1B_up_regulated_gene	GNAQ
IL1B_up_regulated_gene	SULF2
IL1B_up_regulated_gene	SLC7A11
IL1B_up_regulated_gene	SLAMF1
IL1B_up_regulated_gene	SELP
IL1B_up_regulated_gene	NPY1R
IL1B_up_regulated_gene	PROKR1
IL1B_up_regulated_gene	SOD2
IL1B_up_regulated_gene	SERPINB2
IL1B_up_regulated_gene	RAB32
IL1B_up_regulated_gene	PTGER4
IL1B_up_regulated_gene	STX11
IL1B_up_regulated_gene	IGSF3
IL1B_up_regulated_gene	ARHGAP27
IL1B_up_regulated_gene	TBC1D9
IL1B_up_regulated_gene	TNIP1
IL1B_up_regulated_gene	SLAMF8
IL1B_up_regulated_gene	ACTR3B
IL1B_up_regulated_gene	PIM1
IL1B_up_regulated_gene	MAP3K8
IL1B_up_regulated_gene	POLR3K
IL1B_up_regulated_gene	BCL3
IL1B_up_regulated_gene	HOXD13
IL1B_up_regulated_gene	CDCA2
IL1B_up_regulated_gene	RND1
IL1B_up_regulated_gene	CERS5
IL1B_up_regulated_gene	GPR171
IL1B_up_regulated_gene	PTGS2
IL1B_up_regulated_gene	NFATC2
IL1B_up_regulated_gene	B3GAT1
IL1B_up_regulated_gene	CH25H
IL1B_up_regulated_gene	IL33
IL1B_up_regulated_gene	SLC5A1
IL1B_up_regulated_gene	NFKBIE
IL1B_up_regulated_gene	SOCS3
IL1B_up_regulated_gene	ELF3
IL1B_up_regulated_gene	SELE
IL1B_up_regulated_gene	TNFAIP2
IL1B_up_regulated_gene	TLR2
IL1B_up_regulated_gene	CHL1
IL1B_up_regulated_gene	CCL2
IL1B_up_regulated_gene	STEAP4
IL1B_up_regulated_gene	ZC3H12A
IL1B_up_regulated_gene	IL6
IL1B_up_regulated_gene	VCAM1
IL1B_up_regulated_gene	NFKBIZ
IL1B_up_regulated_gene	CXCL1
IL1B_up_regulated_gene	CCL20
IL1B_up_regulated_gene	LACC1
IL1B_up_regulated_gene	ZNF608
IL1B_up_regulated_gene	GBP6
IL1B_down_regulated_gene	LIM2
IL1B_down_regulated_gene	HS3ST2
IL1B_down_regulated_gene	COX5B
IL1B_down_regulated_gene	PDE4B
IL1B_down_regulated_gene	ASCL2
IL1B_down_regulated_gene	EHD2
IL1B_down_regulated_gene	SCN3A
IL18_up_regulated_gene	SC5D
IL18_up_regulated_gene	DYNC2H1
IL18_up_regulated_gene	BCL9L
IL18_up_regulated_gene	ALG9
IL18_up_regulated_gene	TMEM25
IL18_up_regulated_gene	NXPE4
IL18_down_regulated_gene	IFT46
IL18_down_regulated_gene	RNF214
GSDMD_up_regulated_gene	CD226
GSDMD_up_regulated_gene	KLRB1
GSDMD_up_regulated_gene	CXCR6
GSDMD_up_regulated_gene	THY1
GSDMD_up_regulated_gene	SAMD3
GSDMD_up_regulated_gene	TXK
GSDMD_up_regulated_gene	C5orf28
GSDMD_up_regulated_gene	FASLG
GSDMD_up_regulated_gene	RGS11
GSDMD_up_regulated_gene	CTSW
GSDMD_up_regulated_gene	MID1
GSDMD_down_regulated_gene	CAMK2B
GSDMD_down_regulated_gene	CNBD2
Inflammasome_complex_related_gene	NLRP1
Inflammasome_complex_related_gene	NLRP3
Inflammasome_complex_related_gene	CASP4
Inflammasome_complex_related_gene	CASP5
Inflammasome_complex_related_gene	NLRC5
Inflammasome_complex_related_gene	NLRP6
Inflammasome_complex_related_gene	NLRP12
Inflammasome_complex_related_gene	NLRP7
Inflammasome_complex_related_gene	NAIP
Inflammasome_complex_related_gene	NLRC4
Inflammasome_complex_related_gene	AIM2
Inflammasome_complex_related_gene	IFI16
Inflammasome_complex_related_gene	MEFV
Inflammasome_complex_related_gene	NLRP2
Inflammasome_complex_related_gene	PYCARD
