# Supplementary material for: Establishment of tumor inflammasome clusters with distinct immunogenomic landscape aids immunotherapy
Source: Theranostics. 2021 Oct 17;11(20):9884–903. doi: 10.7150/thno.63202 (PMC8581407; doi:10.7150/thno.63202)
Supplement: Supplementary file 3 — Supplementary table 2: Sample numbers from different datasets. [file thnov11p9884s3.xlsx]

## Sheet: Table S2
Table S2. Sample numbers from different datasets.
Tumor Type	TCGA		CGGA	CCLE	IMvigor210	dbGaP: phs001036	GSE91061	GSE78220	GSE39582	CMU1H
	Normal Tissue	Tumor Tissue
ACC	0	79
BLCA	19	405		25
BRCA	113	1082		50
CESC	3	297
CHOL	9	36
COAD	41	455		57					33
DLBC	0	47		38
ESCA	13	173		26
GBM	0	146	139	33						26
HNSC	43	515		32
KICH	25	66
KIRC	72	530		23
KIRP	32	290
LAML	0	164		31
LGG	0	505		9
LIHC	50	369		25
LUAD	58	513		73
LUSC	51	496		23
MESO	0	82		9
OV	0	404		42
PAAD	4	178		40
PCPG	3	179
PRAD	52	483		7	348
READ	9	164		57
SARC	2	258		37
SKCM	0	103		52		76*	30*	13*
STAD	34	414		37
TGCT	0	155
THCA	59	500		11
THYM	2	120
UCEC	23	539		28
UCS	0	57
UVM	0	77
*Only cutaneous melanoma samples collected prior to anti-PD1 therapy from dbGaP: phs001036, GSE91061 and GSE78220 were retrieved for further analysis in this study.
