# Supplementary material for: Establishment of tumor inflammasome clusters with distinct immunogenomic landscape aids immunotherapy
Source: Theranostics. 2021 Oct 17;11(20):9884–903. doi: 10.7150/thno.63202 (PMC8581407; doi:10.7150/thno.63202)
Supplement: Supplementary file 4 — Supplementary table 3: Classification prediction accuracy of six machine learning algorithms by python language. [file thnov11p9884s4.xlsx]

## Sheet: Table S3A
Table S3A. Classification prediction accuracy of six machine learning algorithms by python language (internal CV performation metrics; related to figure 4D).
Methods	5-fold CV (accuracy)					Average (accuracy)
LR	0.750791	0.747628	0.753321	0.749526	0.746835	0.74962
LDA	0.854522	0.851992	0.87413	0.857052	0.860127	0.859565
KNN	0.896268	0.893738	0.919039	0.916509	0.9	0.905111
CART	0.864643	0.865908	0.880455	0.86401	0.871519	0.869307
NB	0.908918	0.896901	0.918406	0.913346	0.900633	0.907641
SVM	0.957622	0.958254	0.966477	0.966477	0.958228	0.961412

## Sheet: Table S3B
Table S3B. Classification prediction accuracy of six machine learning algorithms by python language (external validation performation metrics; related to figure 4D).
	Cluster 1	Cluster 2	Cluster 3	Cluster 4	Cluster 5	Cluster 6	Accuracy	Method
Cluster 1	102	8	1	0	2	0	0.857865	CART
Cluster 2	11	296	9	25	6	0
Cluster 3	0	13	201	21	14	13
Cluster 4	0	30	10	572	0	41
Cluster 5	0	0	9	0	95	7
Cluster 6	0	5	8	35	13	430
Cluster 1	103	2	0	0	1	0	0.909459	KNN
Cluster 2	9	316	3	8	5	0
Cluster 3	0	2	206	13	16	9
Cluster 4	0	28	19	622	0	26
Cluster 5	1	0	3	0	97	2
Cluster 6	0	4	7	10	11	454
Cluster 1	104	7	0	0	0	0	0.856348	LDA
Cluster 2	9	292	2	22	3	0
Cluster 3	0	1	176	11	25	3
Cluster 4	0	52	38	598	1	31
Cluster 5	0	0	14	0	73	7
Cluster 6	0	0	8	22	28	450
Cluster 1	103	50	0	1	4	0	0.759737	LR
Cluster 2	10	263	0	26	0	0
Cluster 3	0	5	182	55	26	7
Cluster 4	0	30	21	463	0	50
Cluster 5	0	1	31	5	69	12
Cluster 6	0	3	4	103	31	422
Cluster 1	105	6	0	0	0	0	0.901366	NB
Cluster 2	8	324	11	25	3	0
Cluster 3	0	5	204	11	20	3
Cluster 4	0	12	6	588	0	18
Cluster 5	0	2	10	0	95	4
Cluster 6	0	3	7	29	12	466
Cluster 1	108	1	0	0	0	0	0.959535	SVM
Cluster 2	5	341	2	3	6	0
Cluster 3	0	0	223	4	5	4
Cluster 4	0	9	6	639	0	8
Cluster 5	0	0	4	0	108	1
Cluster 6	0	1	3	7	11	478
20 percents of TCGA samples were freedomly extracted as the test dataset for predicting analysis.
