# Supplementary material for: Establishment of tumor inflammasome clusters with distinct immunogenomic landscape aids immunotherapy
Source: Theranostics. 2021 Oct 17;11(20):9884–903. doi: 10.7150/thno.63202 (PMC8581407; doi:10.7150/thno.63202)
Supplement: Supplementary file 5 — Supplementary table 4: Enrichment or deletion of inflammasome-signaling-related gene sets and differential expression of 141 inflammasome-signaling-related genes. [file thnov11p9884s5.xlsx]

## Sheet: Table S4A
Table S4A. Enrichment or deletion of inflammasome-signaling-related gene sets was evaluated by GSEA in twenty cancer types with paired tumor and normal samples (related to figure 1B).
Gene sets	setSize	enrichmentScore	NES	pvalue	p.adjust	qvalues	rank	leading_edge	core_enrichment	tumor type
IL1B related genes	72	-0.517254	-1.73454	0.00380952	0.0114286	0.00802005	3721	tags=44%, list=19%, signal=36%	PIM1/GNAQ/ZC3H12A/TBC1D9/NPY1R/OSMR/GPR171/SLAMF1/RND1/PTGS2/SOD2/CSF1/STX11/NFKBIZ/VCAM1/PTGER4/SCN3A/CH25H/ESR1/SELE/NFATC2/EHD2/STEAP4/SELP/SOCS3/TNFRSF1B/MAP3K8/CCL2/IL6/IL33/PDE4B	BLCA
IL18 related genes	8	-0.707094	-1.43637	0.105675	0.21135	0.148316	5006	tags=75%, list=25%, signal=56%	ALG9/TMEM25/IFT46/NXPE4/DYNC2H1	BLCA
CASP1 related genes	34	-0.382481	-1.12265	0.263941	0.35225	0.247193	3510	tags=38%, list=18%, signal=32%	ATP10D/BACE1/LAMTOR3/KLF11/UBR1/CAPZA2/KLRB1/FBXO31/PLCG2/CYBRD1/PPP1R12B/FKBP5	BLCA
GSDMD related genes	13	-0.485047	-1.12703	0.293542	0.35225	0.247193	2058	tags=38%, list=10%, signal=34%	CTSW/KLRB1/CD226/RGS11	BLCA
Inflammasome complex related genes	15	-0.422819	-1.03387	0.397706	0.397706	0.279092	3440	tags=27%, list=17%, signal=22%	NAIP/NLRP1/NLRP3	BLCA
Inflammasome complex related genes	15	-0.527242	-1.33494	0.130102	0.314917	0.314917	689	tags=27%, list=3%, signal=26%	NLRP3/NLRP1/IFI16	UCEC
CASP1 related genes	34	-0.393904	-1.20989	0.157459	0.314917	0.314917	2995	tags=32%, list=15%, signal=28%	UBR1/KLRB1/CAPZA2/FKBP5/KLF11/ATP10D/FMO1/FBXO31/CYBRD1/PPP1R12B	UCEC
IL1B related genes	72	-0.290565	-1.03483	0.352159	0.500971	0.500971	3396	tags=31%, list=17%, signal=25%	IFNAR2/CSF1/CH25H/GNAQ/IL6/MAP3K8/PTGER4/CHL1/NFKBIZ/IL33/NPY1R/VCAM1/STX11/SCN3A/TNFRSF1B/SULF2/SELE/NFATC2/SELP/EHD2/STEAP4	UCEC
IL18 related genes	8	-0.485835	-1.02368	0.417476	0.500971	0.500971	3822	tags=38%, list=19%, signal=30%	IFT46/DYNC2H1	UCEC
GSDMD related genes	13	-0.274862	-0.676636	0.900485	0.900485	0.900485	4365	tags=38%, list=22%, signal=30%	CTSW/CXCR6/KLRB1/SAMD3	UCEC
Inflammasome complex related genes	15	-0.477586	-1.22189	0.192893	0.744417	0.744417	4160	tags=53%, list=21%, signal=42%	NLRC4/NAIP/NLRP2/NLRP1/NLRP3/NLRP7/CASP5	COAD
GSDMD related genes	13	-0.444995	-1.08875	0.334963	0.744417	0.744417	4296	tags=54%, list=22%, signal=42%	FASLG/CD226/TXK/CAMK2B/CTSW/KLRB1	COAD
IL18 related genes	8	-0.44389	-0.946836	0.496278	0.744417	0.744417	2254	tags=38%, list=11%, signal=33%	TMEM25/NXPE4	COAD
IL1B related genes	72	-0.242418	-0.866141	0.809353	0.848889	0.848889	2116	tags=21%, list=11%, signal=19%	VCAM1/STEAP4/GPR171/SLAMF1/GNAQ/ESR1/TBC1D9/IGSF3/NPY1R/PROKR1/PTGER4/CSF1/CHL1/SCN3A	COAD
CASP1 related genes	34	0.273377	0.774537	0.848889	0.848889	0.848889	1715	tags=18%, list=9%, signal=16%	ACTL6A/FAM219A/PHKA1/LSM4/PCED1A/CTSH	COAD
Inflammasome complex related genes	15	-0.672363	-1.53836	0.0394322	0.118297	0.0830151	5841	tags=73%, list=30%, signal=52%	PYCARD/CASP5/NLRP1/NLRP12/NLRP3/MEFV/NAIP/NLRC4/NLRC5/NLRP7	PAAD
GSDMD related genes	13	-0.628029	-1.38095	0.0896	0.146835	0.103042	3096	tags=46%, list=16%, signal=39%	CD226/CXCR6/FASLG/KLRB1/TXK	PAAD
IL1B related genes	72	-0.39392	-1.20253	0.136605	0.146835	0.103042	4025	tags=39%, list=20%, signal=31%	ESR1/IL33/IL6/IRF5/LIM2/NFKBIZ/PROKR1/PTGER4/RAB32/SOD2/TNFAIP2/CXCL1/GPR171/MAP3K8/MAPKAPK3/NFATC2/NFKB2/NFKBIE/NPY1R/PDE4B/SLAMF1/SLAMF8/STX11/TBC1D9/TLR2/TNFRSF1B/TNIP1	PAAD
CASP1 related genes	34	-0.462905	-1.23376	0.14645	0.146835	0.103042	4232	tags=38%, list=21%, signal=30%	FBXO31/KLF11/C10orf11/CD247/CTSH/FAM219A/FKBP5/KLRB1/NNT/PLCG2/PPP1R12B/TIFA	PAAD
IL18 related genes	8	0.620199	1.29094	0.146835	0.146835	0.103042	414	tags=25%, list=2%, signal=24%	BCL9L/DYNC2H1	PAAD
Inflammasome complex related genes	15	0.633931	1.47807	0.0282258	0.113586	0.0996366	3885	tags=60%, list=20%, signal=48%	CASP4/IFI16/NLRC5/PYCARD/CASP5/NLRP12/NLRP3/NLRC4/AIM2	KIRP
IL1B related genes	72	0.424641	1.30723	0.0567929	0.113586	0.0996366	4482	tags=39%, list=23%, signal=30%	ARHGAP27/HS3ST2/IFNAR2/RAB32/SLC7A11/OSMR/MAPKAPK3/SOD2/IRF5/SULF2/TNFAIP2/SLAMF8/ZNF608/BID/CDCA2/CERS5/EHD2/BACH1/NFKB2/TLR2/GNAQ/NFKBIE/BCL3/POLR3K/ELF3/PIM1/TNFRSF1B/ADAM17	KIRP
CASP1 related genes	34	0.37907	1.04107	0.401227	0.60184	0.52793	5562	tags=38%, list=28%, signal=28%	PCED1A/BLOC1S6/FBXO31/LSM4/PHKA1/FAM219A/CAPZA2/MRPS27/ZNF512B/TIFA/ACTL6A/CD247/CERS2	KIRP
IL18 related genes	8	-0.326564	-0.753609	0.784768	0.925517	0.811857	768	tags=62%, list=4%, signal=60%	SC5D/NXPE4/DYNC2H1/TMEM25	KIRP
GSDMD related genes	13	0.27793	0.630953	0.925517	0.925517	0.811857	5715	tags=46%, list=29%, signal=33%	SAMD3/CXCR6/CTSW/FASLG/MID1/C5orf28	KIRP
IL1B related genes	72	-0.407472	-1.65656	0.00552486	0.0165746	0.0116313	4541	tags=47%, list=23%, signal=37%	SLAMF1/IFNAR2/SLC5A1/LIM2/PTGS2/CCL2/PDE4B/SELE/ESR1/HS3ST2/IL6/GPR171/MAPKAPK3/NFKBIZ/B3GAT1/SOCS3/TBC1D9/EHD2/PTGER4/NFATC2/NPY1R/CSF1/CH25H/TLR2/TNFRSF1B/RND1/GNAQ/MAP3K8/IL33/ZNF608/SELP/STEAP4/STX11	LUSC
Inflammasome complex related genes	15	-0.531366	-1.49513	0.0765432	0.153086	0.107429	3322	tags=60%, list=17%, signal=50%	CASP4/NLRP1/NAIP/NLRP12/CASP5/MEFV/NLRP3/NLRC4	LUSC
GSDMD related genes	13	-0.483802	-1.31665	0.163462	0.245192	0.172065	2474	tags=62%, list=13%, signal=54%	FASLG/SAMD3/CD226/RGS11/KLRB1/TXK/CTSW	LUSC
CASP1 related genes	34	-0.241397	-0.827251	0.775342	0.781991	0.548765	4606	tags=35%, list=23%, signal=27%	KLF11/CAPZA2/CERS2/UBR1/CD247/PLCG2/KLRB1/PPP1R12B/C10orf11/CTSH/CYBRD1	LUSC
IL18 related genes	8	-0.329759	-0.75468	0.781991	0.781991	0.548765	13259	tags=62%, list=67%, signal=21%	ALG9/TMEM25/NXPE4/DYNC2H1	LUSC
IL1B related genes	72	-0.520574	-1.86307	0.00292398	0.00990099	0.00521105	3286	tags=47%, list=17%, signal=40%	BCL3/EREG/CHL1/SULF2/CXCL1/PIM1/SOD2/RND1/IL6/NFATC2/ASCL2/CH25H/PTGER4/RAB32/PDE4B/ZC3H12A/SCN3A/GPR171/TNFRSF1B/CCL2/B3GAT1/TLR2/NFKBIZ/SELE/STX11/SOCS3/STEAP4/IL33/SELP/PTGS2/ESR1/NPY1R/SLC5A1	LIHC
Inflammasome complex related genes	15	-0.736511	-1.88158	0.0049505	0.00990099	0.00521105	3566	tags=67%, list=18%, signal=55%	NLRP2/IFI16/NLRP6/NLRP12/NLRP7/AIM2/NLRP3/MEFV/NLRC4	LIHC
GSDMD related genes	13	-0.599807	-1.44999	0.0569307	0.085396	0.0449453	2771	tags=69%, list=14%, signal=60%	CXCR6/RGS11/CTSW/TXK/SAMD3/KLRB1/CAMK2B/CD226	LIHC
IL18 related genes	8	-0.39483	-0.827486	0.708831	0.850597	0.447682	3630	tags=50%, list=18%, signal=41%	SC5D/TMEM25/IFT46	LIHC
CASP1 related genes	34	0.260677	0.742001	0.904685	0.904685	0.47615	2780	tags=18%, list=14%, signal=15%	FAM219A/LSM4/ZNF512B/ACTL6A/PPIP5K1/PCED1A	LIHC
Inflammasome complex related genes	15	-0.490177	-1.23289	0.159314	0.839623	0.839623	1532	tags=20%, list=8%, signal=18%	PYCARD/NLRP1	PRAD
IL1B related genes	72	-0.27446	-0.987129	0.478495	0.945955	0.945955	3046	tags=21%, list=15%, signal=18%	CSF1/BTN1A1/CH25H/PTGS2/NFATC2/MAP3K8/NPY1R/SULF2/IL33/TLR2/GBP6/ASCL2/EHD2/HOXD13	PRAD
CASP1 related genes	34	-0.283336	-0.886524	0.659033	0.945955	0.945955	2752	tags=26%, list=14%, signal=23%	FMO1/PLCG2/FBXO31/KLF11/ATP10D/CYBRD1/PPP1R12B/NNT	PRAD
GSDMD related genes	13	0.332261	0.776965	0.788296	0.945955	0.945955	3692	tags=23%, list=19%, signal=19%	RGS11/CAMK2B/CNBD2	PRAD
IL18 related genes	8	-0.228438	-0.497689	0.990971	0.990971	0.990971	15262	tags=25%, list=77%, signal=6%	NXPE4	PRAD
IL1B related genes	72	0.427687	1.43587	0.0203804	0.122283	0.107265	5791	tags=44%, list=29%, signal=32%	BID/IRF5/CERS5/MAPKAPK3/EHD2/BCL3/ELF3/TNFAIP2/B3GAT1/TNFRSF1B/TLR2/NFKB2/ARHGAP27/CCL20/IGSF3/NFKBIE/TNIP1/TBC1D9/STEAP4/IFNAR2/LACC1/RAB32/ACTR3B/GNAQ/CSF1/SERPINB2/OSMR/SULF2/ZNF608/CH25H/EREG/SLAMF8	THCA
GSDMD related genes	13	-0.417087	-1.08956	0.325269	0.60832	0.533614	1924	tags=46%, list=10%, signal=42%	CXCR6/CNBD2/CD226/MID1/C5orf28	THCA
CASP1 related genes	34	-0.303618	-1.01534	0.412844	0.60832	0.533614	1436	tags=35%, list=7%, signal=33%	KLF11/UBR1/NNT/BLOC1S6/FARP2/PPP1R12B/ATP10D/TIFA/FMO1/RMDN1/CYBRD1	THCA
Inflammasome complex related genes	15	0.389402	0.96149	0.506934	0.60832	0.533614	6456	tags=53%, list=33%, signal=36%	PYCARD/NLRC4/NLRP1/CASP5/CASP4/IFI16/NLRP12/NLRC5	THCA
IL18 related genes	8	-0.320608	-0.72737	0.837772	0.837772	0.734888	850	tags=25%, list=4%, signal=24%	DYNC2H1	THCA
IL18 related genes	8	-0.472331	-1.12049	0.333333	0.878834	0.878834	3476	tags=50%, list=18%, signal=41%	TMEM25/DYNC2H1/NXPE4	READ
IL1B related genes	72	0.29209	1.03971	0.390547	0.878834	0.878834	5189	tags=36%, list=26%, signal=27%	ASCL2/BID/CXCL1/IFNAR2/MAP3K8/POLR3K/SLC11A2/SLC7A11/ACTR3B/CERS5/MAPKAPK3/TNFRSF1B/ADAM17/NFKBIE/ZC3H12A/BCL3/CCL20/NFKBIZ/SLC5A1/BTN1A1/CDCA2/IL6/NFKB2/RND1/SELE/SERPINB2	READ
Inflammasome complex related genes	15	-0.317478	-0.931324	0.556634	0.878834	0.878834	3522	tags=40%, list=18%, signal=33%	NLRP1/NLRP3/CASP5/NLRP7/NLRP2	READ
GSDMD related genes	13	-0.312897	-0.884221	0.58589	0.878834	0.878834	2793	tags=31%, list=14%, signal=26%	CAMK2B/CTSW/KLRB1	READ
CASP1 related genes	34	0.213236	0.664784	0.966574	0.966574	0.966574	5244	tags=29%, list=27%, signal=22%	ACTL6A/PCED1A/FAM219A/CERS2/TMEM260/BLOC1S6/LSM4/FARP2/CTSH/TRAPPC12	READ
CASP1 related genes	34	0.573382	1.73886	0.00233918	0.0140351	0.0123115	5493	tags=59%, list=28%, signal=43%	BLOC1S6/FAM219A/LSM4/PCED1A/PHKA1/PPIP5K1/TMEM260/NNT/FBXO31/BACE1/PLCG2/AP5M1/ATP10D/LAMTOR3/ZNF512B/C10orf11/MRPS27/UBR1/CAPZA2/PPP1R12B	KICH
IL1B related genes	72	-0.248178	-1.09547	0.192982	0.578947	0.507849	2690	tags=25%, list=14%, signal=22%	SELE/SERPINB2/IRF5/SCN3A/ASCL2/SOCS3/PTGER4/IL6/CXCL1/B3GAT1/CH25H/ZNF608/SELP/NFKBIZ/VCAM1/CCL2/NPY1R	KICH
IL18 related genes	8	0.524131	1.11801	0.315493	0.630986	0.553496	1881	tags=38%, list=10%, signal=34%	RNF214/ALG9/SC5D	KICH
GSDMD related genes	13	-0.234212	-0.66987	0.893805	0.927017	0.813172	1813	tags=15%, list=9%, signal=14%	THY1	KICH
Inflammasome complex related genes	15	0.258248	0.65781	0.927017	0.927017	0.813172	9104	tags=60%, list=46%, signal=32%	NLRC5/NAIP/MEFV/AIM2/CASP4/NLRC4/CASP5/NLRP12/NLRP3	KICH
Inflammasome complex related genes	15	0.513646	1.24274	0.177524	0.588235	0.588235	5923	tags=60%, list=30%, signal=42%	AIM2/CASP4/NLRC4/NLRP7/PYCARD/CASP5/IFI16/MEFV/NLRC5	CESC
IL18 related genes	8	-0.556214	-1.23503	0.196078	0.588235	0.588235	4407	tags=75%, list=22%, signal=58%	DYNC2H1/NXPE4/ALG9/IFT46/TMEM25	CESC
GSDMD related genes	13	0.438675	1.02281	0.417219	0.625828	0.625828	5309	tags=46%, list=27%, signal=34%	CAMK2B/CTSW/CXCR6/TXK/CD226/FASLG	CESC
CASP1 related genes	34	0.310542	0.920429	0.591252	0.644938	0.644938	4706	tags=32%, list=24%, signal=25%	CD247/CTSH/FARP2/LSM4/NNT/PHKA1/TAS1R3/TIFA/TMEM260/ACTL6A/AP5M1	CESC
IL1B related genes	72	0.269134	0.911642	0.644938	0.644938	0.644938	5568	tags=40%, list=28%, signal=29%	ARHGAP27/ASCL2/BID/CDCA2/COX5B/ELF3/GPR171/HOXD13/IRF5/MAPKAPK3/NFKB2/NFKBIE/OSMR/POLR3K/SERPINB2/SLAMF1/SLAMF8/SLC7A11/SOD2/TLR2/TNFAIP2/TNIP1/BCL3/CCL20/CH25H/CXCL1/GBP6/IFNAR2/IGSF3	CESC
IL1B related genes	72	-0.332426	-1.23363	0.0988235	0.296471	0.296471	4050	tags=28%, list=20%, signal=22%	STEAP4/SOCS3/TLR2/TNFRSF1B/ZNF608/SLC5A1/SELE/IL6/NFKBIZ/NPY1R/LIM2/TBC1D9/EHD2/MAP3K8/IL33/GNAQ/PTGER4/SELP/STX11	LUAD
Inflammasome complex related genes	15	-0.431814	-1.09347	0.323404	0.646809	0.646809	1720	tags=53%, list=9%, signal=49%	NLRP12/NLRP3/PYCARD/NLRP1/CASP5/MEFV/NLRC4	LUAD
CASP1 related genes	34	0.278535	0.853813	0.70018	0.867537	0.867537	3493	tags=24%, list=18%, signal=19%	PHKA1/ACTL6A/FMO1/TAS1R3/BLOC1S6/ZNF512B/LSM4/MRPS27	LUAD
IL18 related genes	8	-0.328448	-0.707457	0.836559	0.867537	0.867537	1886	tags=100%, list=10%, signal=91%	BCL9L/ALG9/NXPE4/SC5D/TMEM25/IFT46/DYNC2H1	LUAD
GSDMD related genes	13	0.297396	0.720814	0.867537	0.867537	0.867537	1488	tags=15%, list=8%, signal=14%	THY1/C5orf28	LUAD
Inflammasome complex related genes	15	0.68732	1.57362	0.0207254	0.124352	0.109081	2620	tags=40%, list=13%, signal=35%	AIM2/NLRP7/CASP5/IFI16/NLRC5/MEFV	HNSC
GSDMD related genes	13	-0.621544	-1.44919	0.06621	0.19863	0.174237	2391	tags=46%, list=12%, signal=41%	CD226/CAMK2B/CNBD2/RGS11/KLRB1	HNSC
IL18 related genes	8	-0.540714	-1.09794	0.339326	0.634441	0.556527	3771	tags=50%, list=19%, signal=40%	IFT46/TMEM25/NXPE4	HNSC
IL1B related genes	72	0.308839	0.956003	0.528701	0.634441	0.556527	1947	tags=21%, list=10%, signal=19%	RAB32/HOXD13/BID/CERS5/ADAM17/IGSF3/SLAMF8/CDCA2/EHD2/IFNAR2/NFKBIE/OSMR/SULF2/PTGS2/SLC7A11	HNSC
CASP1 related genes	34	0.312304	0.833862	0.74461	0.74461	0.653167	2474	tags=24%, list=13%, signal=21%	CERS2/ACTL6A/BLOC1S6/FAM219A/PCED1A/PLCG2/TMEM260/LSM4	HNSC
Inflammasome complex related genes	15	0.740691	1.92619	0.00168067	0.00504202	0.00265369	1258	tags=73%, list=6%, signal=69%	CASP4/CASP5/IFI16/NLRC4/NLRC5/NLRP12/NLRP3/NAIP/AIM2/PYCARD/MEFV	KIRC
IL1B related genes	72	0.452323	1.58416	0.00428571	0.00857143	0.00451128	5050	tags=51%, list=26%, signal=38%	BID/CDCA2/HS3ST2/IFNAR2/OSMR/TNFRSF1B/TLR2/TNIP1/SLAMF8/EHD2/NFKB2/NFKBIE/ARHGAP27/ZNF608/NFATC2/SOD2/RAB32/CSF1/VCAM1/HOXD13/SLC7A11/GBP6/TNFAIP2/STX11/LACC1/GPR171/SLAMF1/CCL20/LIM2/SULF2/ADAM17/PDE4B/STEAP4/BACH1/BTN1A1/CERS5/BCL3	KIRC
GSDMD related genes	13	0.49539	1.23841	0.195164	0.292746	0.154077	3428	tags=46%, list=17%, signal=38%	CTSW/FASLG/SAMD3/CXCR6/KLRB1/MID1	KIRC
IL18 related genes	8	-0.344092	-0.780148	0.774487	0.849162	0.446927	2111	tags=50%, list=11%, signal=45%	NXPE4/SC5D/TMEM25	KIRC
CASP1 related genes	34	-0.24326	-0.813247	0.849162	0.849162	0.446927	3997	tags=32%, list=20%, signal=26%	LAMTOR3/CYBRD1/TMEM260/FARP2/PPIP5K1/RMDN1/NNT/CTSH/PLCG2/AP5M1	KIRC
IL1B related genes	72	-0.299705	-1.23708	0.09	0.54	0.54	3178	tags=33%, list=16%, signal=28%	CSF1/TNFRSF1B/SOCS3/SLC5A1/NFKBIZ/SOD2/NFATC2/ZNF608/BTN1A1/STEAP4/STX11/IL6/MAP3K8/SELP/CXCL1/EHD2/B3GAT1/PTGS2/PROKR1/PTGER4/CHL1/IL33/SCN3A	BRCA
IL18 related genes	8	-0.301333	-0.708808	0.835664	0.975228	0.975228	3285	tags=38%, list=17%, signal=31%	DYNC2H1/NXPE4	BRCA
CASP1 related genes	34	0.252483	0.715903	0.907583	0.975228	0.975228	6541	tags=35%, list=33%, signal=24%	ACTL6A/CERS2/LSM4/PHKA1/FARP2/TAS1R3/CTSH/TIFA/ZNF512B/LAMTOR3/BLOC1S6/AP5M1	BRCA
GSDMD related genes	13	-0.243984	-0.666921	0.920833	0.975228	0.975228	3089	tags=31%, list=16%, signal=26%	TXK/KLRB1/MID1	BRCA
Inflammasome complex related genes	15	0.242518	0.579994	0.975228	0.975228	0.975228	8856	tags=53%, list=45%, signal=29%	PYCARD/NLRP12/AIM2/NLRC5/NLRP6/NLRC4/NAIP/NLRP7	BRCA
IL18 related genes	8	-0.798853	-1.58294	0.0293454	0.176072	0.154449	3454	tags=75%, list=17%, signal=62%	ALG9/SC5D/NXPE4/DYNC2H1/TMEM25	STAD
Inflammasome complex related genes	15	0.611356	1.38868	0.0973451	0.289431	0.253887	4181	tags=33%, list=21%, signal=26%	NLRC5/AIM2/NLRC4/CASP5/PYCARD	STAD
IL1B related genes	72	0.382801	1.19983	0.144715	0.289431	0.253887	3884	tags=32%, list=20%, signal=26%	NFKBIE/BID/NFKB2/CDCA2/CXCL1/POLR3K/ASCL2/SLAMF8/ACTR3B/TNFRSF1B/IFNAR2/ADAM17/TNFAIP2/BTN1A1/OSMR/VCAM1/TLR2/SULF2/HS3ST2/IRF5/CCL20/SLC7A11/ELF3	STAD
CASP1 related genes	34	-0.34151	-0.984197	0.46778	0.588889	0.516569	3666	tags=47%, list=19%, signal=38%	C10orf11/MRPS27/AP5M1/KLF11/BACE1/ATP10D/NNT/TRAPPC12/RMDN1/ZNF512B/LAMTOR3/PPP1R12B/FKBP5/CAPZA2/CYBRD1	STAD
GSDMD related genes	13	0.351783	0.765255	0.792487	0.792487	0.695164	1589	tags=23%, list=8%, signal=21%	THY1/C5orf28/SAMD3	STAD
GSDMD related genes	13	0.506062	1.49015	0.0714286	0.428571	0.428571	5074	tags=69%, list=26%, signal=52%	C5orf28/CAMK2B/CD226/CTSW/FASLG/KLRB1/THY1/CXCR6/RGS11	PCPG
Inflammasome complex related genes	15	0.371451	1.13858	0.26615	0.637437	0.637437	2194	tags=33%, list=11%, signal=30%	CASP5/NAIP/NLRC5/NLRP1/NLRP12	PCPG
IL18 related genes	8	-0.485296	-1.12568	0.318718	0.637437	0.637437	9128	tags=75%, list=46%, signal=40%	SC5D/TMEM25/NXPE4/RNF214/BCL9L	PCPG
CASP1 related genes	34	-0.244557	-0.845829	0.711144	0.853372	0.853372	6190	tags=47%, list=31%, signal=32%	NNT/PHKA1/ACTL6A/C10orf11/CERS2/CTSH/CYBRD1/FMO1/LAMTOR3/LSM4/MRPS27/PLCG2/RMDN1/TAS1R3/TRAPPC12	PCPG
IL1B related genes	72	-0.192725	-0.77475	0.867725	0.867725	0.867725	3310	tags=22%, list=17%, signal=19%	MAPKAPK3/NFKB2/NPY1R/OSMR/POLR3K/PTGS2/RAB32/SOD2/STEAP4/STX11/TNFAIP2/TNIP1/VCAM1/ZC3H12A/ZNF608	PCPG
CASP1 related genes	34	-0.478147	-1.57845	0.018018	0.0758853	0.0532529	5162	tags=47%, list=26%, signal=35%	CYBRD1/TAS1R3/TRAPPC12/LAMTOR3/FKBP5/PLCG2/AP5M1/CERS2/RMDN1/BACE1/C10orf11/FBXO31/KLF11/KLRB1/NNT	CHOL
IL1B related genes	72	-0.276483	-1.07262	0.29913	0.519348	0.364455	6487	tags=44%, list=33%, signal=30%	SLC11A2/CSF1/SLAMF1/BID/TNIP1/PDE4B/BCL3/EREG/ACTR3B/SOCS3/NFATC2/VCAM1/CH25H/PIM1/GPR171/SCN3A/SELP/GNAQ/RND1/SELE/STX11/BACH1/IFNAR2/IL33/B3GAT1/COX5B/ESR1/LACC1/SOD2/STEAP4/TNFRSF1B	CHOL
IL18 related genes	8	-0.482595	-1.10107	0.346232	0.519348	0.364455	3869	tags=50%, list=20%, signal=40%	TMEM25/ALG9/SC5D	CHOL
GSDMD related genes	13	-0.324661	-0.858334	0.660784	0.792941	0.55645	6597	tags=77%, list=33%, signal=51%	RGS11/CNBD2/CTSW/CD226/SAMD3/CXCR6/TXK/CAMK2B/KLRB1	CHOL
Inflammasome complex related genes	15	-0.233451	-0.637766	0.961464	0.961464	0.674712	6306	tags=40%, list=32%, signal=27%	NLRP1/NLRP3/NLRP12/NLRC4/NLRP6	CHOL
IL1B related genes	72	0.480424	1.65974	0.00373832	0.011215	0.00590261	3336	tags=40%, list=17%, signal=34%	CXCL1/CDCA2/NFKBIE/ZC3H12A/VCAM1/SULF2/CCL20/NFKB2/BID/BTN1A1/TLR2/ADAM17/PTGS2/SELE/PDE4B/IFNAR2/SLC5A1/OSMR/TNFAIP2/ELF3/NFKBIZ/ARHGAP27/HOXD13/EREG/SLAMF8/ASCL2/SLAMF1/BCL3/SLC7A11	ESCA
Inflammasome complex related genes	15	0.691289	1.69205	0.0116505	0.023301	0.0122637	3062	tags=47%, list=15%, signal=39%	PYCARD/NLRC5/AIM2/CASP5/NLRP7/IFI16/NLRP6	ESCA
CASP1 related genes	34	-0.354878	-1.06267	0.362525	0.543788	0.286204	2796	tags=32%, list=14%, signal=28%	ATP10D/LAMTOR3/BACE1/RMDN1/NNT/PHKA1/C10orf11/FKBP5/PPP1R12B/CYBRD1	ESCA
IL18 related genes	8	-0.419819	-0.859222	0.637895	0.760784	0.400413	4884	tags=50%, list=25%, signal=38%	DYNC2H1/RNF214/TMEM25	ESCA
GSDMD related genes	13	0.336754	0.789571	0.760784	0.760784	0.400413	2064	tags=23%, list=10%, signal=21%	THY1/CXCR6/SAMD3	ESCA

## Sheet: Table S4B
Table S4B. Differential expression of 141 inflammasome-signaling-related genes between tumor and paired normal tissure in each tumor type (related to figure 1C)
Gene symbol	diff_median_value	estimate_value	low95%CI	high95%CI	Pvalue	fdr	tumor type
ACTL6A	1.17382	1.24492	0.843704	1.6202	1.91e-05	0.00038296	BLCA
ACTR3B	0.707451	0.758697	0.392044	1.066	0.00117111	0.00701214	BLCA
ADAM17	1.31982	1.1359	0.729658	1.81253	0.00016403	0.00166192	BLCA
AIM2	1.67901	1.25333	-0.171765	2.96654	0.066288	0.146462	BLCA
ALG9	-0.149694	-0.3326	-0.813592	0.0876389	0.113377	0.219034	BLCA
AP5M1	-0.0560374	-0.131409	-0.524365	0.28988	0.541218	0.681371	BLCA
ARHGAP27	0.471354	0.687255	-0.181061	1.47193	0.144688	0.263101	BLCA
ASCL2	0.787965	0.740525	-0.387394	1.96543	0.210117	0.34583	BLCA
ATP10D	-0.828514	-0.724588	-1.32059	-0.115048	0.0258217	0.0718048	BLCA
B3GAT1	-0.764063	-0.148673	-1.83574	1.26451	0.828785	0.897295	BLCA
BACE1	-0.355615	-0.583351	-0.98964	-0.0938109	0.0229874	0.0659253	BLCA
BACH1	0.393595	0.195198	-0.375034	0.682309	0.489967	0.633795	BLCA
BCL3	-0.75121	-0.56923	-1.41925	0.206605	0.133621	0.248018	BLCA
BCL9L	-0.210161	-0.301205	-0.678359	0.108301	0.156403	0.278966	BLCA
BID	0.944035	1.08472	0.685147	1.53483	7.25e-05	0.000932	BLCA
BLOC1S6	0.474708	0.433094	0.157257	0.660344	0.00457764	0.0194108	BLCA
BTN1A1	-0.820811	-0.886181	-1.75988	-0.0624249	0.0401306	0.100693	BLCA
C10orf11	0.362892	0.339924	-0.452451	0.857369	0.332066	0.483064	BLCA
C5orf28	0.192994	0.247719	-0.0182877	0.763767	0.0602074	0.13616	BLCA
CAMK2B	0.948458	1.08307	-0.131466	2.12337	0.113377	0.219034	BLCA
CAPZA2	-0.350251	-0.796721	-1.32545	-0.359036	0.00334167	0.0154196	BLCA
CASP4	-0.0044119	-0.436955	-1.10194	0.314742	0.210117	0.34583	BLCA
CASP5	0.0868124	1.1048	-0.0601165	1.99279	0.0553377	0.128046	BLCA
CCL2	-2.14348	-2.4379	-3.53187	-1.41959	7.63e-06	0.00021995	BLCA
CCL20	-0.911697	-0.169538	-1.76916	1.97292	0.890568	0.941154	BLCA
CD226	-0.900634	-0.840108	-1.37226	-0.317608	0.00169373	0.0092354	BLCA
CD247	-0.091488	-0.479471	-1.50999	0.506149	0.312408	0.462774	BLCA
CDCA2	3.2488	3.21946	2.09293	4.28437	1.14e-05	0.00028221	BLCA
CERS2	0.55904	0.679004	0.314577	0.981359	0.00016403	0.00166192	BLCA
CERS5	-0.072788	-0.0291964	-0.263562	0.256497	0.859573	0.919106	BLCA
CH25H	-2.09514	-2.33658	-3.23992	-1.58793	0.00020981	0.00201133	BLCA
CHL1	0.536184	-0.28603	-1.83086	1.2103	0.738091	0.832082	BLCA
CNBD2	0.230757	0.217122	-0.105384	0.566863	0.257927	0.402797	BLCA
COX5B	-0.0323926	0.107798	-0.370511	0.494488	0.738091	0.832082	BLCA
CSF1	-1.08975	-0.837472	-1.86042	-0.362143	0.00239944	0.0119682	BLCA
CTSH	0.153881	0.230598	-0.528671	1.11854	0.594887	0.719181	BLCA
CTSW	-0.0425891	0.718256	-0.154166	1.46073	0.113377	0.219034	BLCA
CXCL1	0.430182	0.132738	-2.07497	2.28809	0.952984	0.985163	BLCA
CXCR6	-0.366361	-0.547855	-1.39268	0.321636	0.133621	0.248018	BLCA
CYBRD1	-2.28499	-2.39624	-3.10952	-1.50234	5.34e-05	0.00075389	BLCA
DYNC2H1	-1.18122	-1.05109	-1.58455	-0.540789	0.00041962	0.00328014	BLCA
EHD2	-0.922202	-1.62306	-2.28226	-1.04858	0.00012589	0.00137701	BLCA
ELF3	0.62688	1.02785	-0.0954423	4.5589	0.072834	0.157116	BLCA
EREG	-0.617508	-0.512893	-2.10575	1.60162	0.708557	0.810148	BLCA
ESR1	-2.82782	-2.61766	-3.85966	-1.43825	0.00020981	0.00201133	BLCA
FAM219A	0.388703	0.188383	-0.308646	0.556185	0.418041	0.565964	BLCA
FARP2	-0.0211581	-0.0646097	-0.581679	0.326238	0.768005	0.855083	BLCA
FASLG	-0.380588	-0.191266	-1.36379	1.21332	0.798252	0.87601	BLCA
FBXO31	-0.63142	-0.918319	-1.51472	-0.381167	0.00041962	0.00328014	BLCA
FKBP5	-1.66316	-1.83317	-2.45215	-1.26638	7.63e-06	0.00021995	BLCA
FMO1	0.00625492	0.450627	-0.658983	1.35755	0.489967	0.633795	BLCA
GBP6	3.81827	3.08385	1.27427	5.07488	0.0180817	0.0549986	BLCA
GNAQ	-0.370333	-0.708507	-1.23977	-0.0442252	0.036068	0.0930129	BLCA
GPR171	-1.72657	-1.37269	-2.62796	-0.4382	0.0108261	0.0371135	BLCA
HOXD13	-1.0179	-0.0011072	-2.10952	1.62279	1	1	BLCA
HS3ST2	0.107737	-0.376569	-1.14408	0.621616	0.332066	0.483064	BLCA
IFI16	0.566302	0.19253	-0.571788	0.926849	0.594887	0.719181	BLCA
IFNAR2	0.368353	0.340357	-0.148434	0.807667	0.225323	0.364337	BLCA
IFT46	-0.159098	-0.262008	-0.525233	-0.0587439	0.0258217	0.0718048	BLCA
IGSF3	0.885807	1.58315	0.700409	2.69331	0.00016403	0.00166192	BLCA
IL33	-3.54476	-3.37017	-4.31675	-2.31673	3.81e-06	0.00017545	BLCA
IL6	-4.22038	-3.86246	-4.73888	-2.91733	7.63e-06	0.00021995	BLCA
IRF5	1.59449	1.6988	0.925581	2.42983	0.00026703	0.00238961	BLCA
KLF11	-0.407844	-0.73561	-1.3046	-0.217926	0.00532913	0.0217982	BLCA
KLRB1	-1.92649	-2.25425	-3.05586	-1.13595	0.00283813	0.0136769	BLCA
LACC1	-0.269989	-0.439981	-0.855985	0.021671	0.072834	0.157116	BLCA
LAMTOR3	-0.345922	-0.370907	-0.66927	-0.0795271	0.0204124	0.0602803	BLCA
LIM2	0	-0.0683149	-1.2064	0.86844	0.670379	0.78655	BLCA
LSM4	0.671921	0.8301	0.465041	1.23216	1.14e-05	0.00028221	BLCA
MAP3K8	-1.6874	-1.73531	-2.49797	-1.14365	1.14e-05	0.00028221	BLCA
MAPKAPK3	0.371166	0.0987158	-0.297072	0.570813	0.679428	0.787234	BLCA
MEFV	-0.200344	-0.254135	-0.825977	0.343388	0.352459	0.502819	BLCA
MID1	0.175236	0.170108	-0.435625	0.615179	0.373596	0.524223	BLCA
MRPS27	-0.084231	-0.231136	-0.646814	0.143237	0.144688	0.263101	BLCA
NAIP	-0.529498	-0.615225	-1.07186	-0.186502	0.00457764	0.0194108	BLCA
NFATC2	-1.45784	-1.5038	-2.45794	-0.761774	0.00016403	0.00166192	BLCA
NFKB2	-0.478178	-0.538332	-1.03465	0.0911985	0.079876	0.168	BLCA
NFKBIE	0.274256	0.337781	-0.282955	0.865629	0.293499	0.44279	BLCA
NFKBIZ	-1.48325	-1.41607	-2.22306	-0.723262	0.00141144	0.00808165	BLCA
NLRC4	-0.0944076	-0.134588	-0.549031	0.420325	0.465317	0.610412	BLCA
NLRC5	0.0439605	0.181474	-0.596007	0.688166	0.622562	0.741622	BLCA
NLRP1	-1.06273	-1.11733	-1.50786	-0.811558	0.00016403	0.00166192	BLCA
NLRP12	0.0128776	-0.0779607	-0.423731	0.212953	0.541218	0.681371	BLCA
NLRP2	0.588509	0.715921	-0.568261	2.25273	0.275341	0.423011	BLCA
NLRP3	-1.74473	-1.56683	-2.27958	-1.00137	1.91e-05	0.00038296	BLCA
NLRP6	-0.532557	-0.986163	-1.77108	-0.167672	0.0289307	0.0784213	BLCA
NLRP7	3.00825	3.03423	0.992297	5.18685	0.00283813	0.0136769	BLCA
NNT	-0.10416	-0.235961	-1.0187	0.222002	0.275341	0.423011	BLCA
NPY1R	-1.13126	-1.51138	-2.5344	-0.214331	0.0229874	0.0659253	BLCA
NXPE4	-1.34128	-1.11115	-1.65467	-0.594961	0.00093223	0.00605365	BLCA
OSMR	-0.596818	-0.839547	-1.54307	-0.157329	0.0229874	0.0659253	BLCA
PCED1A	0.678822	0.699587	0.390737	1.01206	0.00026703	0.00238961	BLCA
PDE4B	-2.31086	-2.13624	-2.72804	-1.61892	3.81e-06	0.00017545	BLCA
PHKA1	0.366088	-0.0556725	-0.707999	0.506273	0.828785	0.897295	BLCA
PIM1	-0.323488	-0.745944	-1.69606	-0.0116527	0.0401306	0.100693	BLCA
PLCG2	-0.910683	-0.858325	-1.19007	-0.480914	7.25e-05	0.000932	BLCA
POLR3K	0.337081	0.453685	0.0514349	0.941452	0.0229874	0.0659253	BLCA
PPIP5K1	0.0813264	0.0135183	-0.391655	0.497188	0.984322	1	BLCA
PPP1R12B	-2.74788	-3.38254	-4.63027	-2.1176	1.14e-05	0.00028221	BLCA
PROKR1	-0.290846	0.347459	-0.859431	1.54933	0.663197	0.779094	BLCA
PTGER4	-1.78762	-1.74592	-2.36457	-1.02726	0.00064468	0.00447522	BLCA
PTGS2	-2.03431	-1.78772	-3.31928	-0.647834	0.00532913	0.0217982	BLCA
PYCARD	0.682523	0.678876	-0.0738105	1.36991	0.0955124	0.192495	BLCA
RAB32	-0.743046	-0.763852	-1.48361	0.0536723	0.079876	0.168	BLCA
RGS11	-1.24642	-1.83338	-2.95428	-1.07551	0.00016403	0.00166192	BLCA
RMDN1	-0.37075	-0.415087	-0.957395	-0.0645771	0.032341	0.0854406	BLCA
RND1	-2.3545	-1.69955	-3.03527	-0.522671	0.00714493	0.0270803	BLCA
RNF214	-0.0700482	-0.0809699	-0.36136	0.234383	0.541218	0.681371	BLCA
SAMD3	-0.321493	-0.212217	-0.84809	0.585899	0.541218	0.681371	BLCA
SC5D	0.358859	0.297528	-0.398771	0.982464	0.541218	0.681371	BLCA
SCN3A	-3.08392	-2.63526	-3.43625	-1.39865	0.00052261	0.00381674	BLCA
SELE	-3.64793	-2.87242	-4.20623	-1.46072	0.00020981	0.00201133	BLCA
SELP	-2.57286	-2.58278	-3.4817	-1.67887	2.67e-05	0.00046859	BLCA
SERPINB2	0.0590017	-0.108022	-3.05605	2.88071	0.859573	0.919106	BLCA
SLAMF1	-0.746088	-1.70225	-2.94804	-0.426111	0.00823212	0.0301215	BLCA
SLAMF8	0.753612	0.878303	0.0181654	1.66444	0.0445595	0.108756	BLCA
SLC11A2	0.961223	0.622342	0.270685	0.983468	0.00334167	0.0154196	BLCA
SLC5A1	0.940008	0.841786	-1.4933	2.82223	0.538294	0.681371	BLCA
SLC7A11	0.428592	0.096847	-1.44817	1.92127	0.921715	0.962854	BLCA
SOCS3	-2.18131	-2.26825	-3.2099	-1.4072	2.67e-05	0.00046859	BLCA
SOD2	-0.968339	-0.93689	-1.59225	-0.381883	0.00283813	0.0136769	BLCA
STEAP4	-2.49153	-2.41481	-3.27681	-1.39513	0.00012589	0.00137701	BLCA
STX11	-1.03027	-1.39625	-1.9561	-0.650783	0.00202179	0.0104645	BLCA
SULF2	0.142619	0.188537	-0.573542	1.0924	0.679428	0.787234	BLCA
TAS1R3	1.25863	0.833568	0.0648808	1.68614	0.036068	0.0930129	BLCA
TBC1D9	-0.764945	-0.60163	-1.16522	-0.130906	0.0289307	0.0784213	BLCA
THY1	0.749414	0.737721	-0.104285	1.4237	0.072834	0.157116	BLCA
TIFA	0.539143	0.502755	0.0502379	1.02046	0.032341	0.0854406	BLCA
TLR2	0.828776	0.631802	-0.118312	1.42351	0.0955124	0.192495	BLCA
TMEM25	-0.388722	-0.529077	-1.19203	-0.0165	0.049366	0.117402	BLCA
TMEM260	0.460321	0.59548	0.332648	0.83534	0.00026703	0.00238961	BLCA
TNFAIP2	0.957748	0.976247	-0.19433	1.67426	0.104156	0.205129	BLCA
TNFRSF1B	-0.876496	-1.02965	-1.54784	-0.616714	1.91e-05	0.00038296	BLCA
TNIP1	-0.26511	-0.222991	-0.65679	0.317272	0.373596	0.524223	BLCA
TRAPPC12	0.0392719	-0.166446	-0.530546	0.212274	0.395462	0.543998	BLCA
TXK	-0.694338	-0.283529	-1.06837	0.56609	0.541218	0.681371	BLCA
UBR1	-0.367441	-0.647867	-1.03739	-0.241313	0.00391769	0.0172947	BLCA
VCAM1	-1.11474	-1.3261	-1.96323	-0.674199	0.00096512	0.00605365	BLCA
ZC3H12A	-1.16463	-1.08697	-1.88719	-0.0777943	0.032341	0.0854406	BLCA
ZNF512B	0.071569	0.0952853	-0.419354	0.479731	0.56776	0.705358	BLCA
ZNF608	0.476058	0.0944086	-0.509253	0.799724	0.768005	0.855083	BLCA
ACTL6A	0.987917	0.914664	0.647858	1.27081	2.38e-06	2.56e-05	UCEC
ACTR3B	1.25595	1.14874	0.673567	1.62305	1.67e-05	0.00011585	UCEC
ADAM17	0.965956	0.700827	0.0614266	1.2783	0.0383802	0.0763319	UCEC
AIM2	-0.178499	-0.0466826	-0.747421	0.60795	0.893212	0.927299	UCEC
ALG9	0.116285	0.271847	-0.0619871	0.604803	0.104543	0.175961	UCEC
AP5M1	0.488803	0.347402	0.045042	0.679181	0.0233247	0.0500916	UCEC
ARHGAP27	0.80636	0.922996	0.479538	1.33566	0.00097585	0.00335991	UCEC
ASCL2	3.79507	3.45804	2.22219	4.60507	8.85e-05	0.00045214	UCEC
ATP10D	-1.71628	-1.40773	-2.06264	-0.762098	0.00015259	0.00070789	UCEC
B3GAT1	-0.783806	-0.614075	-1.68293	0.513846	0.286143	0.396876	UCEC
BACE1	-0.933679	-0.733163	-1.23269	-0.268446	0.00433898	0.0119916	UCEC
BACH1	-0.757472	-0.54774	-1.03346	-0.0182693	0.0415251	0.0816669	UCEC
BCL3	1.38362	1.09425	0.421791	1.70108	0.00188494	0.00589196	UCEC
BCL9L	-0.649433	-0.750017	-1.31335	-0.126788	0.0213723	0.0464995	UCEC
BID	0.997463	1.00212	0.650087	1.31085	7.87e-06	6.39e-05	UCEC
BLOC1S6	-0.178839	0.0568465	-0.456817	0.48261	0.822927	0.876841	UCEC
BTN1A1	-0.331908	-0.375578	-0.903262	0.118409	0.160105	0.248501	UCEC
C10orf11	-0.118122	-0.241234	-0.778564	0.238355	0.286143	0.396876	UCEC
C5orf28	0.164297	0.0341655	-0.244385	0.350032	0.753985	0.835615	UCEC
CAMK2B	2.89547	1.75739	1.02063	2.7709	2.62e-05	0.00016699	UCEC
CAPZA2	-0.69062	-0.615478	-1.05869	-0.238096	0.00145841	0.00474624	UCEC
CASP4	-0.552849	-0.528113	-1.13806	-0.0608753	0.0326698	0.0665818	UCEC
CASP5	1.35691	1.33247	0.115802	2.31289	0.0239066	0.0512967	UCEC
CCL2	-1.2207	-1.20332	-2.33841	-0.114203	0.0415251	0.0816669	UCEC
CCL20	1.65561	2.0242	0.945628	3.46993	0.00127864	0.00423153	UCEC
CD226	-0.196055	-0.115313	-0.546916	0.267178	0.463381	0.577133	UCEC
CD247	-0.93172	-0.577049	-1.31238	0.252874	0.160105	0.248501	UCEC
CDCA2	5.58931	5.17781	4.44519	5.98129	2.38e-07	5.55e-06	UCEC
CERS2	0.116288	0.212194	-0.132656	0.585602	0.222615	0.323749	UCEC
CERS5	-0.0317205	0.0900415	-0.161857	0.378938	0.463381	0.577133	UCEC
CH25H	-0.889034	-1.14804	-2.08472	-0.44276	0.00433898	0.0119916	UCEC
CHL1	-4.83641	-3.4032	-5.1104	-1.61877	0.00097585	0.00335991	UCEC
CNBD2	0.773568	0.741343	0.384617	1.1897	0.00018144	0.00082055	UCEC
COX5B	0.945638	1.07447	0.773154	1.41476	2.38e-06	2.56e-05	UCEC
CSF1	-1.32822	-0.678326	-1.22336	-0.234496	0.00671053	0.0173573	UCEC
CTSH	0.562345	0.414757	-0.305508	1.03264	0.189542	0.284673	UCEC
CTSW	-0.864738	-0.917385	-1.64023	-0.0536783	0.0233247	0.0500916	UCEC
CXCL1	1.26683	1.21396	-0.083792	2.68464	0.0802028	0.141332	UCEC
CXCR6	-1.48886	-1.15222	-1.92304	-0.238109	0.0148652	0.0340737	UCEC
CYBRD1	-3.34919	-3.11531	-3.74935	-2.38255	7.15e-07	1.09e-05	UCEC
DYNC2H1	-2.11369	-2.08725	-2.60155	-1.50321	1.67e-06	1.97e-05	UCEC
EHD2	-3.23791	-2.79244	-3.47553	-2.15305	2.38e-07	5.55e-06	UCEC
ELF3	2.86999	3.63747	1.88681	4.93534	2.38e-07	5.55e-06	UCEC
EREG	0.837675	0.802183	0.207108	1.63108	0.0111566	0.0268129	UCEC
ESR1	0.18306	0.0979034	-0.605706	0.863717	0.686879	0.781072	UCEC
FAM219A	-1.41215	-0.670076	-1.24685	-0.11835	0.0233247	0.0500916	UCEC
FARP2	0.388409	0.473794	0.174884	0.796379	0.00241566	0.00726166	UCEC
FASLG	-0.64962	-0.281473	-1.12704	0.695215	0.520231	0.632366	UCEC
FBXO31	-1.2481	-1.20915	-1.54356	-0.829894	7.87e-06	6.39e-05	UCEC
FKBP5	-1.48934	-1.64601	-2.42476	-0.791725	0.00047517	0.00183507	UCEC
FMO1	-2.7776	-2.71183	-3.48649	-1.65764	1.03e-05	7.86e-05	UCEC
GBP6	-0.550807	-0.567664	-1.23905	0.0662032	0.104543	0.175961	UCEC
GNAQ	-0.409533	-0.465449	-0.892167	-0.133636	0.00433898	0.0119916	UCEC
GPR171	-1.24636	-0.931417	-1.75508	-0.183662	0.0213723	0.0464995	UCEC
HOXD13	1.06816	1.8398	0.349599	3.55222	0.0148949	0.0341301	UCEC
HS3ST2	0.119542	0.154623	-0.845055	1.17874	0.731389	0.817167	UCEC
IFI16	-2.12776	-2.01242	-2.46072	-1.5021	4.77e-07	8.33e-06	UCEC
IFNAR2	-0.455977	-0.596881	-1.01687	-0.172518	0.00745201	0.0189701	UCEC
IFT46	-0.370591	-0.462655	-0.76015	-0.1151	0.0111566	0.0268129	UCEC
IGSF3	2.04206	2.08547	1.53275	2.91503	1.19e-06	1.54e-05	UCEC
IL33	-3.88426	-2.83749	-4.05766	-1.59673	0.00012779	0.00061269	UCEC
IL6	-1.61631	-2.05407	-2.97035	-0.902922	0.00213599	0.00654026	UCEC
IRF5	0.0919848	0.501562	-0.0972915	0.91433	0.0858278	0.149421	UCEC
KLF11	-1.45126	-1.44534	-2.09484	-0.725504	0.00040793	0.00161678	UCEC
KLRB1	-1.36967	-1.59751	-2.46163	-0.837162	0.00241566	0.00726166	UCEC
LACC1	0.0340886	-0.023667	-0.601783	0.584066	0.964313	0.977209	UCEC
LAMTOR3	0.110586	-0.227264	-0.522368	0.0997548	0.151072	0.236992	UCEC
LIM2	-4.44e-15	0.417401	-0.394944	1.38837	0.297604	0.412194	UCEC
LSM4	1.52357	1.51707	1.23409	1.83979	2.38e-07	5.55e-06	UCEC
MAP3K8	-1.07336	-0.96877	-1.55062	-0.359565	0.00165987	0.0053007	UCEC
MAPKAPK3	0.738959	0.775904	0.537526	1.09346	1.67e-06	1.97e-05	UCEC
MEFV	0.228963	0.313114	-0.0981685	0.648213	0.118646	0.194776	UCEC
MID1	-0.002241	-0.051324	-0.741236	0.57217	0.916847	0.942692	UCEC
MRPS27	-0.142968	-0.189066	-0.535002	0.181441	0.344685	0.460224	UCEC
NAIP	-0.20022	-0.221506	-0.551768	0.0905523	0.160105	0.248501	UCEC
NFATC2	-1.28493	-1.35106	-1.88781	-0.894504	1.67e-06	1.97e-05	UCEC
NFKB2	0.408773	0.332666	-0.0320172	0.686673	0.0698171	0.125868	UCEC
NFKBIE	0.826546	0.852643	0.516836	1.19623	0.00021482	0.00094388	UCEC
NFKBIZ	-1.47912	-1.32999	-1.90376	-0.725772	0.00015259	0.00070789	UCEC
NLRC4	-0.0055739	-0.0286476	-0.397863	0.300451	0.940555	0.960119	UCEC
NLRC5	0.0822148	0.877181	0.192905	1.47774	0.00603271	0.015855	UCEC
NLRP1	-3.20797	-2.62548	-3.18868	-1.95112	1.67e-06	1.97e-05	UCEC
NLRP12	0.11978	0.323869	-0.0193534	0.686119	0.0698171	0.125868	UCEC
NLRP2	3.04203	2.01724	0.374316	3.78312	0.0111566	0.0268129	UCEC
NLRP3	-1.24983	-1.34116	-1.68269	-1.01502	2.38e-06	2.56e-05	UCEC
NLRP6	0.0750246	0.133652	-0.449433	0.679446	0.686879	0.781072	UCEC
NLRP7	2.65764	2.73195	1.48342	3.91648	0.00034928	0.00142018	UCEC
NNT	0.456835	0.521059	0.154058	0.844364	0.0135286	0.0315067	UCEC
NPY1R	-3.2698	-3.40523	-4.6269	-2.25218	0.00010657	0.00052772	UCEC
NXPE4	0.767213	0.467149	-0.794392	1.60543	0.602113	0.708429	UCEC
OSMR	-0.957199	-0.682106	-1.28747	0.0265214	0.0605183	0.111826	UCEC
PCED1A	0.0167182	0.0123159	-0.436196	0.458046	0.940555	0.960119	UCEC
PDE4B	-0.994227	-0.547891	-1.05312	0.0374633	0.0522299	0.0988659	UCEC
PHKA1	0.390378	0.298951	-0.197917	0.749513	0.211178	0.310565	UCEC
PIM1	-0.97785	-0.764204	-1.41424	0.00789923	0.0605183	0.111826	UCEC
PLCG2	-1.51752	-1.09174	-1.76957	-0.0277269	0.0415251	0.0816669	UCEC
POLR3K	0.950824	0.929005	0.62505	1.23874	1.31e-05	9.61e-05	UCEC
PPIP5K1	0.489062	0.324392	-0.126837	0.678463	0.118646	0.194776	UCEC
PPP1R12B	-4.77441	-4.1856	-4.98957	-3.3368	4.77e-07	8.33e-06	UCEC
PROKR1	0.4964	0.734773	-0.384369	1.75446	0.160105	0.248501	UCEC
PTGER4	-1.93717	-1.61676	-2.49827	-0.690699	0.00165987	0.0053007	UCEC
PTGS2	-1.26982	-0.718861	-1.95565	0.555098	0.259452	0.365991	UCEC
PYCARD	-0.431555	-0.197975	-0.8987	0.549518	0.601046	0.707721	UCEC
RAB32	-0.676228	-0.647868	-1.45102	0.0532681	0.0802028	0.141332	UCEC
RGS11	-1.64409	-1.15645	-2.17372	0.0251283	0.0522299	0.0988659	UCEC
RMDN1	0.0730621	0.0342957	-0.275191	0.351018	0.846232	0.892916	UCEC
RND1	0.687544	0.3707	-0.354281	1.02256	0.329405	0.443838	UCEC
RNF214	0.245202	0.268279	-0.0314704	0.655464	0.0748692	0.133552	UCEC
SAMD3	-1.67586	-1.52186	-2.01219	-1.04309	0.00010657	0.00052772	UCEC
SC5D	0.715847	0.486563	0.165019	0.860468	0.00745201	0.0189701	UCEC
SCN3A	-3.26565	-3.13509	-4.29836	-1.78557	3.27e-05	0.00020012	UCEC
SELE	-2.34469	-3.17483	-4.54695	-1.94229	7.87e-06	6.39e-05	UCEC
SELP	-4.82232	-3.81282	-5.14213	-2.80256	1.19e-06	1.54e-05	UCEC
SERPINB2	0.504036	1.20442	-0.405797	3.08435	0.162708	0.252184	UCEC
SLAMF1	-0.848184	-0.663091	-1.35289	0.104208	0.0858278	0.149421	UCEC
SLAMF8	0.333084	0.576307	-0.0249409	1.359	0.0562527	0.105301	UCEC
SLC11A2	1.51645	1.24759	0.868759	1.54324	4.53e-06	4.16e-05	UCEC
SLC5A1	2.07413	1.44037	-0.358205	3.37401	0.134134	0.21499	UCEC
SLC7A11	2.95316	2.11478	0.911537	4.12859	0.00241566	0.00726166	UCEC
SOCS3	-0.657913	-1.01245	-1.87733	-0.247934	0.0101092	0.0246041	UCEC
SOD2	-0.372974	-0.215808	-0.749226	0.314574	0.393073	0.509524	UCEC
STEAP4	-3.55396	-3.01426	-3.77599	-2.19887	2.38e-07	5.55e-06	UCEC
STX11	-1.52587	-1.32376	-1.93588	-0.731803	7.32e-05	0.00038798	UCEC
SULF2	-2.28069	-1.37739	-2.13986	-0.877933	1.03e-05	7.86e-05	UCEC
TAS1R3	0.171739	0.389034	-0.338856	1.09841	0.259452	0.365991	UCEC
TBC1D9	0.0135056	-0.170108	-0.70819	0.371165	0.64339	0.744156	UCEC
THY1	-0.744892	-0.380111	-1.25765	0.361455	0.272583	0.381304	UCEC
TIFA	1.20272	0.733918	0.318751	1.15527	0.00073767	0.00265059	UCEC
TLR2	1.3591	0.78939	0.278044	1.24187	0.00603271	0.015855	UCEC
TMEM25	-0.222555	-0.121484	-0.606125	0.455077	0.709014	0.799166	UCEC
TMEM260	0.876246	0.817938	0.532189	1.12313	2.1e-05	0.00013896	UCEC
TNFAIP2	1.69207	1.24082	0.349502	2.28086	0.0135286	0.0315067	UCEC
TNFRSF1B	-1.3116	-1.39651	-1.82415	-1.11952	1.67e-05	0.00011585	UCEC
TNIP1	0.160061	0.188062	-0.177938	0.440186	0.376522	0.493112	UCEC
TRAPPC12	0.0999468	0.146446	-0.114415	0.420032	0.286143	0.396876	UCEC
TXK	1.36598	1.20033	0.315412	1.85712	0.0122945	0.0290987	UCEC
UBR1	-0.860841	-0.586343	-1.19399	-0.178309	0.00387406	0.0108909	UCEC
VCAM1	-2.56172	-2.58454	-3.82966	-1.46038	8.85e-05	0.00045214	UCEC
ZC3H12A	0.215609	0.470018	-0.425546	1.19386	0.314554	0.427703	UCEC
ZNF512B	0.251601	0.268024	-0.0346939	0.561848	0.111426	0.185432	UCEC
ZNF608	0.531235	0.0187208	-0.762154	0.778967	0.988101	0.994942	UCEC
ACTL6A	1.15906	1.09739	0.85355	1.33102	3.37e-10	3.2e-09	COAD
ACTR3B	1.37723	1.56079	1.29316	1.8145	9.09e-13	4.25e-11	COAD
ADAM17	0.695909	0.563544	0.371368	0.752466	5.86e-07	2.32e-06	COAD
AIM2	-0.239804	-0.0769623	-0.745668	0.542262	0.797639	0.837976	COAD
ALG9	0.357887	0.299866	0.108249	0.495619	0.00394818	0.00747852	COAD
AP5M1	-0.715849	-0.744351	-1.0268	-0.526183	9.06e-09	5.44e-08	COAD
ARHGAP27	-0.232889	-0.0129456	-0.26674	0.252237	0.938699	0.956892	COAD
ASCL2	3.66059	3.422	2.73338	3.99394	3.37e-10	3.2e-09	COAD
ATP10D	0.104707	-0.102298	-0.379772	0.169674	0.464173	0.543353	COAD
B3GAT1	-0.111615	-0.251422	-0.633094	0.123727	0.220853	0.285329	COAD
BACE1	0.332296	0.292274	0.131116	0.447897	0.00066939	0.00148214	COAD
BACH1	0.16709	-0.0162874	-0.343001	0.292748	0.948901	0.9655	COAD
BCL3	0.163696	0.283112	0.0306789	0.526614	0.028404	0.0456148	COAD
BCL9L	0.480149	0.483924	0.272702	0.70258	1.97e-05	5.73e-05	COAD
BID	1.15529	1.28374	1.0454	1.50557	2.79e-10	2.73e-09	COAD
BLOC1S6	0.600111	0.540604	0.285772	0.739987	0.00092104	0.00198081	COAD
BTN1A1	0.957413	1.04289	0.411927	1.641	0.00169401	0.00345778	COAD
C10orf11	-0.22584	0.0578235	-0.277251	0.388692	0.690956	0.744121	COAD
C5orf28	1.00002	0.878553	0.544786	1.14047	5.76e-06	1.86e-05	COAD
CAMK2B	-1.34577	-1.51474	-2.13699	-0.872697	4.93e-05	0.00013313	COAD
CAPZA2	0.232552	0.103148	-0.229911	0.387531	0.537851	0.615215	COAD
CASP4	0.87712	0.800174	0.501679	1.0698	1.24e-06	4.56e-06	COAD
CASP5	-2.30949	-2.11571	-2.80441	-1.64354	6.93e-10	5.86e-09	COAD
CCL2	-0.110405	-0.215069	-0.640179	0.251538	0.410904	0.489575	COAD
CCL20	1.50116	1.1844	0.605196	1.86147	0.00028814	0.00068592	COAD
CD226	-0.399968	-0.515148	-0.794845	-0.235194	0.00032367	0.00076268	COAD
CD247	-1.08553	-0.975278	-1.41121	-0.593078	2.12e-05	6.12e-05	COAD
CDCA2	0.98284	1.17431	0.721773	1.63681	1.58e-05	4.67e-05	COAD
CERS2	0.545431	0.384124	0.234493	0.607729	2.83e-05	7.97e-05	COAD
CERS5	0.633578	0.626806	0.475469	0.761164	6.37e-11	7.93e-10	COAD
CH25H	0.322985	0.292767	-0.112638	0.775583	0.151754	0.205564	COAD
CHL1	-2.23596	-2.57552	-3.05401	-2.19156	9.09e-13	4.25e-11	COAD
CNBD2	0.872837	0.90322	0.291005	1.39674	0.00431679	0.00811377	COAD
COX5B	-0.084859	-0.0575352	-0.430632	0.228377	0.70998	0.760632	COAD
CSF1	-0.781323	-0.770447	-0.958937	-0.581281	3.91e-11	5.42e-10	COAD
CTSH	1.20016	1.3205	1.07385	1.51745	3.92e-09	2.61e-08	COAD
CTSW	-1.80688	-1.4507	-1.87466	-1.04462	5.19e-08	2.59e-07	COAD
CXCL1	2.76051	2.60381	2.02992	3.27529	3.91e-11	5.42e-10	COAD
CXCR6	-0.635987	-0.628084	-1.04262	-0.197183	0.00585752	0.0107532	COAD
CYBRD1	-1.6771	-1.72437	-2.167	-1.2981	5.22e-09	3.34e-08	COAD
DYNC2H1	-0.768608	-1.07244	-1.43808	-0.673346	2.11e-06	7.43e-06	COAD
EHD2	-0.186306	-0.586519	-0.960612	-0.226677	0.00215992	0.00431178	COAD
ELF3	-0.037122	0.00307842	-0.286958	0.279463	0.989774	0.997592	COAD
EREG	2.58089	2.20356	1.40764	3.10512	4.16e-06	1.38e-05	COAD
ESR1	-1.48427	-1.37257	-1.6991	-1.01926	1.53e-08	8.68e-08	COAD
FAM219A	0.948214	0.884051	0.701144	1.05241	4.07e-10	3.74e-09	COAD
FARP2	0.0832476	0.0905622	-0.10049	0.259066	0.375132	0.452985	COAD
FASLG	-0.864326	-0.707519	-1.16302	-0.213097	0.00431679	0.00811377	COAD
FBXO31	0.0909557	0.165256	-0.0221994	0.368601	0.0735226	0.107908	COAD
FKBP5	-0.485777	-0.712121	-0.999788	-0.519208	3.23e-08	1.7e-07	COAD
FMO1	0.315874	0.414482	-0.26024	0.910046	0.179686	0.238773	COAD
GBP6	0.634841	0.450282	-0.0451163	0.896171	0.0693468	0.102288	COAD
GNAQ	-0.74014	-0.778105	-1.1229	-0.519161	2.16e-07	9.34e-07	COAD
GPR171	-1.44841	-1.37433	-1.95062	-0.901804	1.03e-06	3.85e-06	COAD
HOXD13	2.38385	1.42071	0.0348174	2.78103	0.0423653	0.0652995	COAD
HS3ST2	0.436654	0.561116	0.0325931	1.09758	0.0371888	0.0581088	COAD
IFI16	0.186445	0.0522034	-0.448111	0.363572	0.867654	0.897703	COAD
IFNAR2	0.0865864	0.146942	-0.0529184	0.371384	0.155533	0.210094	COAD
IFT46	0.571533	0.445542	0.216995	0.660855	0.00017874	0.00043957	COAD
IGSF3	-1.23241	-1.16017	-1.43832	-0.859868	9.72e-10	7.83e-09	COAD
IL33	0.724168	0.389984	-0.306185	1.18764	0.279606	0.351327	COAD
IL6	1.65839	1.43637	0.384274	2.36236	0.0092576	0.0163705	COAD
IRF5	0.0437528	0.292675	-0.0042222	0.548525	0.05795	0.0869756	COAD
KLF11	0.207087	0.214565	-0.0517077	0.454661	0.0922714	0.132054	COAD
KLRB1	-2.05023	-2.24145	-2.72675	-1.76035	3.37e-10	3.2e-09	COAD
LACC1	-0.275787	-0.269284	-0.687816	0.0613365	0.114582	0.160249	COAD
LAMTOR3	-0.463376	-0.415148	-0.696443	-0.151513	0.00186832	0.0037781	COAD
LIM2	0	-1.73e-06	-0.516393	0.530004	1	1	COAD
LSM4	0.945285	0.877053	0.691366	1.14405	9.72e-10	7.83e-09	COAD
MAP3K8	0.61203	0.534635	0.297912	0.805601	0.00017874	0.00043957	COAD
MAPKAPK3	0.799495	0.857982	0.626616	1.11169	1.15e-09	9.02e-09	COAD
MEFV	-0.439526	-0.261217	-0.567453	-0.0036165	0.0481231	0.0733341	COAD
MID1	-0.121713	-0.0739449	-0.29625	0.172005	0.537851	0.615215	COAD
MRPS27	0.514689	0.564458	0.328555	0.797066	3.52e-06	1.18e-05	COAD
NAIP	-0.287046	-0.296498	-0.4898	-0.105011	0.00153441	0.0031584	COAD
NFATC2	-0.30223	-0.458113	-0.846323	-0.0588241	0.0238552	0.0388876	COAD
NFKB2	0.759064	0.676828	0.456697	0.900154	1.95e-07	8.5e-07	COAD
NFKBIE	0.45148	0.580341	0.400557	0.798063	9.16e-08	4.3e-07	COAD
NFKBIZ	-0.0370505	-0.0468182	-0.461247	0.337418	0.76808	0.81223	COAD
NLRC4	-0.277854	-0.449678	-0.819569	-0.153216	0.00412885	0.00779535	COAD
NLRC5	0.858364	0.926866	0.540186	1.31872	1.26e-05	3.79e-05	COAD
NLRP1	-0.535925	-0.567576	-0.812312	-0.278082	0.00038445	0.00089042	COAD
NLRP12	0.473806	0.370418	0.111854	0.628522	0.00853494	0.0151986	COAD
NLRP2	-2.1424	-1.71778	-2.35719	-0.561317	0.00063409	0.00141047	COAD
NLRP3	-0.302218	-0.425917	-0.663203	-0.187636	0.00032367	0.00076268	COAD
NLRP6	-0.379701	-0.0822897	-0.762773	0.616012	0.758298	0.80369	COAD
NLRP7	-1.99225	-2.04943	-2.72976	-1.67239	7.91e-09	4.82e-08	COAD
NNT	-0.331908	-0.346674	-0.579055	-0.146614	0.00056851	0.00127593	COAD
NPY1R	-2.70879	-2.67551	-3.31975	-2.04967	5.82e-10	5.04e-09	COAD
NXPE4	-4.03149	-4.14712	-5.1776	-3.20245	1.85e-09	1.35e-08	COAD
OSMR	0.243989	0.0881329	-0.165875	0.349972	0.496223	0.574814	COAD
PCED1A	1.02015	1.1674	0.893009	1.4376	1.85e-09	1.35e-08	COAD
PDE4B	0.102178	0.0235798	-0.404166	0.444007	0.938699	0.956892	COAD
PHKA1	1.47205	1.54981	1.21227	1.89343	6.93e-10	5.86e-09	COAD
PIM1	-0.219504	-0.193306	-0.429623	0.0413559	0.114582	0.160249	COAD
PLCG2	-1.56166	-1.64892	-2.02542	-1.29022	6.93e-10	5.86e-09	COAD
POLR3K	1.22421	1.38769	1.06727	1.69404	2.27e-11	3.53e-10	COAD
PPIP5K1	-0.0399074	-0.0388646	-0.259429	0.14647	0.644244	0.702243	COAD
PPP1R12B	-2.05492	-1.98802	-2.48639	-1.49615	1e-10	1.15e-09	COAD
PROKR1	-2.97699	-2.97546	-3.5257	-2.30094	5.82e-10	5.04e-09	COAD
PTGER4	-1.48281	-1.4555	-1.75582	-1.15671	4.07e-10	3.74e-09	COAD
PTGS2	0.556498	0.49906	-0.302823	1.18699	0.315675	0.390463	COAD
PYCARD	-0.105347	0.146453	-0.195846	0.509225	0.403596	0.482203	COAD
RAB32	-0.333881	-0.448945	-0.791219	-0.0945996	0.00819242	0.0146467	COAD
RGS11	-0.500752	-0.270058	-0.704513	0.192736	0.230834	0.29677	COAD
RMDN1	-0.25679	-0.297517	-0.575468	-0.0096079	0.0451687	0.0692106	COAD
RND1	0.0732538	0.283112	-0.072657	0.654608	0.137319	0.188006	COAD
RNF214	0.502329	0.37196	0.238885	0.5157	1.7e-05	5.01e-05	COAD
SAMD3	-0.530751	-0.121678	-0.654457	0.385018	0.616849	0.676994	COAD
SC5D	0.358531	0.233172	-0.10911	0.57339	0.188314	0.248501	COAD
SCN3A	-2.27785	-2.38272	-2.79536	-2.00277	9.09e-13	4.25e-11	COAD
SELE	1.92471	1.67403	0.851832	2.38611	0.00013969	0.00034944	COAD
SELP	-0.547427	-0.622016	-1.19352	-0.171879	0.00451224	0.00845234	COAD
SERPINB2	1.13817	1.76662	0.816772	2.79784	0.00125501	0.00262871	COAD
SLAMF1	-1.34603	-1.3113	-1.71945	-0.88346	4.83e-07	1.94e-06	COAD
SLAMF8	0.289132	0.0501578	-0.286536	0.467385	0.867654	0.897703	COAD
SLC11A2	1.12793	1.1977	0.90866	1.51596	1.73e-11	2.85e-10	COAD
SLC5A1	1.05304	0.986959	0.484191	1.39636	0.00215992	0.00431178	COAD
SLC7A11	2.45678	2.43713	1.86136	2.95853	9.72e-10	7.83e-09	COAD
SOCS3	0.769798	0.693505	0.19786	1.12767	0.00611308	0.0111891	COAD
SOD2	0.0482411	0.0979227	-0.119263	0.320036	0.448582	0.527538	COAD
STEAP4	-0.669593	-1.14197	-1.61836	-0.666629	4.61e-05	0.00012499	COAD
STX11	-0.297991	-0.510382	-0.806151	-0.235576	0.0020585	0.0041268	COAD
SULF2	0.75715	0.748312	0.429787	1.01695	1.7e-05	5.01e-05	COAD
TAS1R3	-0.03802	0.242708	-0.347599	0.749145	0.396364	0.47494	COAD
TBC1D9	-1.1366	-1.10603	-1.35714	-0.819642	9.06e-09	5.44e-08	COAD
THY1	1.85789	1.80296	1.4737	2.13701	6.9e-09	4.27e-08	COAD
TIFA	0.426117	0.253658	-0.0994321	0.624355	0.155533	0.210094	COAD
TLR2	0.66826	0.53471	0.288048	0.804736	0.00020179	0.00049178	COAD
TMEM25	-1.16977	-1.2181	-1.62328	-0.875701	9.4e-07	3.55e-06	COAD
TMEM260	0.295927	0.302618	0.00976859	0.551817	0.0410184	0.063461	COAD
TNFAIP2	0.198214	0.204195	-0.157083	0.485593	0.183963	0.243687	COAD
TNFRSF1B	0.375247	0.210904	-0.0190683	0.438122	0.0778969	0.113678	COAD
TNIP1	-0.466159	-0.46052	-0.667565	-0.244578	7.37e-05	0.00019288	COAD
TRAPPC12	0.453605	0.48469	0.310583	0.662557	1.58e-05	4.67e-05	COAD
TXK	-0.845391	-0.780216	-1.29354	-0.357985	0.00014865	0.00037043	COAD
UBR1	-0.311767	-0.272684	-0.532256	-0.0405851	0.0274401	0.0441996	COAD
VCAM1	-0.66416	-0.630531	-1.06419	-0.359203	6.45e-05	0.00017059	COAD
ZC3H12A	0.706512	0.721935	0.30943	1.12437	0.00078617	0.00171518	COAD
ZNF512B	-0.359855	-0.519373	-0.882489	-0.223154	0.00082901	0.00180148	COAD
ZNF608	-0.244055	-0.323207	-0.604483	-0.0791163	0.0137253	0.0235139	COAD
ACTL6A	0.263966	0.22165	-0.0699101	0.393547	0.25	0.694125	PAAD
ACTR3B	-0.247626	-0.264411	-0.856025	0.293632	0.625	0.921609	PAAD
ADAM17	0.0323063	0.086192	-0.74505	0.889742	0.625	0.921609	PAAD
AIM2	0.0475329	-1.07645	-4.85679	2.64963	0.625	0.921609	PAAD
ALG9	-0.454937	-0.377053	-0.476445	0.129769	0.25	0.694125	PAAD
AP5M1	-0.32695	-0.285112	-0.793256	0.194056	0.25	0.694125	PAAD
ARHGAP27	0.69352	0.765002	-0.647899	2.38514	0.375	0.763709	PAAD
ASCL2	-0.998245	-0.645273	-2.17339	0.971611	0.375	0.763709	PAAD
ATP10D	-0.393302	-0.435678	-1.24621	0.175971	0.375	0.763709	PAAD
B3GAT1	0.183291	-0.675625	-2.46845	0.663112	0.375	0.763709	PAAD
BACE1	-0.451458	-0.314415	-1.07357	1.11052	0.875	1	PAAD
BACH1	-0.202415	-0.119806	-0.755074	0.737481	0.625	0.921609	PAAD
BCL3	0.212673	0.254744	0.0656921	1.55497	0.125	0.567392	PAAD
BCL9L	0.263537	0.416461	0.249544	0.653993	0.125	0.567392	PAAD
BID	0.142679	0.214966	-0.346867	0.845379	0.625	0.921609	PAAD
BLOC1S6	-0.303859	-0.160647	-0.772732	0.468386	0.625	0.921609	PAAD
BTN1A1	0.825609	-0.170111	-3.43004	2.49218	1	1	PAAD
C10orf11	-1.30437	-1.28905	-2.35959	-0.304661	0.125	0.567392	PAAD
C5orf28	0.182946	0.0634095	-0.213813	0.365643	0.625	0.921609	PAAD
CAMK2B	1.05486	0.934047	-0.530278	2.80486	0.625	0.921609	PAAD
CAPZA2	-0.216732	-0.0382494	-0.439369	0.207532	0.875	1	PAAD
CASP4	-0.326788	-0.290941	-1.00717	0.150069	0.375	0.763709	PAAD
CASP5	-1.60306	-1.98958	-2.4449	0.78757	0.25	0.694125	PAAD
CCL2	-3.31055	-2.44536	-4.59631	2.80587	0.375	0.763709	PAAD
CCL20	0.16751	0.564399	0.127036	5.03745	0.125	0.567392	PAAD
CD226	-1.39915	-1.86361	-3.26688	-0.537802	0.125	0.567392	PAAD
CD247	-1.43195	-2.17284	-3.37174	-0.825203	0.125	0.567392	PAAD
CDCA2	0.427338	0.34	-1.26331	1.91561	0.625	0.921609	PAAD
CERS2	-0.130416	0.00423923	-0.273315	1.2452	1	1	PAAD
CERS5	-0.274071	-0.0875665	-0.505315	0.486221	0.625	0.921609	PAAD
CH25H	0.290765	0.0872861	-1.68072	2.21435	1	1	PAAD
CHL1	-0.340291	-0.731109	-1.66175	0.0981574	0.25	0.694125	PAAD
CNBD2	-0.542531	-0.167372	-1.06606	0.174988	0.625	0.921609	PAAD
COX5B	0.00267587	0.0967357	-0.281763	0.663354	0.875	1	PAAD
CSF1	-0.544623	-0.584607	-1.27386	0.340981	0.375	0.763709	PAAD
CTSH	-0.630402	-0.516142	-0.868904	-0.261236	0.125	0.567392	PAAD
CTSW	-0.0037861	-0.714552	-2.75156	0.545176	0.375	0.763709	PAAD
CXCL1	-1.30683	-1.22118	-3.01496	-0.0523449	0.125	0.567392	PAAD
CXCR6	-2.25976	-2.49088	-3.04836	-1.36916	0.125	0.567392	PAAD
CYBRD1	0.0190192	0.227403	-0.765306	1.85791	0.625	0.921609	PAAD
DYNC2H1	0.654372	0.794469	0.201492	1.49956	0.125	0.567392	PAAD
EHD2	0.906851	0.867398	-0.256565	1.66874	0.25	0.694125	PAAD
ELF3	0.668853	1.21476	0.231096	8.75505	0.125	0.567392	PAAD
EREG	3.22615	2.91937	-0.913257	7.84689	0.375	0.763709	PAAD
ESR1	-1.16438	-1.2536	-2.53438	0.220135	0.25	0.694125	PAAD
FAM219A	-0.459222	-0.366653	-0.665449	-0.0232179	0.125	0.567392	PAAD
FARP2	0.357887	0.383173	0.0405502	1.16973	0.125	0.567392	PAAD
FASLG	-2.54837	-2.47975	-3.16641	-1.65585	0.125	0.567392	PAAD
FBXO31	-0.170336	-0.321783	-0.477995	0.289561	0.25	0.694125	PAAD
FKBP5	-1.2768	-1.37939	-1.82167	-0.90511	0.125	0.567392	PAAD
FMO1	-0.951957	-0.0545325	-3.20957	4.10009	1	1	PAAD
GBP6	0.642783	0.768799	-0.592074	1.45735	0.25	0.694125	PAAD
GNAQ	-0.277152	0.0347051	-0.906601	0.748207	1	1	PAAD
GPR171	-1.51752	-1.85315	-2.88718	-0.696733	0.125	0.567392	PAAD
HOXD13	-2.66e-15	-0.480902	-0.480902	-0.480902	0.371093	0.763709	PAAD
HS3ST2	-0.720623	-0.700971	-2.41735	2.87133	0.875	1	PAAD
IFI16	-0.538957	-0.450675	-1.1732	0.83378	0.625	0.921609	PAAD
IFNAR2	-0.39724	-0.322121	-0.640689	0.969746	0.875	1	PAAD
IFT46	-0.383297	0.0372028	-1.08155	0.569922	0.875	1	PAAD
IGSF3	0.265423	0.349371	-0.25001	4.726	0.375	0.763709	PAAD
IL33	-0.630262	-1.36143	-4.06155	0.0751027	0.25	0.694125	PAAD
IL6	-0.0479992	-0.963491	-3.62266	0.58045	0.25	0.694125	PAAD
IRF5	-0.792962	-1.30461	-2.89752	0.177841	0.25	0.694125	PAAD
KLF11	-0.476904	-0.4785	-1.2017	0.0098304	0.25	0.694125	PAAD
KLRB1	-2.23945	-2.77455	-4.11244	-0.422053	0.125	0.567392	PAAD
LACC1	-0.463298	-0.279433	-0.743016	0.182819	0.625	0.921609	PAAD
LAMTOR3	-0.0182167	0.100304	-0.136622	0.427305	0.625	0.921609	PAAD
LIM2	-0.480902	-0.884394	-1.65089	-5.43e-05	0.181449	0.694125	PAAD
LSM4	0.14908	0.163913	-0.0826422	0.25021	0.25	0.694125	PAAD
MAP3K8	-1.56788	-1.40746	-2.14977	-0.526083	0.125	0.567392	PAAD
MAPKAPK3	-0.434217	-0.134528	-0.916159	-0.0374275	0.125	0.567392	PAAD
MEFV	-0.990323	-1.24393	-2.93865	-0.709617	0.125	0.567392	PAAD
MID1	-0.244492	-0.120258	-0.646306	2.86156	0.875	1	PAAD
MRPS27	-0.279391	-0.0225267	-0.760868	0.0931222	0.875	1	PAAD
NAIP	-0.737911	-0.907428	-1.51891	-0.189696	0.125	0.567392	PAAD
NFATC2	-1.51429	-1.51183	-2.12341	-0.8934	0.125	0.567392	PAAD
NFKB2	-0.64599	-0.471996	-0.909776	-0.280088	0.125	0.567392	PAAD
NFKBIE	-0.744343	-0.721467	-0.931037	-0.323307	0.125	0.567392	PAAD
NFKBIZ	-0.718345	-0.422422	-1.11074	0.205539	0.25	0.694125	PAAD
NLRC4	-2.0861	-2.06854	-2.81996	-1.2267	0.125	0.567392	PAAD
NLRC5	-0.742672	-1.46177	-3.0244	-0.10834	0.125	0.567392	PAAD
NLRP1	-0.309096	-0.409156	-1.89937	0.069152	0.25	0.694125	PAAD
NLRP12	-1.03009	-0.914449	-1.80164	0.106077	0.25	0.694125	PAAD
NLRP2	-0.676157	0.0898239	-2.89554	0.654225	1	1	PAAD
NLRP3	-1.39536	-1.46096	-2.62065	0.765222	0.25	0.694125	PAAD
NLRP6	0.633836	-0.245385	-3.33507	2.43007	0.875	1	PAAD
NLRP7	-0.664555	-1.5082	-2.92818	-0.526888	0.125	0.567392	PAAD
NNT	-0.283739	-0.294357	-0.596903	-0.0749799	0.125	0.567392	PAAD
NPY1R	-1.59698	-2.34963	-4.87803	-0.806645	0.125	0.567392	PAAD
NXPE4	-0.478587	-0.235234	-1.46091	1.47715	1	1	PAAD
OSMR	0.188718	0.589605	-0.494735	1.41461	0.375	0.763709	PAAD
PCED1A	-0.234597	-0.230992	-1.04227	0.643951	0.625	0.921609	PAAD
PDE4B	-1.59986	-1.53442	-2.6622	-0.380279	0.125	0.567392	PAAD
PHKA1	0.730884	0.799423	0.212021	1.65032	0.125	0.567392	PAAD
PIM1	0.246112	0.217709	-2.19063	1.53978	1	1	PAAD
PLCG2	-0.492425	-1.27813	-3.30028	-0.207589	0.125	0.567392	PAAD
POLR3K	0.313439	0.345208	-1.36714	0.711443	0.875	1	PAAD
PPIP5K1	0.322361	0.413965	-0.323882	0.789472	0.25	0.694125	PAAD
PPP1R12B	-0.778929	-0.802193	-1.57373	-0.0911522	0.125	0.567392	PAAD
PROKR1	-0.999527	-0.655212	-1.68324	0.0205137	0.25	0.694125	PAAD
PTGER4	-0.744935	-0.524765	-1.19486	0.0540193	0.25	0.694125	PAAD
PTGS2	4.77938	4.53192	-0.934216	6.92598	0.25	0.694125	PAAD
PYCARD	-0.1251	-0.0935567	-0.631961	0.0886788	0.375	0.763709	PAAD
RAB32	-1.04611	-0.554119	-2.19782	0.122472	0.25	0.694125	PAAD
RGS11	0.610143	0.54114	-0.299118	2.22187	0.25	0.694125	PAAD
RMDN1	-0.310389	-0.199952	-0.640701	0.244314	0.625	0.921609	PAAD
RND1	-0.944632	-0.382218	-2.78371	3.14249	1	1	PAAD
RNF214	-0.518674	-0.267014	-0.789254	0.412936	0.375	0.763709	PAAD
SAMD3	-1.09906	-1.54359	-2.21388	0.402082	0.25	0.694125	PAAD
SC5D	0.120125	0.12946	-0.724916	1.0366	0.875	1	PAAD
SCN3A	0.231551	-0.689089	-2.45516	0.992333	0.625	0.921609	PAAD
SELE	-2.49494	-2.03047	-5.18953	2.71319	0.375	0.763709	PAAD
SELP	-1.17104	-1.3535	-3.48887	1.38214	0.375	0.763709	PAAD
SERPINB2	1.42339	1.54583	-0.0171607	5.8508	0.25	0.694125	PAAD
SLAMF1	-0.904281	-1.80441	-2.77855	-0.624739	0.125	0.567392	PAAD
SLAMF8	-1.70779	-1.44907	-2.54896	-0.0354174	0.125	0.567392	PAAD
SLC11A2	-0.44966	0.00697272	-0.993979	0.798628	1	1	PAAD
SLC5A1	1.3631	1.29219	-0.751785	2.97643	0.25	0.694125	PAAD
SLC7A11	2.55536	2.80096	1.53848	3.29154	0.125	0.567392	PAAD
SOCS3	0.144993	0.186657	-1.5833	2.95628	1	1	PAAD
SOD2	-1.87462	-1.40227	-2.84423	0.742166	0.25	0.694125	PAAD
STEAP4	-0.111437	0.0234784	-1.69211	2.6792	1	1	PAAD
STX11	-1.74754	-1.74937	-2.49987	-1.37997	0.125	0.567392	PAAD
SULF2	0.507391	0.751609	-0.169829	3.07931	0.25	0.694125	PAAD
TAS1R3	-0.104029	-0.242025	-1.80137	1.14669	0.625	0.921609	PAAD
TBC1D9	-0.471577	-0.481923	-1.48528	-0.249049	0.125	0.567392	PAAD
THY1	-0.762702	-0.530585	-1.17859	3.09816	0.875	1	PAAD
TIFA	-0.856317	-0.578338	-2.18147	-0.083723	0.125	0.567392	PAAD
TLR2	-1.12028	-1.13469	-1.45236	-0.451279	0.125	0.567392	PAAD
TMEM25	-0.0187874	0.375041	-1.62418	0.796704	0.875	1	PAAD
TMEM260	0.0371791	0.131125	-0.48802	0.335935	0.875	1	PAAD
TNFAIP2	-0.489297	-0.412431	-0.560041	0.320397	0.25	0.694125	PAAD
TNFRSF1B	-0.899104	-1.17561	-1.63279	-0.243147	0.125	0.567392	PAAD
TNIP1	-0.249958	-0.330039	-0.970212	-0.0761396	0.125	0.567392	PAAD
TRAPPC12	-0.0803324	-0.0775369	-0.174745	0.0140805	0.625	0.921609	PAAD
TXK	-0.555575	-0.617106	-3.47079	-0.261456	0.125	0.567392	PAAD
UBR1	-0.163953	-0.154479	-0.502104	0.212093	0.625	0.921609	PAAD
VCAM1	-0.633904	-0.461102	-2.69751	0.413643	0.625	0.921609	PAAD
ZC3H12A	0.433639	0.465566	0.212085	1.03998	0.125	0.567392	PAAD
ZNF512B	0.0779137	0.0798546	-0.425577	0.600328	0.625	0.921609	PAAD
ZNF608	0.170161	0.176564	-0.0010192	0.366953	0.25	0.694125	PAAD
ACTL6A	0.616707	0.569773	0.317425	0.761583	0.0003979	0.00108213	KIRP
ACTR3B	0.482661	0.388185	0.150886	0.613669	0.00222697	0.00499806	KIRP
ADAM17	0.862902	0.858749	0.518469	1.14172	0.0001103	0.00034539	KIRP
AIM2	1.13699	0.98122	0.607437	1.59719	3.18e-05	0.00011466	KIRP
ALG9	0.288648	0.313342	0.183843	0.483673	8.19e-05	0.00026511	KIRP
AP5M1	-0.335633	-0.368228	-0.602688	-0.0770212	0.0174603	0.0314464	KIRP
ARHGAP27	1.38865	1.32662	1.07536	1.59292	4.66e-10	2.22e-08	KIRP
ASCL2	-0.798423	-1.19446	-1.97017	-0.387546	0.00608486	0.0122521	KIRP
ATP10D	-0.325735	-0.208486	-0.571714	0.187928	0.29507	0.37528	KIRP
B3GAT1	0.623173	0.421694	-0.300942	1.16902	0.238641	0.313657	KIRP
BACE1	-0.153132	-0.0274272	-0.253961	0.190233	0.803368	0.849001	KIRP
BACH1	1.01749	0.856	0.533154	1.14945	1.5e-06	8.12e-06	KIRP
BCL3	0.889799	0.928858	0.617339	1.25882	1.42e-05	5.7e-05	KIRP
BCL9L	0.914333	0.698139	0.362077	1.10948	0.00071318	0.00182559	KIRP
BID	1.01159	1.01899	0.762366	1.24802	2.5e-07	1.78e-06	KIRP
BLOC1S6	0.603037	0.691704	0.487972	0.913976	3.26e-08	3.39e-07	KIRP
BTN1A1	0.700661	0.303873	-0.0826213	0.788317	0.113248	0.165206	KIRP
C10orf11	0.830832	0.918369	0.413778	1.27103	0.00689453	0.0137204	KIRP
C5orf28	0.682903	0.602863	0.288468	0.925547	0.00098009	0.00241806	KIRP
CAMK2B	-1.30799	-0.420781	-1.45699	0.478658	0.238641	0.313657	KIRP
CAPZA2	0.732196	0.729824	0.441606	0.989639	5.43e-05	0.00018375	KIRP
CASP4	1.19734	1.25821	0.94928	1.54089	2e-08	2.38e-07	KIRP
CASP5	1.23745	1.45938	0.848749	2.14662	2.31e-06	1.18e-05	KIRP
CCL2	-0.256596	-0.205012	-0.933623	0.566767	0.500047	0.578973	KIRP
CCL20	-0.0737313	0.382777	-0.480605	1.37021	0.340299	0.424237	KIRP
CD226	0.417802	0.164974	-0.202799	0.527531	0.442918	0.524307	KIRP
CD247	1.43609	1.02385	0.391162	1.57078	0.00065755	0.00169749	KIRP
CDCA2	2.13301	2.25128	1.56213	2.91659	2.98e-07	2.06e-06	KIRP
CERS2	0.848693	0.730558	0.343964	1.03965	0.00077296	0.00195935	KIRP
CERS5	0.500373	0.459977	0.311025	0.642835	4.21e-07	2.77e-06	KIRP
CH25H	-1.80781	-1.65159	-2.28811	-0.981799	1.42e-05	5.7e-05	KIRP
CHL1	0.342678	-0.0248475	-0.980954	0.941075	0.933871	0.949913	KIRP
CNBD2	-0.427979	-0.317673	-0.653555	0.00436514	0.0520818	0.0831332	KIRP
COX5B	0.279731	0.387889	0.143895	0.665731	0.00166679	0.00386632	KIRP
CSF1	0.852796	0.798042	0.335341	1.2939	0.00133263	0.00316924	KIRP
CTSH	-0.416924	-0.442828	-0.856214	-0.0875884	0.0194481	0.0346135	KIRP
CTSW	1.63809	1.13527	0.601152	1.66639	0.00021386	0.0006253	KIRP
CXCL1	1.62726	1.11964	0.210091	1.98187	0.0174603	0.0314464	KIRP
CXCR6	1.66754	1.59002	0.945105	2.26296	8.75e-06	3.71e-05	KIRP
CYBRD1	-1.27519	-1.21246	-1.8963	-0.539098	0.00133263	0.00316924	KIRP
DYNC2H1	-0.419576	-0.335408	-0.71349	0.0115871	0.059546	0.0936419	KIRP
EHD2	1.35666	1.33873	0.977574	1.65592	1.11e-06	6.26e-06	KIRP
ELF3	1.61539	1.54377	0.964726	2.05242	2.84e-05	0.00010399	KIRP
EREG	0.625575	0.887326	0.418631	1.37156	0.00033455	0.00092783	KIRP
ESR1	-0.546462	-0.62213	-1.18852	-0.0683392	0.0324882	0.0547058	KIRP
FAM219A	0.551556	0.59808	0.339975	0.882341	4.89e-05	0.0001676	KIRP
FARP2	0.362919	0.296616	-0.0188599	0.601137	0.0649837	0.101219	KIRP
FASLG	1.35112	1.24592	0.559404	1.84442	0.00021386	0.0006253	KIRP
FBXO31	0.474375	0.574574	0.366724	0.841575	5.25e-06	2.37e-05	KIRP
FKBP5	-0.695867	-0.498209	-1.17348	0.0489778	0.0837109	0.126445	KIRP
FMO1	-1.23506	-1.37539	-2.94563	0.249433	0.106438	0.156023	KIRP
GBP6	0.147552	0.145403	-0.262339	0.514419	0.511912	0.590257	KIRP
GNAQ	0.504192	0.559613	0.373877	0.721803	4.6e-06	2.12e-05	KIRP
GPR171	0.633685	0.560009	-0.0343215	1.15204	0.0708117	0.10912	KIRP
HOXD13	-0.162612	0.0260117	-0.504022	1.05241	0.91808	0.939165	KIRP
HS3ST2	4.89633	4.69127	3.60604	5.96527	9.31e-10	2.84e-08	KIRP
IFI16	1.31259	1.23741	0.859111	1.62459	6.38e-08	5.82e-07	KIRP
IFNAR2	1.31937	1.15024	0.892623	1.43735	2.33e-09	4.85e-08	KIRP
IFT46	-0.111228	-0.0755461	-0.255346	0.121266	0.421126	0.502359	KIRP
IGSF3	0.0123612	0.0877961	-0.326215	0.405067	0.664522	0.730652	KIRP
IL33	-0.354547	-0.504617	-0.940031	-0.103032	0.0118026	0.0221946	KIRP
IL6	-0.870946	-1.07371	-1.99532	-0.149566	0.0309219	0.0523446	KIRP
IRF5	1.76595	1.61635	1.19579	2.01024	4.1e-08	4.06e-07	KIRP
KLF11	0.144042	0.0265917	-0.261306	0.291883	0.76085	0.813501	KIRP
KLRB1	1.65438	0.817245	0.138781	1.5878	0.0156478	0.0284881	KIRP
LACC1	0.236556	0.284328	-0.0907753	0.682076	0.133639	0.19054	KIRP
LAMTOR3	0.0242001	-0.0573241	-0.317514	0.238769	0.746826	0.801496	KIRP
LIM2	0	0.401271	-0.169181	0.957233	0.172141	0.237441	KIRP
LSM4	0.449722	0.479285	0.288808	0.659899	8.75e-06	3.71e-05	KIRP
MAP3K8	0.202381	0.328209	-0.0186895	0.637054	0.0569678	0.0900962	KIRP
MAPKAPK3	0.858299	0.861136	0.645991	1.13506	3.26e-08	3.39e-07	KIRP
MEFV	0.377804	0.446523	0.119316	0.783575	0.005712	0.0115815	KIRP
MID1	0.949727	0.876011	0.457082	1.31777	0.00043345	0.00116852	KIRP
MRPS27	0.462003	0.503303	0.247425	0.737469	0.0001103	0.00034539	KIRP
NAIP	0.344677	0.493026	0.196894	0.800139	0.0023907	0.00532442	KIRP
NFATC2	0.477264	0.355138	-0.0976315	0.743649	0.138639	0.196691	KIRP
NFKB2	0.712942	0.785554	0.49093	1.09072	1.5e-06	8.12e-06	KIRP
NFKBIE	0.898461	0.992746	0.680077	1.3326	6.79e-06	2.97e-05	KIRP
NFKBIZ	1.47176	1.16395	0.491007	1.6553	0.0003979	0.00108213	KIRP
NLRC4	0.682371	0.92728	0.566081	1.35966	2.02e-05	7.72e-05	KIRP
NLRC5	1.23388	1.13695	0.873942	1.46122	6.38e-08	5.82e-07	KIRP
NLRP1	0.540751	0.434222	0.0750242	0.7611	0.0174603	0.0314464	KIRP
NLRP12	1.07884	1.07034	0.692839	1.50352	3.51e-06	1.69e-05	KIRP
NLRP2	-2.62017	-1.36667	-2.52211	-0.664708	0.00036499	0.001002	KIRP
NLRP3	1.30902	1.23758	0.740761	1.80759	1.8e-05	6.99e-05	KIRP
NLRP6	-0.960988	-0.680331	-1.74347	0.553936	0.286518	0.366074	KIRP
NLRP7	0.179613	0.384313	-0.33901	1.12613	0.356402	0.436488	KIRP
NNT	0.0572004	-0.0079932	-0.451521	0.512375	0.992644	0.996271	KIRP
NPY1R	-1.66806	-1.88852	-2.44149	-1.45737	7.87e-08	6.87e-07	KIRP
NXPE4	-1.3043	-0.516278	-1.33547	0.294151	0.144306	0.203693	KIRP
OSMR	1.77896	1.61896	1.31999	1.90328	1.16e-08	1.56e-07	KIRP
PCED1A	0.772238	0.807467	0.616089	1.01835	1.16e-08	1.56e-07	KIRP
PDE4B	-0.733673	-0.647898	-1.12816	-0.219833	0.00535922	0.0109482	KIRP
PHKA1	1.20387	1.2751	0.736456	1.80692	2.02e-05	7.72e-05	KIRP
PIM1	0.736186	0.854653	0.420332	1.28779	7.4e-05	0.00024239	KIRP
PLCG2	-2.16577	-2.13061	-2.51091	-1.73116	1.29e-06	7.16e-06	KIRP
POLR3K	0.598299	0.643891	0.411383	0.941314	1.6e-05	6.31e-05	KIRP
PPIP5K1	0.289498	0.368335	0.114514	0.668705	0.0111398	0.0210824	KIRP
PPP1R12B	-1.14204	-1.02753	-1.41975	-0.511875	0.00036499	0.001002	KIRP
PROKR1	0.556155	0.618764	0.0654506	1.34327	0.032427	0.0547058	KIRP
PTGER4	-2.0374	-1.79131	-2.27718	-1.28795	5.12e-08	4.87e-07	KIRP
PTGS2	-2.35594	-2.20038	-2.90891	-1.44125	1.29e-06	7.16e-06	KIRP
PYCARD	2.05381	1.9325	1.47992	2.31243	5.87e-07	3.66e-06	KIRP
RAB32	1.17705	1.30298	1.00253	1.67868	3.26e-09	6.12e-08	KIRP
RGS11	-1.68987	-1.062	-1.65707	-0.317729	0.00779616	0.0153037	KIRP
RMDN1	-0.298683	-0.296218	-0.48659	-0.0548001	0.0194481	0.0346135	KIRP
RND1	-0.13049	0.0711941	-0.403062	0.488583	0.774952	0.825499	KIRP
RNF214	0.366419	0.279765	0.0161811	0.445564	0.0294188	0.0500832	KIRP
SAMD3	1.07567	1.00443	0.652181	1.47582	7.72e-06	3.32e-05	KIRP
SC5D	-0.312166	-0.236661	-0.692511	0.207975	0.261845	0.339397	KIRP
SCN3A	-1.70962	-1.79694	-2.4577	-1.1004	3.51e-06	1.69e-05	KIRP
SELE	-3.91005	-4.07873	-4.92495	-3.16149	4.66e-09	7.87e-08	KIRP
SELP	-3.05784	-2.60379	-3.19076	-2.11191	1.4e-09	3.5e-08	KIRP
SERPINB2	-0.990176	-0.135652	-0.900344	0.663413	0.65697	0.724484	KIRP
SLAMF1	0.602434	0.296506	-0.461756	0.960242	0.442918	0.524307	KIRP
SLAMF8	2.0276	2.03878	1.36383	2.64135	2.08e-07	1.53e-06	KIRP
SLC11A2	-0.0406027	0.258177	0.0384692	0.510857	0.021624	0.0380885	KIRP
SLC5A1	-1.33121	-1.37877	-2.65414	0.123515	0.0649837	0.101219	KIRP
SLC7A11	2.75644	3.24118	1.84393	4.27597	4.66e-09	7.87e-08	KIRP
SOCS3	-0.0522037	-0.0488933	-0.714744	0.650012	0.890003	0.916272	KIRP
SOD2	1.71294	1.54319	1.15195	1.93966	3.26e-08	3.39e-07	KIRP
STEAP4	-0.529836	-0.70532	-1.2967	-0.0720119	0.026595	0.0457842	KIRP
STX11	0.0136359	0.34999	-0.174221	0.847895	0.196559	0.26533	KIRP
SULF2	1.35652	1.69237	1.21506	2.16267	9.64e-08	8.14e-07	KIRP
TAS1R3	-0.446154	-0.635336	-1.12511	-0.200592	0.00689453	0.0137204	KIRP
TBC1D9	-0.72758	-0.849943	-1.21364	-0.519364	3.95e-05	0.00013884	KIRP
THY1	-3.31945	-3.25112	-3.83673	-2.66219	1.43e-07	1.12e-06	KIRP
TIFA	0.960818	0.678678	0.333281	1.02412	0.0002804	0.00079323	KIRP
TLR2	1.43791	1.41256	1.07829	1.68411	4.02e-06	1.89e-05	KIRP
TMEM25	-1.04255	-1.29629	-2.02222	-0.744498	2.08e-07	1.53e-06	KIRP
TMEM260	0.0151119	0.0757204	-0.129768	0.250423	0.389613	0.470241	KIRP
TNFAIP2	2.19013	1.78678	1.2874	2.27494	1.73e-07	1.31e-06	KIRP
TNFRSF1B	0.923268	0.941528	0.464142	1.39139	9.05e-05	0.0002899	KIRP
TNIP1	0.425645	0.363239	0.117106	0.59463	0.00828407	0.0161668	KIRP
TRAPPC12	0.110096	0.125875	-0.0106747	0.246314	0.0708117	0.10912	KIRP
TXK	-0.607019	-0.791373	-1.1069	-0.542099	3.51e-06	1.69e-05	KIRP
UBR1	-0.117539	-0.0741297	-0.387983	0.177818	0.573302	0.647675	KIRP
VCAM1	1.79909	1.49177	0.562955	2.37887	0.00315681	0.0068232	KIRP
ZC3H12A	-0.054373	0.0241294	-0.378117	0.399694	0.904596	0.927578	KIRP
ZNF512B	0.394986	0.480952	0.274787	0.723023	0.00019507	0.00057538	KIRP
ZNF608	0.899386	1.02048	0.774118	1.31089	2.08e-07	1.53e-06	KIRP
ACTL6A	2.35043	2.23605	1.93028	2.50814	5.3e-10	9.82e-09	LUSC
ACTR3B	0.803794	0.8185	0.585372	1.06354	4.52e-08	1.76e-07	LUSC
ADAM17	0.551921	0.654936	0.408281	0.902396	6.97e-06	1.67e-05	LUSC
AIM2	1.92173	1.87389	1.31352	2.46642	1.73e-07	5.71e-07	LUSC
ALG9	-0.0046608	0.0675201	-0.0898973	0.220597	0.484975	0.542927	LUSC
AP5M1	0.20746	0.0895002	-0.0716763	0.244628	0.258686	0.309182	LUSC
ARHGAP27	-0.205586	-0.191466	-0.422181	0.0353509	0.0980428	0.127039	LUSC
ASCL2	1.84605	1.70827	1.22647	2.24005	3.01e-07	9.4e-07	LUSC
ATP10D	-0.0181204	-0.0246162	-0.32527	0.276508	0.818364	0.852369	LUSC
B3GAT1	-1.76492	-1.27494	-1.61538	-0.915741	3.67e-07	1.12e-06	LUSC
BACE1	-0.350471	-0.422465	-0.659198	-0.193495	0.00059173	0.00107207	LUSC
BACH1	0.00516953	0.0831652	-0.1968	0.350593	0.545452	0.601171	LUSC
BCL3	-0.0185741	-0.257956	-0.670441	0.178113	0.187848	0.23108	LUSC
BCL9L	0.3359	0.174882	-0.117121	0.462194	0.2284	0.276223	LUSC
BID	1.12447	1.04165	0.77001	1.31236	5.02e-08	1.93e-07	LUSC
BLOC1S6	1.06292	1.01224	0.82065	1.18782	9.04e-10	1.01e-08	LUSC
BTN1A1	-0.646245	-0.428905	-0.819763	0.0055024	0.0529142	0.0717999	LUSC
C10orf11	-1.35209	-1.43851	-1.67669	-1.20816	1.72e-09	1.38e-08	LUSC
C5orf28	1.08934	1.04139	0.797603	1.27429	4.54e-09	2.7e-08	LUSC
CAMK2B	0.831611	1.26487	0.593097	2.09985	9.46e-05	0.000192	LUSC
CAPZA2	-0.362004	-0.440535	-0.672674	-0.217696	0.00024282	0.00046552	LUSC
CASP4	-0.442002	-0.49891	-0.745028	-0.209586	0.00124155	0.00215198	LUSC
CASP5	-1.54125	-1.64664	-2.04639	-1.24329	1.54e-08	7.08e-08	LUSC
CCL2	-1.82114	-1.59	-2.24797	-0.910642	2.97e-05	6.46e-05	LUSC
CCL20	0.337005	-0.317523	-1.24596	0.543982	0.52082	0.577595	LUSC
CD226	-1.01867	-1.05714	-1.33279	-0.777084	4.28e-08	1.68e-07	LUSC
CD247	-1.59029	-1.45623	-1.87767	-1.05441	1.57e-07	5.23e-07	LUSC
CDCA2	4.58637	4.37677	3.96981	4.7184	5.63e-10	9.82e-09	LUSC
CERS2	-0.511441	-0.440373	-0.628073	-0.240554	7.49e-05	0.00015404	LUSC
CERS5	0.413327	0.369593	0.24713	0.534544	1.57e-07	5.23e-07	LUSC
CH25H	-1.77908	-2.0914	-2.63944	-1.53406	1.82e-08	8.12e-08	LUSC
CHL1	0.0607227	0.0552222	-0.534168	0.711134	0.796584	0.83271	LUSC
CNBD2	0.464319	0.442476	0.189759	0.702062	0.00098501	0.00173207	LUSC
COX5B	0.880423	0.889315	0.616732	1.14618	2.23e-07	7.18e-07	LUSC
CSF1	-1.23311	-1.45785	-1.82877	-1.09082	1.92e-08	8.49e-08	LUSC
CTSH	-2.62974	-2.66627	-3.06979	-2.27008	5.3e-10	9.82e-09	LUSC
CTSW	-2.42686	-2.22174	-2.65154	-1.75575	7.57e-10	9.82e-09	LUSC
CXCL1	-0.712309	-0.518197	-1.43333	0.514935	0.32732	0.382724	LUSC
CXCR6	-0.695889	-0.859862	-1.30308	-0.332364	0.00141455	0.00243329	LUSC
CYBRD1	-2.16364	-2.06302	-2.38572	-1.74827	5.63e-10	9.82e-09	LUSC
DYNC2H1	-0.617217	-0.659582	-0.977697	-0.357255	7.2e-05	0.00014852	LUSC
EHD2	-1.35167	-1.35942	-1.73881	-0.991135	1.42e-07	4.78e-07	LUSC
ELF3	-0.153833	-0.194003	-0.702364	0.26371	0.428327	0.486337	LUSC
EREG	-1.46829	-1.08528	-1.61486	-0.538539	0.00116258	0.0020245	LUSC
ESR1	-1.03217	-1.27473	-1.73938	-0.804375	3.57e-06	9e-06	LUSC
FAM219A	-0.0250963	-0.0098536	-0.202858	0.193607	0.929044	0.948516	LUSC
FARP2	0.3703	0.423143	0.265501	0.608578	1.46e-05	3.32e-05	LUSC
FASLG	-1.00752	-1.14116	-1.59441	-0.672704	5.24e-05	0.00011017	LUSC
FBXO31	-0.159896	-0.107084	-0.255027	0.0469135	0.155584	0.194635	LUSC
FKBP5	-0.472298	-0.576148	-0.929752	-0.208853	0.00350217	0.00567585	LUSC
FMO1	1.97568	1.92224	1.28118	2.56879	5.18e-07	1.54e-06	LUSC
GBP6	5.5709	4.68307	3.43075	5.69824	1.46e-08	6.78e-08	LUSC
GNAQ	-1.10148	-1.13306	-1.36168	-0.928085	3.62e-09	2.29e-08	LUSC
GPR171	-1.8916	-1.52296	-2.0283	-0.996811	8.01e-07	2.28e-06	LUSC
HOXD13	6.92545	6.1471	5.05947	7.47279	1.3e-09	1.18e-08	LUSC
HS3ST2	-1.56367	-1.63229	-2.19292	-1.03123	2.48e-06	6.41e-06	LUSC
IFI16	1.08861	1.12967	0.82277	1.41143	1.28e-07	4.37e-07	LUSC
IFNAR2	-0.462051	-0.45438	-0.688418	-0.244673	0.00038838	0.00072462	LUSC
IFT46	-0.129622	-0.0509493	-0.21535	0.131294	0.577035	0.63123	LUSC
IGSF3	1.63242	1.69219	1.30437	2.02643	2.59e-07	8.21e-07	LUSC
IL33	-3.04143	-2.91675	-3.50274	-2.35597	1.53e-09	1.29e-08	LUSC
IL6	-2.82333	-2.39898	-3.17182	-1.51177	1.29e-06	3.52e-06	LUSC
IRF5	-0.0428455	-0.137216	-0.513907	0.179643	0.341398	0.397494	LUSC
KLF11	-0.516768	-0.455606	-0.664262	-0.22662	0.00027096	0.00051601	LUSC
KLRB1	-1.96631	-2.05419	-2.54384	-1.6164	8.41e-09	4.33e-08	LUSC
LACC1	-0.251113	-0.304108	-0.53717	-0.0829712	0.010931	0.0164573	LUSC
LAMTOR3	-0.13103	-0.0785843	-0.255134	0.0963217	0.336663	0.39272	LUSC
LIM2	-1.57126	-1.01415	-1.46478	-0.583096	6.33e-05	0.00013188	LUSC
LSM4	1.23905	1.28336	1.02875	1.50707	2.04e-09	1.54e-08	LUSC
MAP3K8	-1.37562	-1.52143	-1.83806	-1.20908	2.16e-09	1.6e-08	LUSC
MAPKAPK3	-0.593021	-0.663245	-0.870509	-0.46391	6e-07	1.75e-06	LUSC
MEFV	-1.58189	-1.61164	-1.96621	-1.24465	1.54e-08	7.08e-08	LUSC
MID1	0.572306	0.454037	0.129938	0.730748	0.00628813	0.00981689	LUSC
MRPS27	0.188458	0.188435	0.0345339	0.387296	0.0188718	0.0274251	LUSC
NAIP	-0.833931	-0.853551	-1.08584	-0.632003	3.28e-08	1.34e-07	LUSC
NFATC2	-1.26052	-1.72094	-2.13148	-1.28559	4.28e-08	1.68e-07	LUSC
NFKB2	0.0206088	0.0344987	-0.297494	0.380408	0.832963	0.865069	LUSC
NFKBIE	0.0496125	0.0990673	-0.211268	0.404883	0.5517	0.606873	LUSC
NFKBIZ	-1.45163	-1.57811	-2.04219	-1.09758	4.05e-07	1.23e-06	LUSC
NLRC4	-2.89919	-2.71507	-3.01072	-2.42818	5.63e-10	9.82e-09	LUSC
NLRC5	-0.428718	-0.449591	-0.736273	-0.188336	0.00177171	0.00299735	LUSC
NLRP1	-0.592267	-0.569212	-0.804287	-0.357849	2.84e-06	7.28e-06	LUSC
NLRP12	-1.79596	-1.9072	-2.144	-1.64062	1.63e-08	7.4e-08	LUSC
NLRP2	-1.06134	-0.0330651	-0.863634	0.772489	0.929044	0.948516	LUSC
NLRP3	-1.50751	-1.78288	-2.15396	-1.43897	1.62e-09	1.33e-08	LUSC
NLRP6	-0.449756	-0.29637	-0.635413	0.0865632	0.127712	0.162073	LUSC
NLRP7	1.30338	1.28326	0.512936	2.12281	0.0015586	0.00266164	LUSC
NNT	0.695101	0.637335	0.411785	0.869309	2.52e-05	5.54e-05	LUSC
NPY1R	-2.99153	-2.82251	-3.3076	-2.32668	2.25e-08	9.73e-08	LUSC
NXPE4	-0.585837	-0.680094	-1.24154	-0.240947	0.00687337	0.0106557	LUSC
OSMR	0.478924	0.317213	-0.113356	0.683956	0.13736	0.173427	LUSC
PCED1A	0.377383	0.355404	0.167509	0.530563	0.00021745	0.00041931	LUSC
PDE4B	-0.978596	-1.32847	-1.70479	-0.906571	6.38e-06	1.54e-05	LUSC
PHKA1	1.52191	1.43907	1.17146	1.69962	8.41e-09	4.33e-08	LUSC
PIM1	0.290302	0.147059	-0.184749	0.489145	0.360763	0.417949	LUSC
PLCG2	-0.608915	-0.824104	-1.09353	-0.585624	8.46e-08	3.04e-07	LUSC
POLR3K	0.717392	0.782252	0.567728	1.00167	6.52e-08	2.42e-07	LUSC
PPIP5K1	0.527397	0.662869	0.480347	0.8448	1.92e-07	6.26e-07	LUSC
PPP1R12B	-1.59519	-1.54108	-1.81078	-1.23932	3.05e-09	2.02e-08	LUSC
PROKR1	0.820261	1.04022	0.564479	1.57115	6.65e-05	0.00013797	LUSC
PTGER4	-1.39441	-1.45341	-1.79494	-1.08198	5.57e-08	2.11e-07	LUSC
PTGS2	-1.31006	-1.71483	-2.3555	-1.03677	4.29e-05	9.14e-05	LUSC
PYCARD	0.0170652	-0.0363907	-0.349294	0.308431	0.854969	0.883838	LUSC
RAB32	-0.300378	-0.284344	-0.570355	-0.0428004	0.0230222	0.033027	LUSC
RGS11	-1.92676	-1.56544	-1.92014	-1.21775	3.46e-08	1.4e-07	LUSC
RMDN1	-0.0202455	-0.0570396	-0.200236	0.087059	0.412114	0.469736	LUSC
RND1	-4.08408	-3.32865	-3.99551	-2.55457	5.69e-09	3.19e-08	LUSC
RNF214	0.158102	0.217786	0.0505612	0.406115	0.011228	0.0168735	LUSC
SAMD3	-1.37166	-1.55383	-1.95461	-1.13222	9.89e-08	3.49e-07	LUSC
SC5D	0.670416	0.558554	0.252268	0.886445	0.00105279	0.00184436	LUSC
SCN3A	-0.910949	-0.895601	-1.3743	-0.446632	0.00049723	0.00091163	LUSC
SELE	-3.11599	-2.80221	-3.79072	-1.74085	4.27e-06	1.06e-05	LUSC
SELP	-3.24639	-3.20156	-3.71907	-2.75025	5.3e-10	9.82e-09	LUSC
SERPINB2	3.9777	3.37816	2.31109	4.35104	6e-07	1.75e-06	LUSC
SLAMF1	-0.722452	-0.91612	-1.40794	-0.442199	0.00044749	0.00082665	LUSC
SLAMF8	-0.296433	-0.322311	-0.752031	0.0683728	0.14239	0.179321	LUSC
SLC11A2	-0.17906	-0.238952	-0.464109	-0.0090634	0.0414771	0.057331	LUSC
SLC5A1	-1.97269	-1.77934	-2.52272	-0.945489	6.39e-05	0.00013291	LUSC
SLC7A11	2.76044	2.45752	1.86083	3.19836	4.81e-09	2.81e-08	LUSC
SOCS3	-1.35318	-1.56412	-1.96464	-1.03374	3.17e-07	9.82e-07	LUSC
SOD2	-0.241172	-0.393914	-0.774551	0.00391788	0.0517757	0.0703661	LUSC
STEAP4	-3.60558	-3.92288	-4.53288	-3.28947	7.14e-10	9.82e-09	LUSC
STX11	-2.68883	-2.83142	-3.17433	-2.47765	5.63e-10	9.82e-09	LUSC
SULF2	2.27172	1.79952	1.33817	2.26276	2.51e-08	1.07e-07	LUSC
TAS1R3	0.652025	0.611467	0.093525	1.10971	0.019352	0.0280857	LUSC
TBC1D9	-0.75891	-0.883982	-1.14624	-0.60284	2.87e-07	8.99e-07	LUSC
THY1	1.69201	1.35828	0.876099	1.86248	1.88e-06	4.97e-06	LUSC
TIFA	0.104772	0.0481958	-0.215833	0.327762	0.739317	0.780228	LUSC
TLR2	-1.02366	-1.24022	-1.58701	-0.9435	1.24e-08	5.9e-08	LUSC
TMEM25	-0.239609	-0.180448	-0.451442	0.100372	0.207406	0.252827	LUSC
TMEM260	0.673047	0.780089	0.54703	1.01922	7.57e-10	9.82e-09	LUSC
TNFAIP2	0.468001	0.56033	0.217423	0.896679	0.00214195	0.00358174	LUSC
TNFRSF1B	-1.51274	-1.39342	-1.74146	-1.06253	7.53e-09	3.96e-08	LUSC
TNIP1	-0.429982	-0.330402	-0.55319	-0.103654	0.00544874	0.00858644	LUSC
TRAPPC12	0.235934	0.257414	0.0885785	0.424309	0.00214195	0.00358174	LUSC
TXK	-1.84354	-1.78615	-2.07101	-1.53251	1.02e-09	1.06e-08	LUSC
UBR1	-0.374319	-0.48997	-0.641577	-0.32189	1.23e-06	3.37e-06	LUSC
VCAM1	-0.102359	0.0508904	-0.439218	0.57393	0.854969	0.883838	LUSC
ZC3H12A	-0.307158	-0.47177	-1.07045	0.124117	0.120828	0.15397	LUSC
ZNF512B	0.622593	0.724182	0.44431	1.0134	3.41e-06	8.63e-06	LUSC
ZNF608	-1.40855	-1.59746	-1.94381	-1.23856	1.44e-09	1.25e-08	LUSC
ACTL6A	0.498028	0.576467	0.384821	0.761942	3.59e-06	2.09e-05	LIHC
ACTR3B	0.112027	0.276286	-0.0016309	0.522724	0.0500407	0.0837272	LIHC
ADAM17	0.283598	0.148498	-0.106639	0.42872	0.2166	0.288834	LIHC
AIM2	-1.43714	-1.13816	-1.61152	-0.694375	2.46e-05	0.00010807	LIHC
ALG9	0.318149	0.308174	0.135052	0.475353	0.00182077	0.00462283	LIHC
AP5M1	-0.156166	-0.223837	-0.456298	-0.0234926	0.0370595	0.0645635	LIHC
ARHGAP27	0.0684735	0.178233	-0.10814	0.488608	0.258715	0.336353	LIHC
ASCL2	-1.78295	-1.54925	-2.08745	-0.880789	0.00010419	0.00037595	LIHC
ATP10D	-0.0812847	-0.113369	-0.389859	0.133072	0.35911	0.441592	LIHC
B3GAT1	-3.89852	-3.1644	-4.0781	-2.3068	2.17e-07	2.12e-06	LIHC
BACE1	-0.338623	-0.239089	-0.44976	-0.0434145	0.0162316	0.0315212	LIHC
BACH1	-0.458299	-0.336164	-0.595983	-0.087579	0.0108198	0.0220601	LIHC
BCL3	-0.531819	-0.587273	-0.921952	-0.237311	0.00214243	0.00532699	LIHC
BCL9L	0.852448	0.816674	0.489895	1.14772	7.87e-05	0.00029461	LIHC
BID	0.274744	0.25451	-0.0512745	0.521469	0.111207	0.16644	LIHC
BLOC1S6	0.136889	0.0651896	-0.0969776	0.243707	0.475015	0.555322	LIHC
BTN1A1	0	0.0146005	-0.652854	0.880375	0.750791	0.802529	LIHC
C10orf11	-0.193489	-0.156106	-0.427945	0.0967324	0.209506	0.280699	LIHC
C5orf28	0.842765	0.788398	0.538297	1.07969	1.29e-07	1.39e-06	LIHC
CAMK2B	-3.12532	-3.0264	-3.93214	-2.20733	2.06e-07	2.04e-06	LIHC
CAPZA2	0.22868	0.152741	-0.0119256	0.371348	0.0710492	0.113418	LIHC
CASP4	-0.284986	-0.338727	-0.575718	-0.107042	0.00467798	0.0106012	LIHC
CASP5	-0.720191	-0.522639	-1.20347	0.172129	0.125189	0.184284	LIHC
CCL2	-2.13921	-1.80604	-2.34265	-1.25488	6.98e-07	5.36e-06	LIHC
CCL20	1.84067	1.84235	0.952156	2.71731	0.00051051	0.00151053	LIHC
CD226	-1.57805	-1.51237	-1.83611	-1.18551	6.2e-09	1.59e-07	LIHC
CD247	-0.906791	-0.975624	-1.29036	-0.712105	1.39e-06	9.5e-06	LIHC
CDCA2	2.83401	2.88458	2.45223	3.33839	1.34e-09	8.88e-08	LIHC
CERS2	0.273187	0.388128	0.130974	0.652792	0.00453881	0.010326	LIHC
CERS5	0.422836	0.456318	0.33127	0.589044	8e-08	9.6e-07	LIHC
CH25H	-1.06544	-1.39069	-2.06124	-0.703877	9.62e-05	0.00035052	LIHC
CHL1	-2.56457	-2.51486	-3.71063	-1.25036	0.00103032	0.00279246	LIHC
CNBD2	-0.169878	-0.0766517	-0.391479	0.217359	0.549504	0.624571	LIHC
COX5B	-0.0624622	0.0626289	-0.212622	0.32531	0.657006	0.720986	LIHC
CSF1	-0.20096	-0.287958	-0.592001	0.0243619	0.0741225	0.117707	LIHC
CTSH	0.29793	0.315122	-0.0056141	0.574466	0.0547314	0.0902696	LIHC
CTSW	-0.839147	-0.953405	-1.28651	-0.584337	2.16e-05	9.66e-05	LIHC
CXCL1	-1.19097	-1.86772	-2.82965	-0.856162	0.00092938	0.00255746	LIHC
CXCR6	-0.917929	-1.08007	-1.53335	-0.585059	0.00012203	0.0004319	LIHC
CYBRD1	-0.910578	-0.869311	-1.26446	-0.505585	4.82e-05	0.00019251	LIHC
DYNC2H1	-0.402587	-0.455758	-0.774034	-0.128759	0.00559719	0.0124461	LIHC
EHD2	0.773491	0.738721	0.441115	1.09805	9.82e-06	4.94e-05	LIHC
ELF3	-0.0399237	-0.0822334	-0.467801	0.309973	0.728202	0.783209	LIHC
EREG	-0.583815	-0.617292	-0.959939	-0.272673	0.00135115	0.00354023	LIHC
ESR1	-3.84572	-3.6068	-4.18491	-2.8662	2.16e-09	9.38e-08	LIHC
FAM219A	0.712355	0.765903	0.62083	0.911835	2.16e-09	9.38e-08	LIHC
FARP2	-0.601257	-0.650303	-0.899011	-0.453651	9.87e-07	7.15e-06	LIHC
FASLG	-1.14162	-1.05134	-1.47858	-0.528091	0.00049244	0.00146474	LIHC
FBXO31	-0.110035	0.0909386	-0.253217	0.406546	0.511552	0.588298	LIHC
FKBP5	0.0171514	0.133546	-0.188219	0.455786	0.3797	0.46217	LIHC
FMO1	-0.0247171	0.00638849	-0.907494	0.91442	0.984597	0.990355	LIHC
GBP6	-0.696632	-0.631948	-0.998812	-0.24178	0.00221271	0.00548037	LIHC
GNAQ	-0.0983512	-0.10243	-0.319151	0.0913729	0.324804	0.405738	LIHC
GPR171	-1.11958	-1.22555	-1.80985	-0.814127	6.85e-06	3.64e-05	LIHC
HOXD13	2.66e-15	1.35801	0.585913	2.68965	0.00352375	0.0082727	LIHC
HS3ST2	1.04375	0.660166	-0.0478604	1.3674	0.0680811	0.109262	LIHC
IFI16	-0.672431	-0.621027	-0.955724	-0.234878	0.00096196	0.00263245	LIHC
IFNAR2	0.0881726	-0.0973103	-0.306024	0.1153	0.339237	0.420395	LIHC
IFT46	-0.91995	-0.748595	-0.956452	-0.537033	6.11e-08	7.78e-07	LIHC
IGSF3	2.65865	2.34248	1.72469	2.92518	9.9e-08	1.13e-06	LIHC
IL33	-2.0327	-2.16015	-2.63019	-1.79431	4.92e-09	1.41e-07	LIHC
IL6	-1.56366	-1.66095	-2.47028	-0.956524	0.00020199	0.00067117	LIHC
IRF5	0.697502	0.69602	0.507376	0.879447	1.26e-06	8.75e-06	LIHC
KLF11	-1.13482	-1.10329	-1.4434	-0.800986	6.11e-08	7.78e-07	LIHC
KLRB1	-1.31309	-1.37262	-1.76176	-1.00929	5.44e-07	4.36e-06	LIHC
LACC1	-0.140634	-0.101088	-0.382787	0.185177	0.475015	0.555322	LIHC
LAMTOR3	-0.0036529	-0.146754	-0.378169	0.0567776	0.147619	0.212094	LIHC
LIM2	0	-0.295357	-1.08485	0.347587	0.344339	0.425598	LIHC
LSM4	0.84898	0.865788	0.653498	1.07858	3.75e-08	5.27e-07	LIHC
MAP3K8	-0.428893	-0.536502	-0.981214	-0.118653	0.0175629	0.0337225	LIHC
MAPKAPK3	0.221534	0.303146	0.0681299	0.531476	0.0138324	0.0273701	LIHC
MEFV	-0.785265	-0.731465	-1.00105	-0.482029	2.84e-06	1.72e-05	LIHC
MID1	0.307164	0.439097	0.0299178	0.780169	0.0353423	0.0620364	LIHC
MRPS27	0.266671	0.224035	-0.0105971	0.432966	0.0535256	0.0885172	LIHC
NAIP	-0.001582	0.0417311	-0.22248	0.299073	0.720964	0.777284	LIHC
NFATC2	-0.713657	-0.805451	-1.13795	-0.416058	0.00014273	0.00049591	LIHC
NFKB2	0.868471	0.784397	0.483963	1.06721	1.82e-05	8.34e-05	LIHC
NFKBIE	0.475861	0.407338	0.106931	0.707735	0.00816913	0.0172277	LIHC
NFKBIZ	-1.54028	-1.3071	-1.656	-0.964537	7.18e-08	8.84e-07	LIHC
NLRC4	-0.798185	-0.791033	-1.02014	-0.56425	2.81e-07	2.59e-06	LIHC
NLRC5	0.206976	0.314944	0.0411484	0.614342	0.0251195	0.0462257	LIHC
NLRP1	0.17843	0.223875	-0.0770291	0.667501	0.150338	0.215311	LIHC
NLRP12	-0.503902	-0.466827	-0.68422	-0.214561	0.00058914	0.00171243	LIHC
NLRP2	-0.495915	-0.612932	-0.920527	-0.281792	0.0009956	0.00271024	LIHC
NLRP3	-1.23906	-1.0261	-1.38679	-0.649556	5.97e-06	3.24e-05	LIHC
NLRP6	-1.18449	-1.2582	-1.98766	-0.632409	0.00086727	0.0024073	LIHC
NLRP7	-1.83754	-1.29812	-1.94694	-0.655072	0.00016859	0.00057486	LIHC
NNT	-0.503329	-0.460708	-0.815262	-0.0971733	0.0124124	0.024841	LIHC
NPY1R	-2.79197	-2.82558	-3.29373	-2.4105	1.43e-09	8.88e-08	LIHC
NXPE4	0	-0.797808	-1.3948	2.75e-05	0.0794506	0.124954	LIHC
OSMR	-0.486748	-0.467368	-0.838234	-0.133606	0.00771476	0.0164253	LIHC
PCED1A	0.436767	0.506131	0.321896	0.674979	4.26e-05	0.00017301	LIHC
PDE4B	-0.797318	-1.00912	-1.46693	-0.597809	2.46e-05	0.00010807	LIHC
PHKA1	-0.342073	-0.294641	-0.750663	0.145251	0.186002	0.253694	LIHC
PIM1	-0.486072	-0.829173	-1.351	-0.355887	0.00092938	0.00255746	LIHC
PLCG2	-0.619132	-0.607391	-0.930921	-0.312669	0.00030581	0.00096552	LIHC
POLR3K	0.563521	0.57419	0.371324	0.802274	9.82e-06	4.94e-05	LIHC
PPIP5K1	0.686995	0.662938	0.377392	0.907694	2.26e-05	0.00010023	LIHC
PPP1R12B	-0.16114	-0.257954	-0.503988	-0.0551287	0.0199951	0.0377799	LIHC
PROKR1	-0.089916	0.604695	-0.278896	1.46477	0.205432	0.276496	LIHC
PTGER4	-0.773613	-0.937375	-1.32603	-0.533139	5.24e-05	0.00020716	LIHC
PTGS2	-3.06981	-3.10199	-3.66909	-2.4756	2.58e-09	1e-07	LIHC
PYCARD	-0.169629	0.238097	-0.3705	0.767525	0.411915	0.494083	LIHC
RAB32	-0.53526	-0.549716	-0.802833	-0.301289	3.92e-05	0.00016087	LIHC
RGS11	-1.66703	-1.41585	-1.9088	-0.835776	4.08e-05	0.00016659	LIHC
RMDN1	0.203896	0.148487	-0.074506	0.364713	0.179659	0.246146	LIHC
RND1	-1.00989	-1.01764	-1.59071	-0.476352	0.00067892	0.00194059	LIHC
RNF214	0.480339	0.540449	0.389611	0.697731	7.58e-08	9.21e-07	LIHC
SAMD3	-0.918517	-0.833464	-1.16708	-0.518583	6.85e-06	3.64e-05	LIHC
SC5D	-0.982519	-0.780699	-1.25837	-0.344944	0.00130653	0.00343881	LIHC
SCN3A	-1.62494	-1.34697	-1.96337	-0.931155	9.39e-06	4.76e-05	LIHC
SELE	-2.04842	-2.02238	-2.58641	-1.47077	6.11e-08	7.78e-07	LIHC
SELP	-2.29455	-2.65176	-3.27678	-2.03323	3.47e-09	1.16e-07	LIHC
SERPINB2	-2.2974	-1.4719	-2.36298	-0.515987	0.00409722	0.00945738	LIHC
SLAMF1	-0.440198	-0.261825	-0.592001	0.157704	0.283938	0.362849	LIHC
SLAMF8	0.547397	0.498009	0.110301	0.900983	0.018989	0.0361449	LIHC
SLC11A2	-0.217545	-0.154751	-0.422764	0.119388	0.315407	0.396152	LIHC
SLC5A1	-5.73917	-5.51842	-6.15236	-4.61448	1.51e-09	8.88e-08	LIHC
SLC7A11	3.18882	3.40343	2.61402	4.23268	5.85e-09	1.54e-07	LIHC
SOCS3	-1.96483	-2.301	-2.75222	-1.8054	3.01e-08	4.53e-07	LIHC
SOD2	-0.806179	-0.618696	-0.965107	-0.277906	0.00083768	0.00233401	LIHC
STEAP4	-2.2019	-2.11976	-2.60511	-1.65544	1.16e-08	2.33e-07	LIHC
STX11	-2.16988	-1.80716	-2.23676	-1.35573	5.79e-08	7.48e-07	LIHC
SULF2	-1.29728	-1.00758	-1.60008	-0.428365	0.00103032	0.00279246	LIHC
TAS1R3	-0.556262	-0.924977	-1.55749	-0.232615	0.011752	0.0237065	LIHC
TBC1D9	-0.399919	-0.252763	-0.547047	0.0385715	0.0911574	0.140845	LIHC
THY1	3.03953	2.83358	2.37156	3.30101	1.12e-09	8.88e-08	LIHC
TIFA	0.0798046	-0.151748	-0.522255	0.206023	0.411915	0.494083	LIHC
TLR2	-1.54444	-1.51784	-1.96416	-1.05656	1.68e-07	1.72e-06	LIHC
TMEM25	-1.35669	-1.80909	-2.35288	-1.1891	1.36e-07	1.45e-06	LIHC
TMEM260	-0.0906517	-0.0298551	-0.23564	0.250472	0.816788	0.857547	LIHC
TNFAIP2	-0.122289	-0.0839261	-0.403623	0.241121	0.588795	0.660949	LIHC
TNFRSF1B	-0.683967	-0.862993	-1.13118	-0.58259	1.68e-06	1.11e-05	LIHC
TNIP1	0.27556	0.238691	-0.0110364	0.449073	0.0572109	0.0938037	LIHC
TRAPPC12	0.200483	0.140055	-0.0197699	0.310137	0.0911574	0.140845	LIHC
TXK	-1.14213	-1.07307	-1.41024	-0.702652	8.2e-06	4.24e-05	LIHC
UBR1	-0.0753594	-0.166028	-0.357952	0.0159392	0.0741225	0.117707	LIHC
VCAM1	-0.495297	-0.623862	-1.14458	-0.0930898	0.0185028	0.0352952	LIHC
ZC3H12A	-1.14545	-0.996565	-1.35018	-0.603363	1.28e-05	6.18e-05	LIHC
ZNF512B	0.832223	0.839472	0.596829	1.07052	4.68e-07	3.89e-06	LIHC
ZNF608	0.06988	0.0367632	-0.300255	0.379741	0.801826	0.845474	LIHC
ACTL6A	0.323084	0.299462	0.170246	0.426551	2.97e-05	0.00012029	PRAD
ACTR3B	0.522834	0.539338	0.345757	0.723356	8.28e-06	4.04e-05	PRAD
ADAM17	-0.036927	-0.01013	-0.170993	0.126012	0.894945	0.921024	PRAD
AIM2	0.0952832	0.078781	-0.182689	0.341258	0.544774	0.628368	PRAD
ALG9	0.240392	0.24956	0.103518	0.390665	0.00150478	0.00381783	PRAD
AP5M1	0.071748	0.0169837	-0.113185	0.128356	0.739585	0.798361	PRAD
ARHGAP27	-0.0938596	-0.0066737	-0.18893	0.140612	0.909367	0.932277	PRAD
ASCL2	-1.45856	-1.41273	-1.84289	-0.972698	4.42e-07	3.51e-06	PRAD
ATP10D	-0.336506	-0.376245	-0.514769	-0.235164	7.93e-06	3.91e-05	PRAD
B3GAT1	2.35535	2.59782	2.10221	3.15253	3.33e-08	5.07e-07	PRAD
BACE1	-0.0546755	-0.141953	-0.285047	0.0102656	0.0692432	0.111771	PRAD
BACH1	0.451178	0.558516	0.376218	0.752728	5.35e-07	4.09e-06	PRAD
BCL3	0.182167	0.144621	-0.0754983	0.401927	0.156739	0.225392	PRAD
BCL9L	0.0710706	0.00072147	-0.19791	0.186464	0.996367	0.999298	PRAD
BID	0.228541	0.256117	0.121445	0.392635	0.0004951	0.00143297	PRAD
BLOC1S6	0.247581	0.304521	0.161742	0.40994	9.53e-05	0.00033339	PRAD
BTN1A1	-0.767103	-0.901782	-1.41139	-0.438901	0.00035465	0.00106872	PRAD
C10orf11	0.00223049	0.134205	-0.11669	0.381934	0.253073	0.336155	PRAD
C5orf28	0.0976715	0.136848	0.00789211	0.272471	0.0366144	0.0640308	PRAD
CAMK2B	0.96687	0.965343	0.607931	1.3533	6.69e-06	3.38e-05	PRAD
CAPZA2	-0.209171	-0.251478	-0.370259	-0.0919669	0.0028589	0.00673743	PRAD
CASP4	0.0699889	0.0984137	-0.0928354	0.300901	0.280512	0.366644	PRAD
CASP5	-0.261979	-0.299512	-0.671548	0.122643	0.152491	0.220165	PRAD
CCL2	-0.0871576	-0.21144	-0.72607	0.314526	0.446999	0.53516	PRAD
CCL20	-0.611215	-0.265614	-0.980935	0.444167	0.40984	0.498211	PRAD
CD226	0.182223	-0.101101	-0.299123	0.120706	0.292869	0.379982	PRAD
CD247	-0.272978	-0.143271	-0.402861	0.110214	0.227561	0.308191	PRAD
CDCA2	1.08526	1.13614	0.769273	1.47926	3.05e-06	1.72e-05	PRAD
CERS2	0.527167	0.454968	0.325846	0.591628	7.94e-08	9.36e-07	PRAD
CERS5	-0.161351	-0.0940248	-0.189861	-0.0031301	0.0391396	0.0680196	PRAD
CH25H	-0.894966	-0.876574	-1.36548	-0.424338	0.00022983	0.00072493	PRAD
CHL1	-0.174382	-0.231885	-0.654744	0.0967043	0.164892	0.235185	PRAD
CNBD2	0.436867	0.519299	0.255332	0.760791	0.00026499	0.00082207	PRAD
COX5B	0.0291206	0.0561821	-0.126226	0.22425	0.544774	0.628368	PRAD
CSF1	-0.44674	-0.429195	-0.630569	-0.18778	0.0004469	0.00130784	PRAD
CTSH	-0.320654	-0.345674	-0.52088	-0.178919	0.00036336	0.00108931	PRAD
CTSW	-0.329463	-0.294082	-0.502717	-0.0621025	0.0164097	0.0317146	PRAD
CXCL1	-0.396416	-0.67518	-1.34693	-0.0054974	0.0496996	0.0837659	PRAD
CXCR6	-0.345858	-0.235649	-0.500125	0.0314302	0.0860425	0.134593	PRAD
CYBRD1	-0.438343	-0.599333	-0.811005	-0.346478	5.39e-06	2.81e-05	PRAD
DYNC2H1	0.0877319	0.107976	-0.0320102	0.257923	0.112025	0.168891	PRAD
EHD2	-0.686055	-1.00854	-1.26515	-0.722554	7.55e-08	9.05e-07	PRAD
ELF3	0.429759	0.135861	-0.294663	0.532653	0.486004	0.572943	PRAD
EREG	0.104117	0.122029	-0.133408	0.379969	0.327583	0.417114	PRAD
ESR1	-0.326676	-0.128215	-0.464679	0.147141	0.341263	0.43167	PRAD
FAM219A	0.0992718	0.104115	-0.026193	0.241237	0.116196	0.174237	PRAD
FARP2	0.294657	0.2264	0.0841285	0.3842	0.00253658	0.00605212	PRAD
FASLG	0.121347	0.117471	-0.203138	0.428605	0.544774	0.628368	PRAD
FBXO31	-0.375086	-0.35045	-0.517158	-0.197234	0.00011069	0.00038157	PRAD
FKBP5	0.477764	0.393269	0.148976	0.751135	0.00165271	0.00414373	PRAD
FMO1	-0.564101	-0.574863	-0.876521	-0.307935	0.00024682	0.00077164	PRAD
GBP6	-1.07845	-1.10757	-1.44208	-0.730101	1.36e-06	8.75e-06	PRAD
GNAQ	0.221253	0.115928	-0.0273079	0.254749	0.0965103	0.148432	PRAD
GPR171	-0.109678	-0.0780357	-0.480367	0.255561	0.652139	0.725916	PRAD
HOXD13	-1.66014	-1.82978	-2.36298	-1.42383	1.22e-08	2.71e-07	PRAD
HS3ST2	0.581493	0.754666	0.247288	1.15239	0.00238821	0.00573827	PRAD
IFI16	-0.406133	-0.66629	-0.873711	-0.401659	2.67e-06	1.54e-05	PRAD
IFNAR2	0.105194	0.0659028	-0.0917932	0.223367	0.425535	0.513786	PRAD
IFT46	-0.146753	-0.133832	-0.256846	0.0197619	0.0983501	0.150839	PRAD
IGSF3	-0.0744248	-0.211298	-0.403884	-0.0010047	0.0496996	0.0837659	PRAD
IL33	-0.774023	-0.987262	-1.25507	-0.674921	7.29e-06	3.63e-05	PRAD
IL6	-0.63691	-0.777137	-1.52329	-0.0553573	0.0366144	0.0640308	PRAD
IRF5	0.0109165	-0.0396225	-0.295633	0.13144	0.658717	0.731427	PRAD
KLF11	-0.319766	-0.367549	-0.544099	-0.191172	7.59e-05	0.00027331	PRAD
KLRB1	-0.294205	-0.288376	-0.582423	0.051399	0.0877205	0.136872	PRAD
LACC1	-0.365054	-0.246201	-0.433949	-0.0340102	0.0204651	0.0385025	PRAD
LAMTOR3	-0.0668634	-0.0213988	-0.141863	0.0932801	0.658717	0.731427	PRAD
LIM2	0	1.25e-05	-2.7e-06	0.393464	0.7415	0.800297	PRAD
LSM4	0.106034	0.146087	-0.0197235	0.311623	0.0965103	0.148432	PRAD
MAP3K8	-0.727415	-0.806624	-1.13448	-0.500132	2.07e-05	8.81e-05	PRAD
MAPKAPK3	0.640947	0.617394	0.454704	0.77536	3.16e-08	4.88e-07	PRAD
MEFV	0.0851815	0.253798	0.00427789	0.474842	0.0456118	0.0777307	PRAD
MID1	-0.680983	-0.700994	-0.938534	-0.487499	4.22e-07	3.38e-06	PRAD
MRPS27	0.041547	0.0399342	-0.0831991	0.158651	0.63257	0.708439	PRAD
NAIP	0.124591	0.161177	0.0225583	0.318653	0.0265866	0.0483275	PRAD
NFATC2	-0.44303	-0.452472	-0.638741	-0.262261	4.42e-05	0.00017042	PRAD
NFKB2	0.653165	0.585066	0.432819	0.755791	3.65e-07	3.01e-06	PRAD
NFKBIE	0.10124	0.134183	-0.025629	0.321751	0.107973	0.163581	PRAD
NFKBIZ	0.30935	0.128195	-0.346827	0.557341	0.652139	0.725916	PRAD
NLRC4	-0.0526137	0.0431186	-0.122707	0.209823	0.613254	0.690404	PRAD
NLRC5	0.1683	0.171423	-0.0470058	0.408367	0.114095	0.171488	PRAD
NLRP1	-1.12315	-0.992965	-1.26374	-0.735378	1.6e-08	3.15e-07	PRAD
NLRP12	1.93688	2.01695	1.68237	2.36191	7.24e-10	1.07e-07	PRAD
NLRP2	-0.0188946	-0.0772042	-0.641352	0.547582	0.788196	0.837892	PRAD
NLRP3	-0.0409676	-0.157829	-0.417026	0.0840507	0.200713	0.277841	PRAD
NLRP6	-0.0009565	-0.150302	-0.495104	0.219617	0.404685	0.492976	PRAD
NLRP7	-0.0691499	-0.458403	-0.973622	0.0611203	0.0877205	0.136872	PRAD
NNT	-0.398955	-0.518485	-0.70288	-0.376005	3.5e-08	5.26e-07	PRAD
NPY1R	-0.932386	-0.764732	-0.966401	-0.525574	1.83e-05	7.92e-05	PRAD
NXPE4	-1.66739	-1.69613	-2.86916	-0.754593	0.00051221	0.00147538	PRAD
OSMR	0.48435	0.354437	0.169738	0.555848	0.0004469	0.00130784	PRAD
PCED1A	0.440141	0.495561	0.330556	0.648071	2.48e-07	2.22e-06	PRAD
PDE4B	-0.226285	-0.0264406	-0.32507	0.352256	0.894945	0.921024	PRAD
PHKA1	0.502617	0.440421	0.29576	0.583013	1.03e-06	6.95e-06	PRAD
PIM1	0.375363	0.210549	-0.194779	0.516232	0.224071	0.304421	PRAD
PLCG2	-0.272493	-0.368459	-0.53918	-0.184598	0.00017861	0.0005786	PRAD
POLR3K	0.198235	0.214872	0.072092	0.350305	0.00231705	0.00558764	PRAD
PPIP5K1	0.439941	0.373261	0.258342	0.505379	1.78e-06	1.09e-05	PRAD
PPP1R12B	-0.94466	-1.03999	-1.3052	-0.769838	1.31e-07	1.34e-06	PRAD
PROKR1	-0.270605	-0.124449	-0.523406	0.282707	0.564299	0.646103	PRAD
PTGER4	-0.0959787	0.168753	-0.236534	0.547735	0.430844	0.518928	PRAD
PTGS2	-0.978351	-1.36266	-2.02373	-0.737587	6.27e-05	0.00023075	PRAD
PYCARD	-0.870707	-0.941742	-1.17217	-0.702176	3.33e-08	5.07e-07	PRAD
RAB32	-0.447739	-0.403912	-0.619398	-0.182116	0.00084479	0.00229751	PRAD
RGS11	0.838642	0.94942	0.653849	1.275	2.87e-07	2.48e-06	PRAD
RMDN1	-0.01476	0.0131391	-0.118825	0.136502	0.823443	0.866005	PRAD
RND1	0.151712	0.233249	-0.233888	0.752403	0.28871	0.375078	PRAD
RNF214	0.0872133	0.0822352	-0.0383827	0.172397	0.148895	0.215665	PRAD
SAMD3	0.161722	0.148639	-0.114545	0.425121	0.272474	0.357888	PRAD
SC5D	0.176113	0.0645977	-0.158972	0.280655	0.606874	0.684976	PRAD
SCN3A	-0.326488	-0.527748	-0.887162	-0.217476	0.00351419	0.0081097	PRAD
SELE	-0.564601	-0.760124	-1.33396	-0.160934	0.016006	0.0310526	PRAD
SELP	-0.0074726	-0.0723519	-0.371231	0.238705	0.581655	0.662066	PRAD
SERPINB2	-0.473043	-0.545505	-1.23832	0.12183	0.106909	0.162329	PRAD
SLAMF1	0.0629314	0.0910486	-0.228214	0.403349	0.626102	0.702509	PRAD
SLAMF8	0.461425	0.433944	0.166982	0.719387	0.00321821	0.00749665	PRAD
SLC11A2	0.317913	0.366048	0.223362	0.487086	3.64e-06	1.99e-05	PRAD
SLC5A1	0.248208	0.222723	-0.314451	0.743445	0.491722	0.578237	PRAD
SLC7A11	1.79501	1.68134	1.31395	2.0254	1.1e-08	2.58e-07	PRAD
SOCS3	-0.442258	-0.620209	-1.23546	-0.0447894	0.0366144	0.0640308	PRAD
SOD2	0.325405	0.282196	0.0269627	0.528389	0.0272145	0.0493193	PRAD
STEAP4	1.30736	1.50419	1.10796	1.93174	9.71e-08	1.08e-06	PRAD
STX11	-0.556056	-0.196491	-0.468692	0.131148	0.28871	0.375078	PRAD
SULF2	-0.448473	-0.672552	-0.893755	-0.437557	7.93e-06	3.91e-05	PRAD
TAS1R3	-0.309568	-0.275574	-0.58701	0.0250513	0.0706496	0.113698	PRAD
TBC1D9	0.394836	0.229862	-0.0199143	0.440954	0.0638454	0.104121	PRAD
THY1	0.104857	0.139759	-0.189028	0.435586	0.415033	0.503194	PRAD
TIFA	0.559035	0.573531	0.352373	0.796756	1.26e-05	5.77e-05	PRAD
TLR2	-0.643832	-0.810095	-1.1262	-0.515796	1.95e-06	1.18e-05	PRAD
TMEM25	0.154337	0.202643	-0.0187234	0.400096	0.0780375	0.123735	PRAD
TMEM260	0.254758	0.15073	0.0588836	0.244111	0.00312472	0.00730123	PRAD
TNFAIP2	-0.202794	-0.261139	-0.709797	0.205	0.260714	0.344778	PRAD
TNFRSF1B	-0.110718	-0.0320398	-0.268139	0.221951	0.781196	0.832061	PRAD
TNIP1	-0.0996533	-0.0895767	-0.224902	0.0169035	0.0894247	0.139137	PRAD
TRAPPC12	0.11917	0.175895	0.068722	0.281552	0.00205138	0.00501671	PRAD
TXK	0.265622	0.21813	-0.0285094	0.447116	0.0720794	0.115623	PRAD
UBR1	0.0372394	-0.0632554	-0.171906	0.0760342	0.350583	0.441398	PRAD
VCAM1	0.105761	-0.0009264	-0.357021	0.34047	0.996367	0.999298	PRAD
ZC3H12A	0.117376	0.00365065	-0.369176	0.344324	0.981836	0.98793	PRAD
ZNF512B	0.138649	0.0594524	-0.0435674	0.16877	0.301307	0.38894	PRAD
ZNF608	0.169605	0.0949	-0.198609	0.349051	0.509092	0.594808	PRAD
ACTL6A	0.240538	0.268931	0.142811	0.408605	7.29e-05	0.00019427	THCA
ACTR3B	0.291939	0.291552	0.160411	0.426701	3.14e-05	9.07e-05	THCA
ADAM17	0.115219	0.0201701	-0.150819	0.187287	0.829676	0.875494	THCA
AIM2	0.0291638	-0.345236	-0.792335	0.124012	0.148335	0.201721	THCA
ALG9	0.0835401	0.112821	-0.003107	0.228738	0.0617448	0.0918416	THCA
AP5M1	-0.101447	-0.203821	-0.332057	-0.0720141	0.00305072	0.00590931	THCA
ARHGAP27	0.854531	0.781948	0.580714	0.967584	1.29e-08	1.03e-07	THCA
ASCL2	-0.658331	-0.467528	-0.888678	-0.143889	0.00779873	0.0139353	THCA
ATP10D	-0.770615	-0.889096	-1.07934	-0.702524	1.08e-08	8.93e-08	THCA
B3GAT1	2.31043	2.13423	1.77261	2.49432	3.5e-09	3.73e-08	THCA
BACE1	0.426466	0.434967	0.278409	0.594451	3.27e-06	1.18e-05	THCA
BACH1	0.315089	0.195034	0.00495581	0.38545	0.0404352	0.0625635	THCA
BCL3	1.02146	0.960471	0.71731	1.20879	1.38e-09	1.94e-08	THCA
BCL9L	0.00234062	0.00865064	-0.278945	0.289531	0.948845	0.961239	THCA
BID	2.27455	2.08486	1.78278	2.40613	4.31e-11	5.89e-09	THCA
BLOC1S6	-0.21642	-0.266149	-0.37657	-0.156002	1.61e-05	4.92e-05	THCA
BTN1A1	-0.484699	-0.758219	-1.12013	-0.37575	0.00014012	0.00035392	THCA
C10orf11	0.385626	0.438294	0.278973	0.594776	3.78e-06	1.35e-05	THCA
C5orf28	-1.04994	-0.881619	-1.05062	-0.702577	4.2e-09	4.26e-08	THCA
CAMK2B	0.207301	0.305441	0.118033	0.48089	0.00328279	0.0063137	THCA
CAPZA2	0.183382	0.151369	0.02337	0.283044	0.0187133	0.0309519	THCA
CASP4	0.47933	0.346863	0.147989	0.582954	0.00050925	0.0011484	THCA
CASP5	0.887451	0.878117	0.532545	1.21608	1.1e-05	3.49e-05	THCA
CCL2	0.0319518	-0.548009	-1.00698	-0.116291	0.0155578	0.0261283	THCA
CCL20	3.04523	2.82038	2.00428	3.49589	4.03e-08	2.59e-07	THCA
CD226	-0.657257	-0.680438	-0.902102	-0.449678	1.44e-06	5.67e-06	THCA
CD247	0.208735	-0.349707	-0.752544	0.0446025	0.0742457	0.108414	THCA
CDCA2	0.559218	0.272917	-0.018815	0.564511	0.0628041	0.0932629	THCA
CERS2	0.22504	0.129171	-0.0227702	0.279913	0.0930693	0.132716	THCA
CERS5	0.546831	0.494995	0.398284	0.595976	4.42e-10	9.55e-09	THCA
CH25H	1.18535	1.10015	0.482305	1.75369	0.00079343	0.00172059	THCA
CHL1	-1.18683	-0.99544	-1.65838	-0.214486	0.0110886	0.0192284	THCA
CNBD2	-0.446863	-0.273082	-0.465798	-0.0940493	0.00320371	0.00617842	THCA
COX5B	0.278213	0.307018	0.0755065	0.540138	0.0110886	0.0192284	THCA
CSF1	0.591619	0.473687	0.236266	0.700067	0.00032239	0.00075535	THCA
CTSH	2.61925	2.47534	1.9605	2.84187	2.72e-10	7.63e-09	THCA
CTSW	0.639453	0.319657	0.0500722	0.634871	0.0252227	0.0406909	THCA
CXCL1	1.13027	0.828024	0.328232	1.41541	0.00407877	0.0077111	THCA
CXCR6	-0.361779	-0.507008	-0.902259	-0.0916525	0.0162154	0.0271268	THCA
CYBRD1	-0.955582	-0.895251	-1.04825	-0.741121	7.14e-10	1.25e-08	THCA
DYNC2H1	-0.818174	-0.829509	-0.975074	-0.665629	8.65e-09	7.46e-08	THCA
EHD2	1.24124	1.03762	0.825608	1.2138	1.2e-09	1.75e-08	THCA
ELF3	2.08521	2.10461	1.65601	2.53156	1.75e-09	2.28e-08	THCA
EREG	0.26752	0.493349	0.184227	0.929392	0.00121938	0.00255084	THCA
ESR1	-0.154585	-0.0840741	-0.514659	0.413691	0.736958	0.795395	THCA
FAM219A	0.25964	0.254469	0.158508	0.352106	2.75e-05	8.04e-05	THCA
FARP2	-0.415426	-0.502751	-0.631964	-0.389963	1.46e-07	7.75e-07	THCA
FASLG	-0.0896235	-0.0813155	-0.475366	0.250416	0.65881	0.727043	THCA
FBXO31	0.598762	0.568691	0.444679	0.680667	1.47e-08	1.14e-07	THCA
FKBP5	0.033128	-0.406406	-0.710951	-0.0993223	0.00745606	0.0133786	THCA
FMO1	-2.04096	-2.35201	-2.85538	-1.76935	2.31e-09	2.76e-08	THCA
GBP6	-0.441359	-0.47263	-0.777057	-0.176045	0.00427789	0.00805904	THCA
GNAQ	0.171617	0.226579	0.119951	0.33236	0.00021367	0.00051939	THCA
GPR171	-0.425292	-0.454808	-0.889135	-0.0313693	0.0434785	0.0668331	THCA
HOXD13	0	0.344756	5.66e-05	0.650745	0.0284042	0.04535	THCA
HS3ST2	-0.194372	0.205848	-0.285669	0.676359	0.404252	0.484187	THCA
IFI16	0.78186	0.376109	0.16103	0.589402	0.00162557	0.00331876	THCA
IFNAR2	0.693616	0.560225	0.35761	0.727373	1.67e-06	6.5e-06	THCA
IFT46	-0.170858	-0.138983	-0.259541	-0.0081471	0.0362098	0.0565925	THCA
IGSF3	1.11755	1.17662	0.890151	1.48457	5.38e-08	3.3e-07	THCA
IL33	-1.74606	-1.59138	-1.86848	-1.29881	3.66e-09	3.86e-08	THCA
IL6	-0.490174	-0.602125	-1.44496	0.0762411	0.0887425	0.127243	THCA
IRF5	2.09036	1.70379	1.37991	1.98062	1.37e-10	6.24e-09	THCA
KLF11	-0.166519	-0.313636	-0.513567	-0.108845	0.00220817	0.00439567	THCA
KLRB1	-0.346214	-0.420347	-0.77777	-0.0436763	0.0257191	0.041414	THCA
LACC1	0.41353	0.40873	0.27249	0.537383	2.62e-06	9.7e-06	THCA
LAMTOR3	-0.112078	-0.110639	-0.213556	0.0164936	0.0916086	0.130935	THCA
LIM2	4.44e-15	0.268325	-0.0238474	0.560064	0.101292	0.143079	THCA
LSM4	0.432277	0.510756	0.351914	0.687295	6.43e-07	2.78e-06	THCA
MAP3K8	-0.854913	-0.839924	-1.07643	-0.619312	7.56e-09	6.73e-08	THCA
MAPKAPK3	1.01231	0.929049	0.721961	1.1312	5.11e-10	1.02e-08	THCA
MEFV	0.00997016	0.0357776	-0.0949394	0.168635	0.626369	0.697387	THCA
MID1	-0.961644	-0.876624	-1.1226	-0.631678	4.35e-08	2.76e-07	THCA
MRPS27	0.216232	0.135844	0.0139412	0.249356	0.0237829	0.0385536	THCA
NAIP	-0.533851	-0.650539	-0.809038	-0.460234	2.48e-07	1.22e-06	THCA
NFATC2	-0.507536	-0.624747	-0.826371	-0.39147	1.67e-06	6.5e-06	THCA
NFKB2	0.632029	0.587369	0.43988	0.747183	8.65e-09	7.46e-08	THCA
NFKBIE	0.960082	0.771077	0.548762	1.00328	6.37e-08	3.8e-07	THCA
NFKBIZ	0.198194	0.0400869	-0.349956	0.402434	0.841464	0.877027	THCA
NLRC4	0.952215	0.721589	0.503118	0.91809	7.56e-09	6.73e-08	THCA
NLRC5	0.526954	0.3523	0.109852	0.608279	0.00762567	0.0136519	THCA
NLRP1	0.406135	0.436813	0.318916	0.555914	4.89e-07	2.19e-06	THCA
NLRP12	0.183052	0.258576	0.0966761	0.431984	0.00290442	0.00564862	THCA
NLRP2	-1.21853	-1.06136	-1.6905	-0.388769	0.0028337	0.0055252	THCA
NLRP3	0.52794	0.342988	0.00577316	0.670027	0.0475527	0.0725041	THCA
NLRP6	-0.521273	-0.807486	-1.22735	-0.398117	0.00047978	0.00109039	THCA
NLRP7	-0.0289568	0.266349	-0.146155	0.621713	0.216534	0.282163	THCA
NNT	-0.475478	-0.412311	-0.597434	-0.209243	0.00017856	0.00044141	THCA
NPY1R	-0.954777	-0.648592	-1.17719	-0.205623	0.00745606	0.0133786	THCA
NXPE4	-0.194902	-0.109876	-0.487834	0.254196	0.476042	0.555996	THCA
OSMR	0.411736	0.538121	0.248153	0.824864	0.0005858	0.00130629	THCA
PCED1A	0.1393	0.140326	0.0314458	0.25409	0.0128804	0.0220018	THCA
PDE4B	-0.726837	-0.673562	-1.00014	-0.302234	0.00067296	0.00148028	THCA
PHKA1	0.61574	0.555258	0.389889	0.702898	3.42e-07	1.61e-06	THCA
PIM1	0.163948	-0.0671956	-0.325988	0.182533	0.533476	0.612124	THCA
PLCG2	-0.0228605	-0.22098	-0.453485	-0.0154256	0.0329819	0.0519997	THCA
POLR3K	0.146019	0.209438	0.0378417	0.380163	0.0176042	0.0292571	THCA
PPIP5K1	0.274759	0.277972	0.144828	0.434691	0.00023357	0.00056304	THCA
PPP1R12B	-0.794878	-0.722384	-0.929578	-0.516893	6.37e-08	3.8e-07	THCA
PROKR1	0.284918	0.114273	-0.192627	0.422597	0.455434	0.535692	THCA
PTGER4	-0.0993844	-0.262527	-0.635163	0.0416335	0.0845793	0.121803	THCA
PTGS2	0.332599	0.0969213	-0.423012	0.604364	0.754098	0.810356	THCA
PYCARD	1.46385	1.40899	1.10808	1.66206	2.01e-09	2.51e-08	THCA
RAB32	0.809474	0.635768	0.378967	0.903986	2.58e-05	7.57e-05	THCA
RGS11	0.902708	0.874414	0.56135	1.19799	5.42e-06	1.86e-05	THCA
RMDN1	-0.764248	-0.703101	-0.82547	-0.571382	1.32e-09	1.87e-08	THCA
RND1	-0.27725	-0.317517	-0.739282	0.141109	0.16374	0.220412	THCA
RNF214	0.161126	0.135646	0.0460215	0.23374	0.0038881	0.00737742	THCA
SAMD3	0.0770774	-0.204191	-0.500506	0.0749632	0.166036	0.223168	THCA
SC5D	0.449228	0.465835	0.318218	0.636088	1.39e-06	5.49e-06	THCA
SCN3A	-2.28896	-2.57623	-3.12668	-1.92918	5.04e-09	4.91e-08	THCA
SELE	-0.755668	-0.998328	-1.66771	-0.353924	0.00361724	0.00690057	THCA
SELP	0.860117	0.654444	0.23851	1.03897	0.00269696	0.00527992	THCA
SERPINB2	1.38457	1.19211	0.521999	1.81448	0.00047248	0.00107405	THCA
SLAMF1	0.144158	-0.324599	-0.807076	0.192374	0.272104	0.343991	THCA
SLAMF8	1.1799	0.737255	0.301299	1.14703	0.00171162	0.00348186	THCA
SLC11A2	0.0142484	0.0228174	-0.14943	0.193292	0.74837	0.805821	THCA
SLC5A1	-0.294437	-0.37055	-0.873224	0.175256	0.177879	0.237009	THCA
SLC7A11	0.116155	-0.10132	-0.425902	0.241192	0.538449	0.616756	THCA
SOCS3	-0.616202	-0.349013	-0.758935	0.0872566	0.0991	0.140273	THCA
SOD2	-0.0122613	0.0459074	-0.166092	0.290084	0.669772	0.736835	THCA
STEAP4	0.830912	0.860603	0.607152	1.11504	1.61e-06	6.29e-06	THCA
STX11	-1.29831	-1.33868	-1.66835	-1	2.71e-08	1.86e-07	THCA
SULF2	0.683895	0.447437	0.197007	0.702876	0.00060235	0.0013391	THCA
TAS1R3	0.895212	0.819548	0.528141	1.12675	1.39e-06	5.49e-06	THCA
TBC1D9	0.827201	0.704438	0.457766	0.956555	8.11e-07	3.41e-06	THCA
THY1	0.73201	0.614919	0.332598	0.886642	0.00014446	0.00036353	THCA
TIFA	-0.555099	-0.622109	-0.766529	-0.492837	6.61e-09	6.06e-08	THCA
TLR2	1.19129	0.904964	0.72118	1.16156	4.01e-09	4.13e-08	THCA
TMEM25	0.169439	0.290514	0.119696	0.452318	0.00142756	0.00294676	THCA
TMEM260	0.0852487	0.0627324	-0.0239577	0.140827	0.154796	0.209541	THCA
TNFAIP2	1.3633	1.14164	0.861654	1.42809	2.31e-09	2.76e-08	THCA
TNFRSF1B	1.62232	1.15936	0.86909	1.4374	3.5e-09	3.73e-08	THCA
TNIP1	0.541938	0.467056	0.316288	0.637324	2.38e-07	1.18e-06	THCA
TRAPPC12	-0.0629639	-0.115821	-0.246097	0.0243967	0.0945486	0.134553	THCA
TXK	0.00624302	-0.118105	-0.341878	0.119846	0.317259	0.393381	THCA
UBR1	-0.262085	-0.285137	-0.419666	-0.128864	0.00044211	0.00100953	THCA
VCAM1	-0.0320545	-0.202347	-0.575302	0.183617	0.255969	0.326474	THCA
ZC3H12A	0.151081	0.0834031	-0.219883	0.375236	0.558569	0.636851	THCA
ZNF512B	-0.3563	-0.209491	-0.37565	-0.0613126	0.00871793	0.0154383	THCA
ZNF608	0.558229	0.384969	0.160685	0.604252	0.00067296	0.00148028	THCA
ACTL6A	0.756328	0.788533	0.414573	1.18167	0.00390625	0.0290537	READ
ACTR3B	1.66492	1.54275	0.690862	2.33905	0.0078125	0.0391853	READ
ADAM17	0.73369	0.72519	0.138375	1.20904	0.0117188	0.0491646	READ
AIM2	0.266404	0.596273	-1.49833	2.01127	0.425781	0.572368	READ
ALG9	0.506515	0.403018	-0.151367	0.976558	0.128906	0.243053	READ
AP5M1	-0.512836	-0.32379	-0.68817	0.01935	0.0546875	0.132967	READ
ARHGAP27	0.493277	0.644346	-0.124233	1.17445	0.0976562	0.20014	READ
ASCL2	3.95395	4.23721	2.95381	5.33217	0.00390625	0.0290537	READ
ATP10D	-0.533102	-0.478781	-1.22519	0.440732	0.25	0.393056	READ
B3GAT1	-0.203967	-0.249649	-0.748933	0.151088	0.300781	0.449728	READ
BACE1	-0.283815	-0.0248626	-0.554948	0.374913	0.910156	0.987663	READ
BACH1	0.331295	0.391153	-0.314081	0.679615	0.359375	0.51525	READ
BCL3	1.38837	1.12438	0.318502	1.9588	0.0195312	0.0668402	READ
BCL9L	0.657885	0.400214	-0.441462	1.39531	0.203125	0.336449	READ
BID	1.10885	1.32871	0.606579	1.62575	0.00390625	0.0290537	READ
BLOC1S6	0.282271	0.339407	0.0242349	0.615573	0.0195312	0.0668402	READ
BTN1A1	1.00522	1.20349	0.0129503	2.25784	0.0390625	0.104993	READ
C10orf11	-1.32759	-0.445091	-1.72567	0.704956	0.300781	0.449728	READ
C5orf28	1.0468	0.866547	0.19599	1.68409	0.0117188	0.0491646	READ
CAMK2B	-2.57641	-2.24268	-3.52622	0.261079	0.0546875	0.132967	READ
CAPZA2	-0.112323	-0.326801	-0.969971	0.352182	0.203125	0.336449	READ
CASP4	1.00724	0.723689	0.0442191	1.6412	0.0390625	0.104993	READ
CASP5	-1.34893	-1.34118	-3.27214	-0.067312	0.0390625	0.104993	READ
CCL2	-1.18589	-0.656793	-1.92283	1.71539	0.300781	0.449728	READ
CCL20	1.77881	2.57639	0.14876	4.69929	0.0195312	0.0668402	READ
CD226	0.0969562	0.0726498	-0.390346	0.724369	0.734375	0.853384	READ
CD247	-0.278131	-0.421713	-2.04507	0.457542	0.425781	0.572368	READ
CDCA2	0.7541	1.20106	0.0589602	2.24224	0.0390625	0.104993	READ
CERS2	0.692158	0.669453	0.151605	1.27334	0.0117188	0.0491646	READ
CERS5	0.762533	0.689665	0.259951	1.13225	0.0078125	0.0391853	READ
CH25H	1.46435	1.18564	-0.882213	2.23057	0.203125	0.336449	READ
CHL1	-3.19781	-3.01862	-3.92058	-2.11666	0.00390625	0.0290537	READ
CNBD2	0.327977	0.437984	-0.637691	1.79807	0.496094	0.642307	READ
COX5B	0.22651	-0.0893913	-0.656523	0.458296	0.734375	0.853384	READ
CSF1	-0.796009	-0.694494	-1.42729	-0.0367106	0.0390625	0.104993	READ
CTSH	0.579279	0.933925	-0.0907208	1.84172	0.0546875	0.132967	READ
CTSW	-2.03093	-1.27909	-2.49283	-0.243443	0.0273438	0.0827003	READ
CXCL1	3.12866	3.15813	1.5221	5.5597	0.00390625	0.0290537	READ
CXCR6	0.150818	-0.0110386	-1.53045	0.983513	1	1	READ
CYBRD1	-2.41639	-2.43167	-3.17203	-1.35468	0.0078125	0.0391853	READ
DYNC2H1	-1.94608	-1.48198	-2.46615	-0.218936	0.0195312	0.0668402	READ
EHD2	-1.25718	-1.15141	-2.39567	0.0378878	0.0742188	0.164058	READ
ELF3	0.127523	0.516387	-0.599109	1.6221	0.300781	0.449728	READ
EREG	0.678684	0.201485	-1.87532	2.42576	0.734375	0.853384	READ
ESR1	-2.07144	-1.60633	-2.38927	-0.705031	0.00390625	0.0290537	READ
FAM219A	0.957356	0.957356	0.218603	1.75777	0.0078125	0.0391853	READ
FARP2	0.699809	0.769549	0.152893	1.27053	0.0273438	0.0827003	READ
FASLG	0.233024	0.397591	0.0239842	1.02631	0.0390625	0.104993	READ
FBXO31	-0.0385947	-0.0031766	-0.420701	0.330287	1	1	READ
FKBP5	-0.596408	-0.8567	-1.72412	-0.194369	0.0195312	0.0668402	READ
FMO1	0.168806	-0.204755	-1.18894	1.47446	0.496094	0.642307	READ
GBP6	0.708013	0.728687	-0.0519455	1.59705	0.0742188	0.164058	READ
GNAQ	-0.80801	-0.724957	-1.17678	0.149661	0.164062	0.290246	READ
GPR171	-0.228731	-0.531702	-2.00135	0.559978	0.164062	0.290246	READ
HOXD13	-3.03483	-2.40932	-4.11598	-0.298068	0.0273438	0.0827003	READ
HS3ST2	-0.214085	-0.562499	-2.45115	1.39724	0.496094	0.642307	READ
IFI16	-0.627037	0.125802	-0.899784	1.10224	0.910156	0.987663	READ
IFNAR2	0.585413	0.726678	0.453584	1.16949	0.00390625	0.0290537	READ
IFT46	0.113784	0.00845932	-0.787502	0.76773	1	1	READ
IGSF3	-0.305254	-0.573235	-2.13446	0.663805	0.496094	0.642307	READ
IL33	-0.0796532	-0.398098	-1.72413	1.16759	0.570312	0.711434	READ
IL6	2.53144	2.12389	-0.0473557	5.59313	0.0546875	0.132967	READ
IRF5	0.199885	0.421061	-0.61578	0.737102	0.128906	0.243053	READ
KLF11	0.120747	0.124605	-0.323832	0.474888	0.570312	0.711434	READ
KLRB1	-2.22033	-1.58072	-3.92435	-0.687307	0.0078125	0.0391853	READ
LACC1	0.382652	0.261546	-0.169157	0.924179	0.25	0.393056	READ
LAMTOR3	-0.658986	-0.735841	-1.08225	-0.471493	0.00390625	0.0290537	READ
LIM2	0	0.478652	0.478652	0.478652	0.371093	0.522692	READ
LSM4	0.979055	0.771669	0.243295	1.06219	0.0195312	0.0668402	READ
MAP3K8	0.943823	1.062	0.553476	1.855	0.00390625	0.0290537	READ
MAPKAPK3	0.704247	0.685717	0.177838	1.30915	0.0078125	0.0391853	READ
MEFV	0.280242	0.304244	-0.31213	2.07307	0.300781	0.449728	READ
MID1	0.180463	-0.246791	-0.96481	0.560561	0.652344	0.78347	READ
MRPS27	0.327086	0.361196	-0.439816	1.03403	0.496094	0.642307	READ
NAIP	0.103269	0.0853682	-0.444384	0.726818	0.734375	0.853384	READ
NFATC2	-0.344716	-0.789346	-1.58242	0.188203	0.0742188	0.164058	READ
NFKB2	0.66227	0.701198	-0.0480015	1.47651	0.0546875	0.132967	READ
NFKBIE	0.52931	0.665894	0.0836331	1.28832	0.0117188	0.0491646	READ
NFKBIZ	1.45607	1.21404	0.214826	2.7735	0.0195312	0.0668402	READ
NLRC4	-0.442579	-0.254877	-0.865582	1.59292	0.496094	0.642307	READ
NLRC5	0.893907	1.1005	0.431159	1.7187	0.0078125	0.0391853	READ
NLRP1	-0.708978	-0.644341	-1.09147	0.504303	0.359375	0.51525	READ
NLRP12	0.26401	0.35548	-0.339632	1.43439	0.25	0.393056	READ
NLRP2	-2.60706	-2.3013	-3.44909	-1.34637	0.00390625	0.0290537	READ
NLRP3	-0.807756	-0.887767	-1.73826	1.20481	0.128906	0.243053	READ
NLRP6	1.02365	0.938017	-0.372391	3.32311	0.164062	0.290246	READ
NLRP7	-3.07455	-3.01161	-4.54953	-1.3207	0.0078125	0.0391853	READ
NNT	-0.428086	-0.520993	-2.01002	0.0986558	0.0976562	0.20014	READ
NPY1R	-3.32307	-2.93242	-5.14575	-1.49702	0.00390625	0.0290537	READ
NXPE4	-4.78834	-5.09446	-7.75722	-2.68858	0.00390625	0.0290537	READ
OSMR	0.148545	0.30008	-0.357803	1.45106	0.425781	0.572368	READ
PCED1A	1.47701	1.4855	0.997979	1.94942	0.00390625	0.0290537	READ
PDE4B	-0.655283	0.0950209	-0.655283	2.62782	0.910156	0.987663	READ
PHKA1	1.44698	1.39657	-0.7155	2.45866	0.128906	0.243053	READ
PIM1	-0.652207	-0.81112	-1.66842	0.110412	0.0976562	0.20014	READ
PLCG2	-0.796965	-0.984382	-2.33328	0.179872	0.128906	0.243053	READ
POLR3K	0.80176	1.00205	0.6268	1.42795	0.00390625	0.0290537	READ
PPIP5K1	-0.0702557	-0.129362	-0.865843	0.403406	0.910156	0.987663	READ
PPP1R12B	-3.21422	-2.89237	-3.95452	-2.19059	0.00390625	0.0290537	READ
PROKR1	-4.0147	-3.59341	-4.69015	-0.797812	0.029974	0.0903101	READ
PTGER4	-1.07841	-1.4129	-2.80622	-0.443249	0.0117188	0.0491646	READ
PTGS2	-0.0043371	0.304047	-1.31318	3.36979	0.652344	0.78347	READ
PYCARD	0.227234	0.30519	-0.815659	1.146	0.570312	0.711434	READ
RAB32	-0.0926438	-0.408371	-1.03487	0.20729	0.128906	0.243053	READ
RGS11	-1.12886	-0.619706	-1.85002	0.802828	0.25	0.393056	READ
RMDN1	-0.107569	-0.109198	-0.488075	0.318934	0.496094	0.642307	READ
RND1	1.14691	0.988607	-0.0177608	2.19794	0.0546875	0.132967	READ
RNF214	0.344915	0.384665	0.103046	0.610816	0.0117188	0.0491646	READ
SAMD3	0.275741	0.103277	-1.19649	1.12971	0.910156	0.987663	READ
SC5D	-0.321207	-0.350112	-0.811599	0.178117	0.128906	0.243053	READ
SCN3A	-1.57899	-2.41297	-4.06215	-0.982105	0.00390625	0.0290537	READ
SELE	3.23458	2.24169	-0.266724	4.46376	0.0546875	0.132967	READ
SELP	-0.823614	-0.617548	-1.98126	0.553669	0.25	0.393056	READ
SERPINB2	2.75274	2.69249	-0.220119	6.2222	0.0546875	0.132967	READ
SLAMF1	-0.57022	-0.799585	-2.22823	0.307946	0.0976562	0.20014	READ
SLAMF8	-0.253441	-0.042524	-0.857885	1.40812	0.910156	0.987663	READ
SLC11A2	1.12305	1.3219	0.767821	1.95342	0.00390625	0.0290537	READ
SLC5A1	1.75099	1.68671	0.675085	2.40385	0.0195312	0.0668402	READ
SLC7A11	2.47094	1.9843	1.01363	3.11273	0.00390625	0.0290537	READ
SOCS3	0.715505	0.629207	-1.05495	3.13261	0.300781	0.449728	READ
SOD2	0.884936	0.766992	-0.206829	1.69289	0.0976562	0.20014	READ
STEAP4	-1.22729	-0.832383	-1.86874	0.372069	0.203125	0.336449	READ
STX11	-1.07821	-0.998338	-1.86463	1.11916	0.164062	0.290246	READ
SULF2	0.739317	0.694972	-0.160005	1.37256	0.128906	0.243053	READ
TAS1R3	-0.199921	-0.0737637	-1.35935	1.00241	0.910156	0.987663	READ
TBC1D9	-0.838495	-1.04022	-1.45802	-0.211248	0.0117188	0.0491646	READ
THY1	0.869921	0.979738	-0.0203059	2.26472	0.0546875	0.132967	READ
TIFA	0.104328	0.226655	-0.604095	0.782855	0.203125	0.336449	READ
TLR2	-0.015593	0.206496	-0.744086	2.64746	0.496094	0.642307	READ
TMEM25	-1.09876	-1.17096	-2.1829	-0.18694	0.0273438	0.0827003	READ
TMEM260	0.762262	0.736744	0.2709	1.27491	0.0117188	0.0491646	READ
TNFAIP2	0.580518	0.710289	-0.0981601	1.65223	0.0976562	0.20014	READ
TNFRSF1B	0.981548	1.1182	0.421634	2.329	0.0078125	0.0391853	READ
TNIP1	-0.101453	-0.176363	-0.868008	0.399488	0.359375	0.51525	READ
TRAPPC12	0.864723	0.510053	-0.0272484	1.00873	0.0546875	0.132967	READ
TXK	0.0396436	-0.134816	-0.614989	0.389231	0.652344	0.78347	READ
UBR1	-0.312399	-0.178765	-0.62452	0.335501	0.570312	0.711434	READ
VCAM1	-0.582274	-0.607631	-1.32	0.532649	0.425781	0.572368	READ
ZC3H12A	1.68503	1.35395	0.554573	2.69596	0.0117188	0.0491646	READ
ZNF512B	-0.868438	-0.511035	-1.42927	0.20625	0.0976562	0.20014	READ
ZNF608	-0.324666	-0.258237	-1.36969	0.471475	0.652344	0.78347	READ
ACTL6A	0.00232306	-0.0437554	-0.311336	0.261659	0.832509	0.861476	KICH
ACTR3B	1.16659	1.20063	0.907707	1.53721	5.96e-08	6.46e-07	KICH
ADAM17	0.0538817	-0.0428395	-0.280306	0.182102	0.652841	0.70048	KICH
AIM2	1.32995	1.2084	0.531179	1.59885	0.00055641	0.0011974	KICH
ALG9	0.852098	0.761233	0.569007	0.956707	1.19e-07	9.15e-07	KICH
AP5M1	1.47361	1.43032	1.26672	1.72658	4.17e-07	2.24e-06	KICH
ARHGAP27	1.22809	1.05451	0.81052	1.32149	5.96e-08	6.46e-07	KICH
ASCL2	-1.32413	-1.34983	-2.15222	-0.691834	0.00013989	0.0003448	KICH
ATP10D	1.9048	1.64003	1.19933	2.07754	4.17e-07	2.24e-06	KICH
B3GAT1	-2.25374	-2.31087	-2.92912	-1.54124	1.01e-05	3.34e-05	KICH
BACE1	0.712497	0.70424	0.494617	0.93512	2.98e-07	1.75e-06	KICH
BACH1	0.367872	0.503898	0.196437	0.870595	0.00102711	0.00208746	KICH
BCL3	-0.210498	-0.41464	-0.918406	0.0830304	0.085139	0.114334	KICH
BCL9L	0.989643	0.873659	0.375665	1.27095	0.00225526	0.00428868	KICH
BID	0.698578	0.704123	0.379142	1.03094	0.00012022	0.00030085	KICH
BLOC1S6	0.998534	0.967622	0.808533	1.1424	5.96e-08	6.46e-07	KICH
BTN1A1	-0.733467	-0.825988	-1.50432	-0.213388	0.0135547	0.0220689	KICH
C10orf11	1.44982	1.34772	0.936444	1.79741	1.49e-06	6.38e-06	KICH
C5orf28	0.0575559	0.0541453	-0.291155	0.406672	0.771159	0.808012	KICH
CAMK2B	2.9445	2.84239	1.79742	3.86785	1.51e-05	4.79e-05	KICH
CAPZA2	0.813931	0.774119	0.501988	0.95875	2.66e-05	7.93e-05	KICH
CASP4	0.515635	0.488169	0.179979	0.764296	0.00278485	0.00519928	KICH
CASP5	1.01877	0.837423	0.179873	1.50389	0.0147221	0.0237932	KICH
CCL2	-2.83067	-2.62807	-3.15136	-2.10243	1.19e-07	9.15e-07	KICH
CCL20	-1.48121	-1.54264	-2.8871	-0.24891	0.0236499	0.0364669	KICH
CD226	-0.0070585	-0.165945	-0.479889	0.22483	0.578206	0.63042	KICH
CD247	2.00659	1.69126	0.8011	2.38149	0.0002498	0.00057999	KICH
CDCA2	1.84869	1.95808	1.42591	2.60585	5.96e-08	6.46e-07	KICH
CERS2	-0.485438	-0.507483	-0.856621	-0.0251255	0.0366821	0.0543457	KICH
CERS5	0.130461	0.0943448	-0.0834631	0.328494	0.263476	0.315288	KICH
CH25H	-2.2493	-2.07038	-2.72799	-1.38907	3.28e-06	1.25e-05	KICH
CHL1	-0.751008	-2.85909	-4.13744	-0.182202	0.0318078	0.0479141	KICH
CNBD2	-0.0935493	-0.058775	-0.443755	0.397525	0.730989	0.771769	KICH
COX5B	0.893419	0.889742	0.536954	1.43759	4.17e-06	1.54e-05	KICH
CSF1	0.174027	0.471347	-0.0284232	0.932191	0.0801958	0.108321	KICH
CTSH	-0.739821	-0.742269	-1.23165	-0.191233	0.0105108	0.0175183	KICH
CTSW	1.77618	1.46674	0.652371	2.16909	0.00042969	0.00094875	KICH
CXCL1	-3.71028	-3.88548	-4.78332	-2.97108	1.23e-05	3.99e-05	KICH
CXCR6	1.44519	1.15607	0.241097	1.82461	0.0114533	0.0189344	KICH
CYBRD1	-0.388072	-0.504996	-1.20247	0.274081	0.275184	0.327851	KICH
DYNC2H1	-1.29999	-1.0249	-1.44948	-0.588967	0.00013989	0.0003448	KICH
EHD2	-0.26501	-0.0158867	-0.391999	0.470642	0.936803	0.949575	KICH
ELF3	-0.631838	-0.710183	-1.46636	0.0527333	0.0626264	0.0866128	KICH
EREG	0.71731	0.6561	0.229855	0.951628	0.0080688	0.0137507	KICH
ESR1	-1.79929	-1.45144	-2.12268	-0.599731	0.00250793	0.00472329	KICH
FAM219A	1.28622	1.39369	1.15638	1.61055	5.96e-08	6.46e-07	KICH
FARP2	0.0390612	0.104305	-0.150445	0.36786	0.395711	0.451456	KICH
FASLG	2.27668	1.75197	1.33076	2.36778	8.17e-06	2.78e-05	KICH
FBXO31	1.81701	1.77147	1.40501	2.09506	1.79e-07	1.2e-06	KICH
FKBP5	-0.428355	-0.487818	-1.08813	0.19333	0.156338	0.198034	KICH
FMO1	-6.13892	-5.31565	-6.58462	-4.07923	8.34e-07	3.94e-06	KICH
GBP6	-0.199868	-0.17132	-0.579126	0.194912	0.380984	0.436719	KICH
GNAQ	1.38192	1.32194	1.01545	1.65035	1.49e-06	6.38e-06	KICH
GPR171	0.505803	0.186127	-0.553034	0.631	0.507704	0.561789	KICH
HOXD13	1.54149	1.26725	0.216935	2.34939	0.0231211	0.0358583	KICH
HS3ST2	3.15585	3.17094	2.35048	4.16165	4.17e-06	1.54e-05	KICH
IFI16	-0.211811	-0.312235	-0.702514	0.170255	0.18173	0.226598	KICH
IFNAR2	-0.306676	-0.201206	-0.471163	0.0775135	0.190814	0.236687	KICH
IFT46	-0.0175631	-0.0819765	-0.347946	0.143793	0.426142	0.482416	KICH
IGSF3	0.295376	0.633866	0.126671	0.982352	0.0295784	0.0448049	KICH
IL33	0.0591654	0.221393	-0.398908	0.776159	0.441837	0.498027	KICH
IL6	-2.83486	-2.86808	-3.82461	-1.93616	2.21e-05	6.71e-05	KICH
IRF5	-0.845483	-0.900901	-1.39581	-0.34415	0.00042969	0.00094875	KICH
KLF11	0.166697	0.0352308	-0.345673	0.387511	0.873988	0.897682	KICH
KLRB1	0.936722	0.886482	0.0521393	1.59238	0.0451227	0.0641639	KICH
LACC1	0.29117	0.259794	-0.0808831	0.587097	0.13364	0.172003	KICH
LAMTOR3	1.27696	1.20095	0.89974	1.45638	4.17e-07	2.24e-06	KICH
LIM2	0.986487	1.02547	0.504936	1.36317	0.00103415	0.00210157	KICH
LSM4	0.990866	1.00064	0.763935	1.27857	5.96e-08	6.46e-07	KICH
MAP3K8	0.501631	0.547721	0.0933966	0.96164	0.0236499	0.0364669	KICH
MAPKAPK3	1.41349	1.48308	1.22179	1.75709	5.96e-08	6.46e-07	KICH
MEFV	0.669169	0.792858	0.449099	1.12268	7.5e-05	0.0001967	KICH
MID1	-1.40771	-1.48968	-1.83355	-0.947841	7.5e-05	0.0001967	KICH
MRPS27	0.743328	0.808299	0.489166	1.08398	1.51e-05	4.79e-05	KICH
NAIP	0.698784	0.702659	0.373773	0.892168	3.81e-05	0.00010847	KICH
NFATC2	0.655021	0.392477	-0.196093	0.90709	0.209939	0.257774	KICH
NFKB2	-0.118408	-0.120029	-0.540442	0.304634	0.615043	0.66501	KICH
NFKBIE	0.0828278	0.0521212	-0.427185	0.583284	0.81193	0.843491	KICH
NFKBIZ	-1.39215	-1.45608	-1.92977	-1.05731	5.96e-07	2.99e-06	KICH
NLRC4	0.660289	0.608798	0.103921	1.07652	0.0135547	0.0220689	KICH
NLRC5	3.01914	2.94045	2.46743	3.45592	1.19e-07	9.15e-07	KICH
NLRP1	-0.790897	-0.708302	-1.14559	-0.26911	0.00417519	0.00754846	KICH
NLRP12	0.525592	0.474783	0.0528144	0.736067	0.0236499	0.0364669	KICH
NLRP2	-2.49906	-1.28503	-2.64144	-0.0430024	0.0366821	0.0543457	KICH
NLRP3	1.54552	0.869413	0.0716184	1.63214	0.0393387	0.0566395	KICH
NLRP6	-2.85574	-2.89934	-3.75772	-2.03896	1.49e-06	6.38e-06	KICH
NLRP7	0.345527	0.0446159	-1.00117	0.974259	0.987866	0.99213	KICH
NNT	2.284	2.39836	1.99223	2.81152	1.19e-07	9.15e-07	KICH
NPY1R	-3.22774	-3.04837	-3.51449	-2.58106	5.96e-08	6.46e-07	KICH
NXPE4	-3.33028	-2.86201	-3.79916	-1.86326	3.28e-06	1.25e-05	KICH
OSMR	-0.365984	-0.420452	-0.87603	0.0283567	0.0626264	0.0866128	KICH
PCED1A	1.46003	1.2253	0.984289	1.45308	5.96e-08	6.46e-07	KICH
PDE4B	-0.202083	-0.118544	-0.794762	0.508294	0.711161	0.753328	KICH
PHKA1	3.31069	3.36456	3.09392	3.6523	5.96e-08	6.46e-07	KICH
PIM1	1.475	1.77219	1.2276	2.24027	1.49e-06	6.38e-06	KICH
PLCG2	3.6449	3.51021	2.75248	4.06851	2.98e-07	1.75e-06	KICH
POLR3K	1.4577	1.43034	1.23348	1.64049	5.96e-08	6.46e-07	KICH
PPIP5K1	1.63938	1.71289	1.46753	1.93283	5.96e-08	6.46e-07	KICH
PPP1R12B	1.81443	1.85251	1.20757	2.41998	5.39e-05	0.00014636	KICH
PROKR1	-1.62403	-0.787299	-1.28632	0.0248213	0.0703439	0.0965636	KICH
PTGER4	-1.28988	-1.39415	-1.8751	-0.843827	6.37e-05	0.00017018	KICH
PTGS2	0.206415	-0.0750001	-0.946084	1.04212	0.957845	0.966594	KICH
PYCARD	0.310463	0.248346	-0.184802	0.940414	0.252104	0.302944	KICH
RAB32	0.832351	0.889129	0.603206	1.15417	8.34e-07	3.94e-06	KICH
RGS11	0.082747	0.055771	-0.86774	1.01087	0.936803	0.949575	KICH
RMDN1	0.141015	0.0898785	-0.17655	0.450261	0.633827	0.682819	KICH
RND1	-0.139095	0.131296	-0.852982	0.99868	0.771159	0.808012	KICH
RNF214	0.787216	0.947255	0.672522	1.18452	5.96e-08	6.46e-07	KICH
SAMD3	0.655969	0.538203	0.0181594	1.00944	0.0366821	0.0543457	KICH
SC5D	3.23841	2.8331	2.53355	3.21005	1.19e-07	9.15e-07	KICH
SCN3A	-0.519985	-0.654628	-1.07195	-0.30645	0.0003764	0.00084095	KICH
SELE	-2.07993	-2.44119	-3.70044	-1.10519	0.00129634	0.00258133	KICH
SELP	-2.08797	-1.97735	-2.55196	-1.3492	1.97e-06	8.08e-06	KICH
SERPINB2	-1.21523	-1.23489	-1.9593	-0.690478	0.0006957	0.00148057	KICH
SLAMF1	0.229282	-0.253829	-1.09141	0.419476	0.474165	0.530203	KICH
SLAMF8	1.32346	1.44551	0.78881	2.0945	0.0002498	0.00057999	KICH
SLC11A2	0.416394	0.402675	0.0755654	0.666874	0.0147221	0.0237932	KICH
SLC5A1	-0.283216	-0.630265	-2.00972	0.477226	0.241066	0.290989	KICH
SLC7A11	4.24118	4.36724	3.56323	5.02887	5.96e-08	6.46e-07	KICH
SOCS3	-1.81656	-1.59025	-2.13684	-0.879596	0.000103	0.00026135	KICH
SOD2	0.613375	0.351184	-0.046549	0.781373	0.0709836	0.0970041	KICH
STEAP4	0.498899	0.17111	-0.6209	0.983585	0.711161	0.753328	KICH
STX11	-0.24334	-0.175	-0.629292	0.281864	0.426142	0.482416	KICH
SULF2	0.195031	0.292606	-0.731912	1.09561	0.615043	0.66501	KICH
TAS1R3	1.52425	1.44109	0.384916	2.09319	0.00417519	0.00754846	KICH
TBC1D9	0.957913	1.04411	0.741055	1.4153	4.17e-07	2.24e-06	KICH
THY1	-2.07719	-1.8296	-2.22548	-1.3881	1.13e-06	5.06e-06	KICH
TIFA	0.512511	0.389941	-0.0385239	0.86507	0.0754796	0.102574	KICH
TLR2	2.11646	1.76823	1.34969	2.19114	5.96e-08	6.46e-07	KICH
TMEM25	-0.169628	-0.0764688	-0.3586	0.182402	0.5965	0.647936	KICH
TMEM260	0.91953	0.919508	0.720868	1.12966	5.96e-08	6.46e-07	KICH
TNFAIP2	-0.466099	-0.583369	-1.1018	-0.0228032	0.0341738	0.0511043	KICH
TNFRSF1B	0.656624	0.421459	0.0267756	0.90542	0.0451227	0.0641639	KICH
TNIP1	0.408378	0.469924	0.224684	0.705247	0.00042969	0.00094875	KICH
TRAPPC12	0.382572	0.28489	0.0671773	0.531025	0.0124665	0.0204555	KICH
TXK	0.840519	0.999947	0.30943	1.70087	0.00417519	0.00754846	KICH
UBR1	0.676163	0.655629	0.396186	0.90559	1.51e-05	4.79e-05	KICH
VCAM1	-3.31329	-3.04816	-3.77529	-2.2144	5.96e-07	2.99e-06	KICH
ZC3H12A	-0.110095	0.0835931	-0.453275	0.567092	0.791476	0.825494	KICH
ZNF512B	0.792904	0.9332	0.642348	1.20566	1.13e-06	5.06e-06	KICH
ZNF608	-1.82616	-1.83384	-2.46664	-1.20117	3.28e-06	1.25e-05	KICH
ACTL6A	2.48943	2.24089	-0.361612	3.63727	0.5	0.797625	CESC
ACTR3B	-0.229357	-0.57824	-0.911913	-0.215425	0.25	0.61454	CESC
ADAM17	1.91197	0.622895	-2.92012	3.59704	0.75	0.945242	CESC
AIM2	6.51013	5.09728	0.817301	6.55154	0.25	0.61454	CESC
ALG9	-0.392952	-0.351906	-0.406069	-0.215651	0.25	0.61454	CESC
AP5M1	0.527056	0.590846	-0.143981	1.9481	0.5	0.797625	CESC
ARHGAP27	1.44403	1.53402	1.00281	2.08318	0.25	0.61454	CESC
ASCL2	3.40408	3.52347	2.14486	6.19875	0.25	0.61454	CESC
ATP10D	0.641975	-0.240509	-1.82096	1.01813	0.75	0.945242	CESC
B3GAT1	-1.31034	-0.296063	-3.08343	4.51986	1	1	CESC
BACE1	-0.739449	-0.989983	-1.36322	-0.621271	0.25	0.61454	CESC
BACH1	0.158168	0.198639	-0.768077	1.77012	1	1	CESC
BCL3	2.17272	0.995211	-0.658965	2.26739	0.5	0.797625	CESC
BCL9L	-0.353533	-0.348075	-3.06438	1.86065	0.75	0.945242	CESC
BID	1.40123	1.41247	0.807857	1.82156	0.25	0.61454	CESC
BLOC1S6	-0.120572	-0.0853777	-1.00513	1.39334	1	1	CESC
BTN1A1	-1.84538	-1.41779	-3.25243	1.27203	0.5	0.797625	CESC
C10orf11	-0.287835	0.0735113	-0.934785	2.44168	1	1	CESC
C5orf28	0.590195	0.493134	-0.686138	1.47828	0.75	0.945242	CESC
CAMK2B	2.37137	2.25522	0.120295	3.23903	0.25	0.61454	CESC
CAPZA2	-0.136053	-0.339103	-1.54337	0.180393	1	1	CESC
CASP4	1.16011	1.23921	0.718561	1.69956	0.25	0.61454	CESC
CASP5	3.56876	2.11805	2.11814	2.11814	0.371093	0.797625	CESC
CCL2	0.0361338	-1.28987	-5.89415	0.45572	1	1	CESC
CCL20	5.18225	4.40726	-2.60463	6.75203	0.5	0.797625	CESC
CD226	0.704263	0.767695	-0.0442117	2.26962	0.5	0.797625	CESC
CD247	1.3586	1.63189	1.24813	2.17281	0.25	0.61454	CESC
CDCA2	6.20674	6.31853	5.7789	6.76126	0.25	0.61454	CESC
CERS2	-0.826377	-0.501037	-0.939104	0.758843	0.5	0.797625	CESC
CERS5	-0.469865	-0.298966	-0.512155	0.302035	0.5	0.797625	CESC
CH25H	0.0936568	-0.439116	-1.2473	0.0936568	0.5	0.797625	CESC
CHL1	-0.828682	-0.502976	-2.21523	1.86068	0.75	0.945242	CESC
CNBD2	-0.387285	0.0758567	-1.26251	1.31082	0.75	0.945242	CESC
COX5B	1.64111	1.51568	0.362398	3.29721	0.25	0.61454	CESC
CSF1	-0.529868	-0.379691	-0.529868	-0.232575	0.25	0.61454	CESC
CTSH	1.31776	1.57569	0.33933	2.0316	0.25	0.61454	CESC
CTSW	1.45552	1.60869	0.845494	2.57773	0.25	0.61454	CESC
CXCL1	5.18784	3.722	-4.67591	7.49424	0.5	0.797625	CESC
CXCR6	0.919799	1.25691	0.919799	1.70532	0.25	0.61454	CESC
CYBRD1	-3.16801	-3.19704	-4.20497	-2.08488	0.25	0.61454	CESC
DYNC2H1	-1.11275	-1.18304	-3.2464	0.526268	0.5	0.797625	CESC
EHD2	-0.325828	-1.58591	-3.99293	0.611379	0.5	0.797625	CESC
ELF3	7.57087	6.46864	2.80171	7.93113	0.25	0.61454	CESC
EREG	0.215408	-0.10155	-1.55875	0.721736	1	1	CESC
ESR1	-2.19927	-2.87902	-3.24479	-2.08218	0.25	0.61454	CESC
FAM219A	-0.533044	-0.886113	-2.22095	0.382968	0.5	0.797625	CESC
FARP2	0.233364	0.237994	0.0486474	0.700428	0.25	0.61454	CESC
FASLG	2.3185	1.65679	-0.0836053	3.32458	0.5	0.797625	CESC
FBXO31	-1.2121	-1.29357	-2.50494	-0.57515	0.25	0.61454	CESC
FKBP5	-1.67646	-0.0632792	-1.76711	1.04618	1	1	CESC
FMO1	-2.00156	-1.34117	-2.00156	0.62759	0.5	0.797625	CESC
GBP6	5.41783	5.53787	-2.31384	9.43636	0.5	0.797625	CESC
GNAQ	-0.104133	-0.316496	-1.40014	0.342425	0.75	0.945242	CESC
GPR171	1.459	2.23993	0.840135	3.08879	0.25	0.61454	CESC
HOXD13	6.05733	4.31858	0.514786	6.05733	0.25	0.61454	CESC
HS3ST2	-0.744556	-0.204386	-3.05321	3.7958	1	1	CESC
IFI16	0.920096	0.83363	-0.0308107	2.32672	0.5	0.797625	CESC
IFNAR2	0.247531	0.288586	-0.03357	0.490942	0.5	0.797625	CESC
IFT46	-0.47007	-0.571532	-1.02398	-0.322001	0.25	0.61454	CESC
IGSF3	4.00629	3.30618	-0.337159	4.75063	0.5	0.797625	CESC
IL33	-5.99418	-5.54513	-5.99418	-4.94479	0.25	0.61454	CESC
IL6	-1.64795	-2.21004	-5.44883	0.087424	0.5	0.797625	CESC
IRF5	2.62795	3.08398	2.17907	5.45964	0.25	0.61454	CESC
KLF11	-1.33809	-0.956043	-2.48349	1.33549	0.5	0.797625	CESC
KLRB1	1.93997	0.630008	-0.446748	2.78538	0.75	0.945242	CESC
LACC1	0.54765	0.673017	-0.0318017	2.67729	0.75	0.945242	CESC
LAMTOR3	-0.53328	-0.229924	-0.917552	1.33604	1	1	CESC
LIM2	-0.961805	0.224388	-0.985952	3.80712	1	1	CESC
LSM4	1.87875	1.92929	1.28549	2.7603	0.25	0.61454	CESC
MAP3K8	-0.185757	-0.0970738	-1.02704	0.602152	1	1	CESC
MAPKAPK3	1.15522	0.958099	0.493176	1.49033	0.25	0.61454	CESC
MEFV	0.477021	0.659381	-0.393925	1.65216	0.5	0.797625	CESC
MID1	0.384316	0.437788	-0.77974	1.76226	0.75	0.945242	CESC
MRPS27	-0.0021762	-0.0254775	-0.561443	1.35875	1	1	CESC
NAIP	0.576104	-0.15589	-1.21409	0.792642	0.75	0.945242	CESC
NFATC2	-1.16776	-0.814108	-1.35469	-0.423948	0.25	0.61454	CESC
NFKB2	0.831587	0.640515	0.124226	1.45029	0.25	0.61454	CESC
NFKBIE	2.68406	1.75786	0.522701	3.78041	0.25	0.61454	CESC
NFKBIZ	-1.13047	-1.66836	-3.10974	-0.26564	0.25	0.61454	CESC
NLRC4	0.928598	0.723559	0.0565808	0.980458	0.25	0.61454	CESC
NLRC5	1.91165	1.09658	-0.169112	3.12372	0.5	0.797625	CESC
NLRP1	-1.87971	-1.96736	-3.96472	-0.145305	0.25	0.61454	CESC
NLRP12	0.800134	0.665239	-1.1921	2.25279	0.75	0.945242	CESC
NLRP2	1.94841	0.528618	-0.918376	2.91386	0.75	0.945242	CESC
NLRP3	-0.716808	-0.365821	-0.939047	0.877289	0.75	0.945242	CESC
NLRP6	0.35635	0.922869	-0.570243	3.54902	0.75	0.945242	CESC
NLRP7	3.80239	4.27551	1.47722	8.02004	0.25	0.61454	CESC
NNT	1.69621	0.960255	0.479931	1.69621	0.25	0.61454	CESC
NPY1R	-5.53558	-5.37981	-6.90849	-3.79381	0.25	0.61454	CESC
NXPE4	-2.29939	-3.00447	-3.00439	-3.00439	0.371093	0.797625	CESC
OSMR	1.04941	0.506521	0.0988853	1.54866	0.25	0.61454	CESC
PCED1A	0.201682	0.414641	-0.766876	1.45066	0.75	0.945242	CESC
PDE4B	0.432174	-0.60378	-1.1447	0.432174	0.5	0.797625	CESC
PHKA1	0.62705	0.829837	0.525731	0.959208	0.25	0.61454	CESC
PIM1	0.312796	-0.0907084	-0.294452	0.312796	1	1	CESC
PLCG2	-0.958116	-1.16395	-1.71513	0.118291	0.5	0.797625	CESC
POLR3K	1.75234	1.55081	0.795874	2.09317	0.25	0.61454	CESC
PPIP5K1	0.335281	0.705383	-0.254313	2.40528	0.5	0.797625	CESC
PPP1R12B	-5.16587	-4.67174	-5.67625	-4.12886	0.25	0.61454	CESC
PROKR1	-1.80136	-1.17769	-3.35192	3.82658	1	1	CESC
PTGER4	-0.686284	-0.160664	-0.829279	0.37253	0.75	0.945242	CESC
PTGS2	1.87624	1.48255	-2.52655	5.27717	0.75	0.945242	CESC
PYCARD	2.184	2.39231	1.10993	4.0913	0.25	0.61454	CESC
RAB32	0.338114	0.375548	-0.217833	1.0438	0.5	0.797625	CESC
RGS11	-1.47314	-1.94049	-4.77658	-0.870964	0.25	0.61454	CESC
RMDN1	0.474903	0.564793	-0.485352	1.90606	0.75	0.945242	CESC
RND1	0.826603	0.575681	-1.20422	1.49612	0.75	0.945242	CESC
RNF214	-0.154297	-0.0115159	-0.895371	0.516478	1	1	CESC
SAMD3	-1.04613	-0.879293	-3.67618	2.25125	0.75	0.945242	CESC
SC5D	0.368607	0.65235	0.278778	1.71649	0.25	0.61454	CESC
SCN3A	-2.91535	-3.37393	-4.01756	-2.91535	0.25	0.61454	CESC
SELE	-2.40432	-3.12597	-6.66487	-0.969135	0.25	0.61454	CESC
SELP	-3.25232	-3.84542	-4.67366	-3.25232	0.25	0.61454	CESC
SERPINB2	7.04344	5.7765	4.53374	8.85214	0.25	0.61454	CESC
SLAMF1	1.81769	1.56457	0.142449	2.48045	0.25	0.61454	CESC
SLAMF8	2.70999	2.18803	1.81716	2.80045	0.25	0.61454	CESC
SLC11A2	-0.165919	0.0706166	-0.731652	0.480497	1	1	CESC
SLC5A1	3.85076	3.38048	-2.84426	6.65164	0.5	0.797625	CESC
SLC7A11	6.19433	4.04955	2.95466	6.56623	0.25	0.61454	CESC
SOCS3	-1.72526	-1.28386	-3.12713	-0.204058	0.25	0.61454	CESC
SOD2	0.360136	0.48242	0.246616	0.749757	0.25	0.61454	CESC
STEAP4	-3.42321	-2.97747	-4.23862	-1.56159	0.25	0.61454	CESC
STX11	0.273077	0.424046	-1.37162	3.10797	1	1	CESC
SULF2	-2.23702	-0.928854	-2.23702	-0.0747835	0.25	0.61454	CESC
TAS1R3	0.396622	0.342441	0.124321	0.846311	0.25	0.61454	CESC
TBC1D9	0.172165	0.574335	-0.502776	2.45579	0.75	0.945242	CESC
THY1	-1.05327	-1.16613	-2.79984	0.983381	0.5	0.797625	CESC
TIFA	0.29446	1.4495	0.29446	2.82248	0.25	0.61454	CESC
TLR2	1.74511	2.09253	0.278607	2.81173	0.25	0.61454	CESC
TMEM25	-1.33844	-1.31614	-1.4068	-1.1505	0.25	0.61454	CESC
TMEM260	0.533965	0.532786	0.349326	0.916532	0.25	0.61454	CESC
TNFAIP2	1.87319	1.47126	0.572016	1.87319	0.25	0.61454	CESC
TNFRSF1B	-0.364746	-0.34185	-0.555241	-0.0826693	0.25	0.61454	CESC
TNIP1	0.955839	0.68241	0.171228	0.955839	0.25	0.61454	CESC
TRAPPC12	-0.301916	-0.170597	-0.557045	0.744731	1	1	CESC
TXK	0.968362	0.948866	0.647537	1.81654	0.25	0.61454	CESC
UBR1	-0.962257	-0.817515	-1.63083	1.1049	0.5	0.797625	CESC
VCAM1	-0.932957	-1.14181	-1.74831	-0.120053	0.25	0.61454	CESC
ZC3H12A	2.64438	1.13722	-0.394788	2.71716	0.5	0.797625	CESC
ZNF512B	-0.56234	-0.599877	-1.62939	0.73351	0.5	0.797625	CESC
ZNF608	-3.60373	-3.47841	-4.77771	-0.410639	0.25	0.61454	CESC
ACTL6A	1.11884	1.06254	0.866515	1.2444	4.16e-10	4.81e-09	LUAD
ACTR3B	0.751921	0.739025	0.550693	0.915702	2.07e-09	1.66e-08	LUAD
ADAM17	-0.255582	-0.250523	-0.427686	-0.0708143	0.00867366	0.0148918	LUAD
AIM2	2.40893	2.20471	1.50471	2.81573	1.16e-08	6.88e-08	LUAD
ALG9	0.177715	0.201405	0.0595832	0.346421	0.00482915	0.00873478	LUAD
AP5M1	-0.103059	-0.0389153	-0.166712	0.108344	0.556251	0.614168	LUAD
ARHGAP27	-0.272724	-0.175924	-0.402092	0.0429283	0.121509	0.161141	LUAD
ASCL2	0.734905	0.574531	0.132675	1.03439	0.0123921	0.0207079	LUAD
ATP10D	-0.272127	-0.304626	-0.502984	-0.115367	0.00253179	0.00481732	LUAD
B3GAT1	-0.309812	0.036994	-0.458262	0.71793	0.895285	0.91632	LUAD
BACE1	-0.517919	-0.463944	-0.666827	-0.253661	7.61e-05	0.00018772	LUAD
BACH1	-0.307254	-0.211343	-0.399775	-0.0084442	0.0394498	0.0580677	LUAD
BCL3	0.0731628	0.0714203	-0.209761	0.371918	0.582521	0.638185	LUAD
BCL9L	0.459377	0.429977	0.174892	0.70463	0.00253179	0.00481732	LUAD
BID	0.274258	0.264976	0.0414527	0.480903	0.0214778	0.033995	LUAD
BLOC1S6	0.424025	0.418037	0.275982	0.559646	6.95e-07	2.56e-06	LUAD
BTN1A1	0.969544	0.946698	0.50897	1.42033	0.00015792	0.00036818	LUAD
C10orf11	-0.661307	-0.651866	-0.865593	-0.428988	5.46e-07	2.07e-06	LUAD
C5orf28	0.782534	0.785958	0.60577	0.970992	6.37e-09	4.16e-08	LUAD
CAMK2B	0.603963	0.704925	0.120165	1.43059	0.0197825	0.0316051	LUAD
CAPZA2	-0.14205	-0.120267	-0.31812	0.0850025	0.271588	0.329178	LUAD
CASP4	0.221311	0.263059	0.0649183	0.453426	0.0135185	0.0224254	LUAD
CASP5	-1.38522	-1.37226	-1.76821	-1.01676	8.02e-09	5.03e-08	LUAD
CCL2	-0.353349	-0.502113	-0.961458	-0.0756036	0.0290106	0.0438541	LUAD
CCL20	1.48053	1.35563	0.538318	2.15847	0.00162637	0.00319253	LUAD
CD226	-0.246474	-0.292631	-0.561213	0.00312488	0.0501346	0.0722255	LUAD
CD247	-0.636125	-0.623768	-0.9384	-0.323787	0.00028215	0.00062973	LUAD
CDCA2	2.88122	2.85715	2.38562	3.32794	1.18e-10	2.15e-09	LUAD
CERS2	-0.0687681	0.00510638	-0.171725	0.200598	0.962948	0.971694	LUAD
CERS5	0.259702	0.189086	0.0531789	0.304498	0.00847844	0.0145845	LUAD
CH25H	-0.576672	-0.633729	-1.28366	-0.120232	0.0170957	0.0276549	LUAD
CHL1	0.707919	0.588817	0.0173092	1.13936	0.0474746	0.0687139	LUAD
CNBD2	-0.0682855	0.00733964	-0.232284	0.25433	0.93213	0.947216	LUAD
COX5B	0.656226	0.476127	0.279169	0.661848	7.37e-06	2.18e-05	LUAD
CSF1	-0.519746	-0.428098	-0.735496	-0.112927	0.0116026	0.0194792	LUAD
CTSH	-1.75688	-1.6354	-2.05684	-1.19185	2.6e-08	1.39e-07	LUAD
CTSW	-1.46179	-1.27515	-1.58125	-0.965731	1.63e-09	1.37e-08	LUAD
CXCL1	-0.399731	-0.391937	-0.906131	0.20321	0.236184	0.290504	LUAD
CXCR6	-0.0487024	-0.10404	-0.464939	0.190739	0.515462	0.57559	LUAD
CYBRD1	-1.95416	-1.83526	-2.13293	-1.55125	4.21e-11	1.74e-09	LUAD
DYNC2H1	-0.834553	-1.02921	-1.26135	-0.75381	3.7e-08	1.89e-07	LUAD
EHD2	-1.1023	-1.26169	-1.53605	-0.97807	1.28e-09	1.13e-08	LUAD
ELF3	0.623761	0.746179	0.401964	1.07074	0.00012687	0.00030074	LUAD
EREG	-0.615496	0.0233941	-0.820319	1.21293	0.962948	0.971694	LUAD
ESR1	0.133401	0.165548	-0.268916	0.612824	0.471501	0.533735	LUAD
FAM219A	-0.0678755	-0.128286	-0.299834	0.0404544	0.119658	0.158941	LUAD
FARP2	0.0868716	0.101818	-0.0574525	0.270588	0.239261	0.293849	LUAD
FASLG	-0.421544	-0.206029	-0.542706	0.146049	0.271588	0.329178	LUAD
FBXO31	-0.0586481	-0.0399407	-0.171883	0.100189	0.551068	0.609295	LUAD
FKBP5	0.184252	0.0255107	-0.29345	0.327988	0.846521	0.875198	LUAD
FMO1	1.48923	1.69251	1.22593	2.11825	3.32e-09	2.42e-08	LUAD
GBP6	0.207752	0.401279	-0.175926	0.928827	0.215429	0.267705	LUAD
GNAQ	-0.990212	-1.0289	-1.17138	-0.869545	1.07e-10	2.05e-09	LUAD
GPR171	-0.0862401	0.0334836	-0.290933	0.3786	0.840463	0.870345	LUAD
HOXD13	0	1.94363	0.735965	3.82092	0.00049916	0.00107105	LUAD
HS3ST2	-0.142833	-0.178323	-0.674976	0.28909	0.420702	0.483312	LUAD
IFI16	0.924936	0.744044	0.44869	1.04717	1.86e-05	5.11e-05	LUAD
IFNAR2	0.367375	0.37421	0.235438	0.535017	1.99e-05	5.44e-05	LUAD
IFT46	-0.070478	-0.081486	-0.326174	0.128737	0.448002	0.510641	LUAD
IGSF3	-0.138386	-0.168645	-0.393058	0.0569078	0.131105	0.172513	LUAD
IL33	-2.40769	-2.24168	-2.68071	-1.80815	2.65e-10	3.51e-09	LUAD
IL6	-1.38872	-1.66853	-2.26689	-1.04597	7.83e-07	2.85e-06	LUAD
IRF5	-0.157126	-0.127964	-0.339319	0.0605079	0.196021	0.24603	LUAD
KLF11	-0.56791	-0.556342	-0.737378	-0.347831	1.13e-05	3.25e-05	LUAD
KLRB1	-0.719462	-0.637391	-0.907241	-0.320896	0.00029956	0.00066567	LUAD
LACC1	-0.235214	-0.180777	-0.405166	0.0172483	0.0762291	0.105832	LUAD
LAMTOR3	-0.0943215	-0.137938	-0.329016	0.0525778	0.156527	0.201133	LUAD
LIM2	-1.42467	-1.50971	-1.99763	-1.18901	1.59e-07	6.78e-07	LUAD
LSM4	0.675211	0.574207	0.383952	0.756127	8.82e-07	3.18e-06	LUAD
MAP3K8	-1.25997	-1.21267	-1.4573	-0.951727	8.68e-10	8.37e-09	LUAD
MAPKAPK3	-0.115149	-0.168798	-0.429325	0.104174	0.188107	0.23697	LUAD
MEFV	-1.51234	-1.37352	-1.56465	-1.15011	1.45e-10	2.39e-09	LUAD
MID1	-0.225117	-0.233333	-0.515948	0.066728	0.137139	0.179402	LUAD
MRPS27	0.473419	0.404132	0.243464	0.569121	4.92e-06	1.51e-05	LUAD
NAIP	-0.232324	-0.243619	-0.457962	-0.0429103	0.0157088	0.0256056	LUAD
NFATC2	-0.143777	-0.140223	-0.390903	0.100572	0.264894	0.321952	LUAD
NFKB2	0.216295	0.267858	0.0285635	0.491079	0.0307638	0.0462743	LUAD
NFKBIE	0.825404	0.65357	0.405835	0.903687	4.41e-06	1.37e-05	LUAD
NFKBIZ	-1.36575	-1.15226	-1.58407	-0.764764	7.83e-07	2.85e-06	LUAD
NLRC4	-1.90846	-2.0414	-2.34791	-1.74022	5.75e-11	1.75e-09	LUAD
NLRC5	-0.0135089	0.089094	-0.105577	0.261261	0.25185	0.307725	LUAD
NLRP1	-0.724524	-0.746789	-0.992154	-0.538512	1.82e-08	1.01e-07	LUAD
NLRP12	-0.779652	-0.556847	-0.92069	-0.13794	0.0101564	0.0172222	LUAD
NLRP2	-0.92158	-0.322509	-0.949961	0.387562	0.329295	0.390693	LUAD
NLRP3	-0.351739	-0.51967	-0.816763	-0.211693	0.00190484	0.00370132	LUAD
NLRP6	0.173793	0.0509861	-0.386716	0.382513	0.804324	0.839116	LUAD
NLRP7	1.38457	1.41535	0.932913	1.86383	2.36e-06	7.76e-06	LUAD
NNT	0.345914	0.362123	0.164842	0.567174	0.00080104	0.00165539	LUAD
NPY1R	-1.61812	-1.67259	-2.10913	-1.16562	4.29e-07	1.66e-06	LUAD
NXPE4	0.0759848	0.383926	-0.0668665	0.859309	0.0920971	0.125372	LUAD
OSMR	0.972648	0.96841	0.670325	1.254	2.42e-06	7.9e-06	LUAD
PCED1A	0.0163946	-0.0256152	-0.179209	0.13609	0.727536	0.770962	LUAD
PDE4B	-0.521012	-0.510805	-0.800515	-0.236703	0.00045271	0.00097721	LUAD
PHKA1	1.7322	1.72137	1.49075	1.92797	4e-11	1.74e-09	LUAD
PIM1	0.0225114	0.0505663	-0.179296	0.294907	0.692946	0.739939	LUAD
PLCG2	-0.509227	-0.482548	-0.691225	-0.287316	2.06e-05	5.62e-05	LUAD
POLR3K	0.818814	0.696603	0.499321	0.934551	5.97e-08	2.85e-07	LUAD
PPIP5K1	0.243107	0.324894	0.145054	0.487074	0.00084703	0.00174188	LUAD
PPP1R12B	-0.917854	-0.895757	-1.14682	-0.655657	3.1e-08	1.61e-07	LUAD
PROKR1	1.02446	1.42259	0.806052	2.0466	5.02e-05	0.00012851	LUAD
PTGER4	-1.39735	-1.5489	-1.7986	-1.30549	7.45e-11	1.81e-09	LUAD
PTGS2	-0.679825	-0.608134	-1.19099	-0.0810276	0.0273442	0.0415541	LUAD
PYCARD	-0.675371	-0.535234	-0.771102	-0.32419	1.4e-05	3.95e-05	LUAD
RAB32	-0.28268	-0.379029	-0.617511	-0.155516	0.00124416	0.0024897	LUAD
RGS11	-1.16233	-0.870349	-1.26579	-0.47977	0.00012293	0.00029218	LUAD
RMDN1	-0.28869	-0.262172	-0.4318	-0.0859286	0.00471396	0.00854362	LUAD
RND1	-0.538172	-0.734485	-1.44564	-0.101245	0.0268074	0.0408011	LUAD
RNF214	0.19762	0.223419	0.0989595	0.369189	0.00087093	0.00178787	LUAD
SAMD3	-0.422044	-0.430059	-0.710624	-0.116675	0.00809975	0.0140074	LUAD
SC5D	0.106447	0.218207	-0.0675418	0.515647	0.112472	0.150213	LUAD
SCN3A	-0.399673	-0.418369	-0.844985	0.0795371	0.0929399	0.126328	LUAD
SELE	-1.70398	-1.83546	-2.4773	-1.05951	2.07e-06	6.87e-06	LUAD
SELP	-2.07797	-2.27203	-2.68537	-1.89831	4e-11	1.74e-09	LUAD
SERPINB2	-0.90852	-1.20442	-1.87614	-0.393853	0.00673194	0.0118418	LUAD
SLAMF1	0.438535	0.338652	0.0245777	0.661052	0.0394498	0.0580677	LUAD
SLAMF8	0.459239	0.132444	-0.21907	0.508416	0.457321	0.519915	LUAD
SLC11A2	-0.100719	0.00361309	-0.17538	0.175002	0.975294	0.981048	LUAD
SLC5A1	-2.06414	-2.06201	-2.81082	-1.27247	7.1e-06	2.11e-05	LUAD
SLC7A11	2.32327	2.30085	1.73687	2.91339	3.32e-09	2.42e-08	LUAD
SOCS3	-0.830731	-0.84801	-1.27438	-0.432928	0.00015309	0.00035783	LUAD
SOD2	0.201095	0.00248378	-0.33066	0.285581	0.993823	0.995988	LUAD
STEAP4	-0.762955	-0.87903	-1.36071	-0.443464	0.00020214	0.00046206	LUAD
STX11	-2.79294	-2.90864	-3.18953	-2.62179	3.6e-11	1.74e-09	LUAD
SULF2	0.74164	0.700871	0.339728	1.05851	0.00016803	0.00038955	LUAD
TAS1R3	1.22616	1.25425	0.894091	1.62586	8.43e-08	3.86e-07	LUAD
TBC1D9	-0.701417	-0.716454	-0.907618	-0.511308	8.79e-09	5.44e-08	LUAD
THY1	1.781	1.88754	1.44064	2.36293	1.41e-09	1.22e-08	LUAD
TIFA	0.184519	0.0205533	-0.24456	0.245663	0.858665	0.885484	LUAD
TLR2	-0.822715	-0.695094	-0.992648	-0.348695	8.94e-05	0.00021786	LUAD
TMEM25	0.00224937	-0.0019818	-0.172437	0.162408	0.987645	0.990802	LUAD
TMEM260	0.18108	0.171321	0.0366734	0.309367	0.0135185	0.0224254	LUAD
TNFAIP2	0.208166	0.1355	-0.197004	0.488373	0.403057	0.465992	LUAD
TNFRSF1B	-0.477843	-0.495757	-0.672358	-0.285427	6.47e-05	0.00016174	LUAD
TNIP1	0.225623	0.177039	0.00810198	0.351776	0.0394498	0.0580677	LUAD
TRAPPC12	0.102835	0.136646	0.00361712	0.258407	0.0441135	0.0642392	LUAD
TXK	-0.703296	-0.740147	-0.991887	-0.517864	1.92e-06	6.41e-06	LUAD
UBR1	0.0252983	-0.0154746	-0.200137	0.156219	0.870842	0.895427	LUAD
VCAM1	1.18103	1.1235	0.721763	1.5374	8.21e-06	2.4e-05	LUAD
ZC3H12A	-0.305117	-0.275641	-0.710866	0.0662218	0.0944559	0.128168	LUAD
ZNF512B	0.62554	0.635568	0.414136	0.866731	8.14e-07	2.96e-06	LUAD
ZNF608	-0.549709	-0.542955	-0.768606	-0.320463	1.13e-05	3.25e-05	LUAD
ACTL6A	1.12503	1.07683	0.787578	1.40946	9.13e-09	1.89e-07	HNSC
ACTR3B	-0.253441	-0.128121	-0.412966	0.158998	0.418857	0.518381	HNSC
ADAM17	0.892029	0.933348	0.632897	1.27138	3.97e-08	6.25e-07	HNSC
AIM2	4.87555	3.76376	2.97307	4.57588	2.87e-10	1.16e-08	HNSC
ALG9	-0.445919	-0.296873	-0.517459	-0.0497459	0.016575	0.037297	HNSC
AP5M1	-0.562867	-0.402888	-0.651625	-0.158637	0.0034342	0.00969983	HNSC
ARHGAP27	-0.886061	-0.660024	-1.13538	-0.203542	0.0032917	0.00935882	HNSC
ASCL2	0.956713	0.872415	0.321803	1.45215	0.00265506	0.00781503	HNSC
ATP10D	0.111728	0.357403	-0.126652	0.841562	0.192176	0.277462	HNSC
B3GAT1	-0.128834	-0.433145	-0.775111	-0.0388716	0.03747	0.0732763	HNSC
BACE1	0.0673982	-0.0427712	-0.280216	0.205867	0.706477	0.775533	HNSC
BACH1	0.00933501	0.334896	-0.0554799	0.701812	0.099653	0.162543	HNSC
BCL3	-0.359593	-0.221332	-0.625607	0.17181	0.272233	0.367204	HNSC
BCL9L	0.438578	0.613864	0.256284	0.879509	0.00243285	0.00725708	HNSC
BID	0.999319	0.972375	0.708513	1.23027	1.72e-09	4.95e-08	HNSC
BLOC1S6	0.834139	0.76361	0.550894	0.970275	1.3e-08	2.5e-07	HNSC
BTN1A1	0.047287	0.246523	-0.250019	0.757706	0.215994	0.305668	HNSC
C10orf11	0.203357	-0.27149	-0.607162	0.0367478	0.0876194	0.145875	HNSC
C5orf28	0.436123	0.339572	0.078172	0.600231	0.0111972	0.0267169	HNSC
CAMK2B	-2.50398	-2.10955	-3.0027	-1.22124	1.24e-05	7.94e-05	HNSC
CAPZA2	-0.108085	-0.2329	-0.511247	0.0488632	0.099653	0.162543	HNSC
CASP4	-0.131985	-0.0660023	-0.488335	0.339189	0.715391	0.782798	HNSC
CASP5	1.54606	1.74774	0.988241	2.42444	4.83e-06	3.56e-05	HNSC
CCL2	-1.73677	-1.63959	-2.235	-1.0834	9.08e-07	8.69e-06	HNSC
CCL20	1.31112	1.21343	0.421169	2.05047	0.00389513	0.0108072	HNSC
CD226	-1.43831	-1.43645	-2.00937	-0.823346	1.63e-05	9.98e-05	HNSC
CD247	0.452957	0.128968	-0.563419	0.599879	0.679975	0.753044	HNSC
CDCA2	1.0077	1.44296	0.850078	2.18447	9.88e-07	9.31e-06	HNSC
CERS2	0.872043	0.901861	0.627885	1.16017	8.1e-09	1.72e-07	HNSC
CERS5	0.388802	0.542963	0.389461	0.70457	2.87e-08	4.73e-07	HNSC
CH25H	-2.21812	-1.89002	-2.53727	-1.30471	4.95e-07	5.22e-06	HNSC
CHL1	-1.96301	-2.38706	-3.49347	-1.36324	2.44e-05	0.00014151	HNSC
CNBD2	-0.563227	-0.625072	-0.854387	-0.382166	1.91e-06	1.61e-05	HNSC
COX5B	-0.62432	-0.511806	-0.814701	-0.190867	0.00265506	0.00781503	HNSC
CSF1	-0.339848	-0.230672	-0.608023	0.113154	0.2228	0.312815	HNSC
CTSH	0.137524	0.186665	-0.239408	0.487885	0.378515	0.479005	HNSC
CTSW	-0.230208	-0.0553591	-0.517749	0.369879	0.778796	0.834268	HNSC
CXCL1	1.11815	0.593422	-0.330775	1.57496	0.16103	0.240209	HNSC
CXCR6	0.0654413	-0.151359	-0.66237	0.362188	0.491318	0.587294	HNSC
CYBRD1	-0.213761	-0.593703	-1.04999	-0.121893	0.0107936	0.0258776	HNSC
DYNC2H1	-0.136768	0.0673871	-0.318953	0.423982	0.697603	0.76835	HNSC
EHD2	1.15835	1.19185	0.760176	1.51827	1.5e-06	1.31e-05	HNSC
ELF3	-1.71112	-1.54198	-2.31265	-0.87801	4.96e-05	0.00025875	HNSC
EREG	-0.169612	-0.597129	-1.84756	0.644167	0.365607	0.46604	HNSC
ESR1	-0.297083	-0.0594718	-0.79065	0.617877	0.890693	0.91856	HNSC
FAM219A	0.91254	0.93569	0.625584	1.20776	1.8e-07	2.23e-06	HNSC
FARP2	-0.0712492	0.282843	-0.0999097	0.614858	0.130639	0.202686	HNSC
FASLG	0.0917856	-0.304742	-0.993777	0.400938	0.310911	0.408863	HNSC
FBXO31	-0.151514	-0.180543	-0.421317	0.0628611	0.130639	0.202686	HNSC
FKBP5	0.376557	0.132818	-0.294915	0.541121	0.537762	0.630465	HNSC
FMO1	-2.29488	-1.94487	-2.67471	-1.28424	1.91e-06	1.61e-05	HNSC
GBP6	-2.96919	-2.28877	-3.15081	-0.0650625	0.0386314	0.075102	HNSC
GNAQ	-0.358462	-0.197358	-0.514101	0.0712616	0.168442	0.24903	HNSC
GPR171	-0.357209	-0.579022	-1.11952	-0.0218348	0.0422964	0.0806417	HNSC
HOXD13	6.54952	5.21268	4.08414	6.58821	1.02e-10	5.26e-09	HNSC
HS3ST2	-0.633596	-0.735118	-1.49317	-0.0093339	0.0462445	0.0869039	HNSC
IFI16	0.698836	0.947812	0.527912	1.36351	2.44e-05	0.00014151	HNSC
IFNAR2	0.644434	0.584742	0.35181	0.845153	3.06e-06	2.4e-05	HNSC
IFT46	-0.290013	-0.320933	-0.550724	-0.108701	0.0028952	0.00841168	HNSC
IGSF3	1.07454	1.13836	0.729679	1.56404	5.9e-07	6.05e-06	HNSC
IL33	-2.45913	-2.38974	-3.20519	-1.57438	7.65e-07	7.51e-06	HNSC
IL6	-0.624287	-0.69122	-1.5674	0.158175	0.143559	0.219004	HNSC
IRF5	0.443574	0.485025	0.122986	0.870413	0.00895935	0.0221708	HNSC
KLF11	0.389279	0.293239	0.0589339	0.511778	0.0124876	0.0293868	HNSC
KLRB1	-1.79464	-1.68995	-2.2885	-1.15013	1.11e-07	1.47e-06	HNSC
LACC1	-0.118798	0.0015269	-0.313265	0.354254	0.995233	0.997401	HNSC
LAMTOR3	-0.546116	-0.520752	-0.770228	-0.224742	0.00087911	0.00304115	HNSC
LIM2	1.25781	1.05789	0.272873	1.98103	0.010362	0.0250955	HNSC
LSM4	0.553031	0.467502	0.234035	0.729813	0.00014569	0.00065187	HNSC
MAP3K8	-1.23651	-1.28595	-1.70862	-0.862697	3.46e-07	3.87e-06	HNSC
MAPKAPK3	-1.07813	-1.12032	-1.37868	-0.812724	7.17e-09	1.55e-07	HNSC
MEFV	1.00046	0.966484	0.484482	1.35465	0.00021612	0.00091191	HNSC
MID1	0.00595439	0.0816426	-0.200225	0.35471	0.537762	0.630465	HNSC
MRPS27	-0.505154	-0.553913	-0.778257	-0.264775	0.00111836	0.00373673	HNSC
NAIP	0.174715	-0.07259	-0.34267	0.203306	0.537762	0.630465	HNSC
NFATC2	-0.764187	-0.710101	-1.07078	-0.326832	0.00050721	0.0018859	HNSC
NFKB2	0.455038	0.502494	0.233262	0.775575	0.00056176	0.00205776	HNSC
NFKBIE	0.585701	0.617466	0.363285	0.876484	7.52e-06	5.19e-05	HNSC
NFKBIZ	-1.21373	-1.29719	-1.78611	-0.76327	7.52e-06	5.19e-05	HNSC
NLRC4	0.540471	0.399	0.08607	0.70871	0.0149246	0.0341743	HNSC
NLRC5	1.20496	1.01665	0.554461	1.51942	4.96e-05	0.00025875	HNSC
NLRP1	0.602554	0.5338	0.0340371	0.836655	0.0310955	0.062881	HNSC
NLRP12	0.112019	0.173708	-0.134364	0.445814	0.282939	0.379034	HNSC
NLRP2	-2.60649	-0.955907	-1.96669	0.182151	0.0922874	0.152402	HNSC
NLRP3	0.47553	0.233983	-0.198911	0.699605	0.378515	0.479005	HNSC
NLRP6	0.488766	0.268626	-0.31152	0.994025	0.359255	0.459602	HNSC
NLRP7	3.21763	3.22048	2.14783	4.32418	3.2e-08	5.18e-07	HNSC
NNT	-0.627538	-0.741589	-1.19273	-0.39987	5.97e-05	0.00030385	HNSC
NPY1R	-2.27569	-2.8006	-3.82181	-1.53904	1.11e-07	1.47e-06	HNSC
NXPE4	-2.02392	-1.67476	-3.01807	-0.662125	0.00101462	0.00345204	HNSC
OSMR	0.715856	0.94509	0.579122	1.36673	1.63e-05	9.98e-05	HNSC
PCED1A	0.266756	0.441425	0.231615	0.639878	2.97e-05	0.00016696	HNSC
PDE4B	-0.0246751	-0.342377	-0.90678	0.180685	0.218227	0.307421	HNSC
PHKA1	-0.39445	-0.564054	-0.886496	-0.258548	0.00389513	0.0108072	HNSC
PIM1	-1.25184	-0.995721	-1.51223	-0.331944	0.00658766	0.0169884	HNSC
PLCG2	0.503814	0.588977	0.295243	0.881711	5.28e-05	0.00027305	HNSC
POLR3K	0.461275	0.315978	0.0198452	0.587957	0.0363377	0.0713585	HNSC
PPIP5K1	-0.458347	-0.33826	-0.674615	-0.0484047	0.0149246	0.0341743	HNSC
PPP1R12B	-1.61565	-1.48414	-1.92981	-1.08942	1.5e-09	4.42e-08	HNSC
PROKR1	-1.34333	-0.999065	-1.6179	-0.308416	0.0119629	0.0283886	HNSC
PTGER4	-0.904829	-0.706503	-1.10475	-0.348075	0.00043437	0.00165138	HNSC
PTGS2	1.52309	1.53437	0.916527	2.14932	2.28e-05	0.00013351	HNSC
PYCARD	0.383244	0.577632	0.146529	1.01494	0.0120438	0.0284577	HNSC
RAB32	1.5005	1.49947	1.16786	1.80943	8.44e-11	4.71e-09	HNSC
RGS11	-1.59072	-1.61945	-2.099	-1.05608	9.88e-07	9.31e-06	HNSC
RMDN1	-0.227414	-0.204146	-0.478513	0.0600587	0.143559	0.219004	HNSC
RND1	-1.46615	-1.53495	-2.12129	-0.95479	7.65e-07	7.51e-06	HNSC
RNF214	-0.125301	-0.0617398	-0.285629	0.165771	0.602865	0.687513	HNSC
SAMD3	-0.405932	-0.307642	-0.800603	0.18191	0.227439	0.318086	HNSC
SC5D	0.130138	0.220183	-0.104037	0.528768	0.192176	0.277462	HNSC
SCN3A	-0.591383	-0.839302	-1.4325	-0.218565	0.0120438	0.0284577	HNSC
SELE	-1.20505	-1.17538	-2.08996	-0.274397	0.0124876	0.0293868	HNSC
SELP	-1.43923	-1.85602	-2.49514	-1.09628	2.83e-06	2.25e-05	HNSC
SERPINB2	-2.07355	-1.64246	-2.89616	-0.317038	0.0129454	0.0302804	HNSC
SLAMF1	-0.209293	-0.232458	-0.669789	0.219921	0.299515	0.396885	HNSC
SLAMF8	1.38839	1.2547	0.803833	1.72254	8.34e-07	8.06e-06	HNSC
SLC11A2	-0.90515	-0.941793	-1.22537	-0.652338	1.64e-07	2.05e-06	HNSC
SLC5A1	-2.91107	-2.7372	-3.59604	-1.85679	3.57e-08	5.7e-07	HNSC
SLC7A11	1.58034	1.84365	1.00966	2.71176	2.61e-05	0.00014937	HNSC
SOCS3	-0.831933	-0.417881	-0.920032	0.115275	0.130639	0.202686	HNSC
SOD2	-0.254559	-0.118795	-0.482351	0.218824	0.491318	0.587294	HNSC
STEAP4	-1.97152	-1.75033	-2.59431	-0.912852	0.00013756	0.0006211	HNSC
STX11	-0.332794	-0.181956	-0.604557	0.367487	0.529874	0.623583	HNSC
SULF2	1.44585	1.17477	0.693624	1.64703	1.63e-05	9.98e-05	HNSC
TAS1R3	-1.09247	-1.25726	-1.82218	-0.654929	0.00020444	0.00087177	HNSC
TBC1D9	0.0386484	0.0463191	-0.192407	0.301244	0.662517	0.738299	HNSC
THY1	2.5755	2.33539	1.6368	3.02411	3.97e-08	6.25e-07	HNSC
TIFA	-1.03293	-0.837457	-1.20772	-0.499843	8.68e-06	5.87e-05	HNSC
TLR2	0.726554	0.652971	0.279474	1.07384	0.00254179	0.00753319	HNSC
TMEM25	-0.296523	-0.690066	-1.1534	-0.216977	0.00254179	0.00753319	HNSC
TMEM260	0.536153	0.462161	0.232424	0.688337	0.00010278	0.00048203	HNSC
TNFAIP2	-0.286393	-0.232812	-0.68872	0.191914	0.236918	0.328948	HNSC
TNFRSF1B	0.22625	0.223931	-0.15426	0.575809	0.246668	0.339127	HNSC
TNIP1	-0.175913	-0.171164	-0.447915	0.126609	0.232145	0.323251	HNSC
TRAPPC12	-0.350849	-0.337875	-0.520086	-0.14123	0.00096862	0.00331026	HNSC
TXK	-0.713927	-0.864938	-1.25247	-0.463235	0.00062157	0.00224443	HNSC
UBR1	0.124481	0.23716	-0.0508876	0.519727	0.124519	0.195012	HNSC
VCAM1	0.0335273	0.0477682	-0.573401	0.705524	0.881254	0.91187	HNSC
ZC3H12A	-0.441016	-0.210928	-0.8433	0.395837	0.385071	0.485531	HNSC
ZNF512B	0.0624222	-0.164274	-0.433634	0.139709	0.232145	0.323251	HNSC
ZNF608	-1.52411	-1.37371	-1.95894	-0.815025	6.99e-06	4.88e-05	HNSC
ACTL6A	0.130237	0.083895	-0.0508353	0.216145	0.207732	0.251458	KIRC
ACTR3B	-0.625008	-0.534945	-0.669407	-0.383276	7.5e-08	2.17e-07	KIRC
ADAM17	0.417255	0.503633	0.355767	0.636489	3e-08	9.18e-08	KIRC
AIM2	2.75291	2.58222	2.10911	3.03193	3.65e-12	3.66e-11	KIRC
ALG9	0.423651	0.344365	0.231692	0.454894	3.33e-07	8.72e-07	KIRC
AP5M1	-1.16056	-1.1252	-1.2393	-0.999927	2.17e-12	2.68e-11	KIRC
ARHGAP27	0.938589	0.887786	0.759674	1.00375	3.37e-12	3.48e-11	KIRC
ASCL2	-0.107304	-0.148467	-0.50923	0.180657	0.344368	0.394586	KIRC
ATP10D	-0.321566	-0.246842	-0.451113	-0.0881097	0.00388667	0.00626664	KIRC
B3GAT1	-0.740541	-0.777735	-1.15515	-0.299702	0.00275492	0.00451251	KIRC
BACE1	-0.0439114	-0.10502	-0.228362	0.0254474	0.12075	0.153742	KIRC
BACH1	0.38075	0.468764	0.302947	0.633422	9.5e-07	2.35e-06	KIRC
BCL3	0.982045	0.675681	0.420349	0.940479	3.33e-06	7.68e-06	KIRC
BCL9L	0.885411	0.890637	0.73768	1.03806	4.37e-11	2.54e-10	KIRC
BID	1.2178	1.20911	1.06333	1.35241	5.22e-13	1.63e-11	KIRC
BLOC1S6	0.661862	0.690043	0.572574	0.806451	5.22e-12	4.68e-11	KIRC
BTN1A1	0.837084	0.795629	0.477586	1.09021	1.33e-06	3.24e-06	KIRC
C10orf11	0.747785	0.796315	0.606488	0.991387	7.33e-10	3.03e-09	KIRC
C5orf28	-0.161876	-0.250907	-0.405441	-0.10394	0.00139415	0.00236326	KIRC
CAMK2B	-2.25047	-1.7846	-2.28421	-1.25741	3.63e-08	1.1e-07	KIRC
CAPZA2	-0.0768668	-0.0134215	-0.14176	0.108188	0.824577	0.847944	KIRC
CASP4	1.43616	1.32453	1.14407	1.50492	2.58e-13	1.63e-11	KIRC
CASP5	2.32968	2.5216	2.14316	2.87998	6.41e-13	1.63e-11	KIRC
CCL2	0.434969	0.293975	-0.133571	0.668053	0.173566	0.214417	KIRC
[truncated: 822 more rows]
