# Supplementary material for: Establishment of tumor inflammasome clusters with distinct immunogenomic landscape aids immunotherapy
Source: Theranostics. 2021 Oct 17;11(20):9884–903. doi: 10.7150/thno.63202 (PMC8581407; doi:10.7150/thno.63202)
Supplement: Supplementary file 6 — Supplementary table 5: Identification of inflammasome clusters. [file thnov11p9884s6.xlsx]

## Sheet: Table S5A
Table S5A. Identification of inflammasome clusters in TCGA pan-cancer dataset.
Sample ID	Cluster type
TCGA-IE-A4EI-01	Cluster 1
TCGA-XU-A92X-01	Cluster 1
TCGA-E1-A7Z6-01	Cluster 1
TCGA-TT-A6YP-01	Cluster 1
TCGA-QH-A6CX-01	Cluster 1
TCGA-WB-A80O-01	Cluster 1
TCGA-DU-5874-01	Cluster 1
TCGA-RY-A847-01	Cluster 1
TCGA-DU-5855-01	Cluster 1
TCGA-HW-7487-01	Cluster 1
TCGA-HT-A615-01	Cluster 1
TCGA-E1-5302-01	Cluster 1
TCGA-DB-5278-01	Cluster 1
TCGA-DB-A64U-01	Cluster 1
TCGA-S9-A6TZ-01	Cluster 1
TCGA-RW-A681-01	Cluster 1
TCGA-FG-8181-01	Cluster 1
TCGA-W2-A7HH-01	Cluster 1
TCGA-TM-A84J-01	Cluster 1
TCGA-V7-A7HQ-01	Cluster 1
TCGA-QT-A5XJ-01	Cluster 1
TCGA-DU-7018-01	Cluster 1
TCGA-HT-A5RB-01	Cluster 1
TCGA-EJ-7317-01	Cluster 1
TCGA-P5-A737-01	Cluster 1
TCGA-HW-7495-01	Cluster 1
TCGA-WB-A817-01	Cluster 1
TCGA-WB-A81K-01	Cluster 1
TCGA-EL-A3ZH-01	Cluster 1
TCGA-DX-A6B7-01	Cluster 1
TCGA-E1-5305-01	Cluster 1
TCGA-DU-A76R-01	Cluster 1
TCGA-DU-7299-01	Cluster 1
TCGA-TM-A84S-01	Cluster 1
TCGA-WB-A815-01	Cluster 1
TCGA-A5-A2K5-01	Cluster 1
TCGA-DU-A76L-01	Cluster 1
TCGA-HT-A74L-01	Cluster 1
TCGA-DX-A3UE-01	Cluster 1
TCGA-P5-A72W-01	Cluster 1
TCGA-HT-7603-01	Cluster 1
TCGA-HT-8018-01	Cluster 1
TCGA-HW-7490-01	Cluster 1
TCGA-FG-6688-01	Cluster 1
TCGA-P5-A730-01	Cluster 1
TCGA-SP-A6QH-01	Cluster 1
TCGA-P5-A5F0-01	Cluster 1
TCGA-HT-7467-01	Cluster 1
TCGA-QH-A6XC-01	Cluster 1
TCGA-IE-A3OV-01	Cluster 1
TCGA-QH-A65X-01	Cluster 1
TCGA-FG-A6J1-01	Cluster 1
TCGA-HT-7475-01	Cluster 1
TCGA-BJ-A45K-01	Cluster 1
TCGA-WB-A81T-01	Cluster 1
TCGA-W2-A7HC-01	Cluster 1
TCGA-CS-6186-01	Cluster 1
TCGA-QR-A7IN-01	Cluster 1
TCGA-E1-5304-01	Cluster 1
TCGA-WB-A81J-01	Cluster 1
TCGA-CS-5390-01	Cluster 1
TCGA-HT-A74J-01	Cluster 1
TCGA-OL-A5RZ-01	Cluster 1
TCGA-DU-8158-01	Cluster 1
TCGA-TM-A7C5-01	Cluster 1
TCGA-DU-7009-01	Cluster 1
TCGA-CS-6667-01	Cluster 1
TCGA-WB-A81M-01	Cluster 1
TCGA-TQ-A7RJ-01	Cluster 1
TCGA-R8-A6MK-01	Cluster 1
TCGA-WB-A814-01	Cluster 1
TCGA-DH-A66G-01	Cluster 1
TCGA-C4-A0EZ-01	Cluster 1
TCGA-TM-A84R-01	Cluster 1
TCGA-HT-7605-01	Cluster 1
TCGA-WB-A81Q-01	Cluster 1
TCGA-QR-A6GS-01	Cluster 1
TCGA-W2-A7HB-01	Cluster 1
TCGA-DB-A75L-01	Cluster 1
TCGA-QR-A708-01	Cluster 1
TCGA-DU-7019-01	Cluster 1
TCGA-12-3650-01	Cluster 1
TCGA-DU-5852-01	Cluster 1
TCGA-FI-A2D4-01	Cluster 1
TCGA-HT-A5RC-01	Cluster 1
TCGA-S9-A7J2-01	Cluster 1
TCGA-41-4097-01	Cluster 1
TCGA-19-2620-01	Cluster 1
TCGA-76-4932-01	Cluster 1
TCGA-S9-A7J0-01	Cluster 1
TCGA-WB-A818-01	Cluster 1
TCGA-DB-5275-01	Cluster 1
TCGA-KS-A41F-01	Cluster 1
TCGA-QH-A6CY-01	Cluster 1
TCGA-TQ-A7RG-01	Cluster 1
TCGA-HT-7610-01	Cluster 1
TCGA-R8-A6ML-01	Cluster 1
TCGA-DU-5872-01	Cluster 1
TCGA-41-5651-01	Cluster 1
TCGA-27-2528-01	Cluster 1
TCGA-HW-7491-01	Cluster 1
TCGA-E1-A7YS-01	Cluster 1
TCGA-QH-A6X8-01	Cluster 1
TCGA-08-0386-01	Cluster 1
TCGA-TM-A7CF-01	Cluster 1
TCGA-WB-A81P-01	Cluster 1
TCGA-HT-8109-01	Cluster 1
TCGA-06-2558-01	Cluster 1
TCGA-S9-A6TY-01	Cluster 1
TCGA-FG-7636-01	Cluster 1
TCGA-EM-A3O8-01	Cluster 1
TCGA-S9-A7J1-01	Cluster 1
TCGA-DU-5854-01	Cluster 1
TCGA-HT-A74H-01	Cluster 1
TCGA-HT-7468-01	Cluster 1
TCGA-SR-A6MX-05	Cluster 1
TCGA-KT-A7W1-01	Cluster 1
TCGA-P5-A72X-01	Cluster 1
TCGA-E1-A7YW-01	Cluster 1
TCGA-S7-A7X2-01	Cluster 1
TCGA-W2-A7HE-01	Cluster 1
TCGA-WB-A81S-01	Cluster 1
TCGA-P5-A72Z-01	Cluster 1
TCGA-FG-A713-01	Cluster 1
TCGA-DU-7008-01	Cluster 1
TCGA-DU-7298-01	Cluster 1
TCGA-DU-A6S6-01	Cluster 1
TCGA-S7-A7X1-01	Cluster 1
TCGA-KC-A7F5-01	Cluster 1
TCGA-W2-A7HD-01	Cluster 1
TCGA-06-2563-01	Cluster 1
TCGA-WB-A81G-01	Cluster 1
TCGA-RW-A68B-01	Cluster 1
TCGA-3A-A9IJ-01	Cluster 1
TCGA-S9-A7R8-01	Cluster 1
TCGA-SR-A6MX-01	Cluster 1
TCGA-HW-7486-01	Cluster 1
TCGA-EL-A3ZQ-01	Cluster 1
TCGA-BJ-A45C-01	Cluster 1
TCGA-HT-7470-01	Cluster 1
TCGA-HT-A61A-01	Cluster 1
TCGA-QR-A6H3-01	Cluster 1
TCGA-19-5960-01	Cluster 1
TCGA-14-1825-01	Cluster 1
TCGA-14-0871-01	Cluster 1
TCGA-DU-5851-01	Cluster 1
TCGA-FG-7643-01	Cluster 1
TCGA-27-2523-01	Cluster 1
TCGA-FG-A4MT-01	Cluster 1
TCGA-XJ-A9DX-01	Cluster 1
TCGA-HT-7608-01	Cluster 1
TCGA-G9-6353-01	Cluster 1
TCGA-CS-5394-01	Cluster 1
TCGA-KT-A74X-01	Cluster 1
TCGA-EL-A4KI-01	Cluster 1
TCGA-76-4931-01	Cluster 1
TCGA-TQ-A7RM-01	Cluster 1
TCGA-CS-6668-01	Cluster 1
TCGA-QR-A6H5-01	Cluster 1
TCGA-3A-A9IR-01	Cluster 1
TCGA-J9-A52B-01	Cluster 1
TCGA-R8-A6YH-01	Cluster 1
TCGA-VM-A8CD-01	Cluster 1
TCGA-DB-5277-01	Cluster 1
TCGA-NG-A4VU-01	Cluster 1
TCGA-CS-5397-01	Cluster 1
TCGA-DB-A75O-01	Cluster 1
TCGA-FG-7637-01	Cluster 1
TCGA-S9-A6WO-01	Cluster 1
TCGA-QH-A6X4-01	Cluster 1
TCGA-DH-5144-01	Cluster 1
TCGA-DU-6406-01	Cluster 1
TCGA-SR-A6MT-01	Cluster 1
TCGA-WB-A80P-01	Cluster 1
TCGA-WB-A81N-01	Cluster 1
TCGA-QR-A6GR-01	Cluster 1
TCGA-RW-A686-01	Cluster 1
TCGA-QR-A6H0-01	Cluster 1
TCGA-RX-A8JQ-01	Cluster 1
TCGA-EZ-7264-01	Cluster 1
TCGA-E1-A7YH-01	Cluster 1
TCGA-S9-A6WM-01	Cluster 1
TCGA-HT-A616-01	Cluster 1
TCGA-28-5208-01	Cluster 1
TCGA-DB-5280-01	Cluster 1
TCGA-E1-A7YM-01	Cluster 1
TCGA-QR-A706-01	Cluster 1
TCGA-WB-A819-01	Cluster 1
TCGA-WB-A81W-01	Cluster 1
TCGA-EM-A2CR-01	Cluster 1
TCGA-FG-A6IZ-01	Cluster 1
TCGA-RY-A840-01	Cluster 1
TCGA-S7-A7WX-01	Cluster 1
TCGA-S9-A6WQ-01	Cluster 1
TCGA-06-5411-01	Cluster 1
TCGA-32-1980-01	Cluster 1
TCGA-RW-A680-01	Cluster 1
TCGA-QR-A70R-01	Cluster 1
TCGA-S7-A7WL-01	Cluster 1
TCGA-FG-A60J-01	Cluster 1
TCGA-DU-A6S8-01	Cluster 1
TCGA-WB-A80V-01	Cluster 1
TCGA-HT-A74K-01	Cluster 1
TCGA-FG-6689-01	Cluster 1
TCGA-WB-A80Q-01	Cluster 1
TCGA-S9-A7IX-01	Cluster 1
TCGA-QH-A65V-01	Cluster 1
TCGA-S9-A6WP-01	Cluster 1
TCGA-FY-A3W9-01	Cluster 1
TCGA-WB-A81A-01	Cluster 1
TCGA-E1-5311-01	Cluster 1
TCGA-WB-A80M-01	Cluster 1
TCGA-TQ-A7RV-01	Cluster 1
TCGA-SA-A6C2-01	Cluster 1
TCGA-DB-5281-01	Cluster 1
TCGA-FG-6690-01	Cluster 1
TCGA-FG-A4MW-01	Cluster 1
TCGA-FG-A4MY-01	Cluster 1
TCGA-QT-A5XK-01	Cluster 1
TCGA-P7-A5NX-01	Cluster 1
TCGA-RW-A68G-01	Cluster 1
TCGA-P5-A733-01	Cluster 1
TCGA-S9-A7IS-01	Cluster 1
TCGA-WB-A81R-01	Cluster 1
TCGA-06-0744-01	Cluster 1
TCGA-TQ-A7RQ-01	Cluster 1
TCGA-WB-A80N-01	Cluster 1
TCGA-5U-AB0E-01	Cluster 1
TCGA-QT-A5XM-01	Cluster 1
TCGA-E1-A7Z3-01	Cluster 1
TCGA-06-0174-01	Cluster 1
TCGA-TM-A84B-01	Cluster 1
TCGA-P8-A5KC-01	Cluster 1
TCGA-HT-7474-01	Cluster 1
TCGA-S9-A6WH-01	Cluster 1
TCGA-RY-A843-01	Cluster 1
TCGA-S9-A6TW-01	Cluster 1
TCGA-SR-A6MU-01	Cluster 1
TCGA-P5-A5F4-01	Cluster 1
TCGA-DU-8161-01	Cluster 1
TCGA-TQ-A7RS-01	Cluster 1
TCGA-WB-A81H-01	Cluster 1
TCGA-DU-7300-01	Cluster 1
TCGA-SP-A6QC-01	Cluster 1
TCGA-DH-A66F-01	Cluster 1
TCGA-HT-7607-01	Cluster 1
TCGA-06-5408-01	Cluster 1
TCGA-S9-A6WL-01	Cluster 1
TCGA-TT-A6YJ-01	Cluster 1
TCGA-RW-A689-01	Cluster 1
TCGA-CS-4941-01	Cluster 1
TCGA-FG-8186-01	Cluster 1
TCGA-DH-A7US-01	Cluster 1
TCGA-W2-A7UY-01	Cluster 1
TCGA-DU-7292-01	Cluster 1
TCGA-3A-A9IV-01	Cluster 1
TCGA-WB-A81F-01	Cluster 1
TCGA-TM-A7C3-01	Cluster 1
TCGA-06-2559-01	Cluster 1
TCGA-QH-A65Z-01	Cluster 1
TCGA-WB-A80K-01	Cluster 1
TCGA-QH-A6CV-01	Cluster 1
TCGA-WK-A8XY-01	Cluster 1
TCGA-EY-A547-01	Cluster 1
TCGA-DU-7294-01	Cluster 1
TCGA-CD-8533-01	Cluster 1
TCGA-06-5856-01	Cluster 1
TCGA-EM-A2CJ-01	Cluster 1
TCGA-TM-A7CA-01	Cluster 1
TCGA-DB-A64P-01	Cluster 1
TCGA-WB-A80Y-01	Cluster 1
TCGA-28-5207-01	Cluster 1
TCGA-TQ-A7RF-01	Cluster 1
TCGA-S9-A7QZ-01	Cluster 1
TCGA-E1-A7YJ-01	Cluster 1
TCGA-N5-A4R8-01	Cluster 1
TCGA-HT-7874-01	Cluster 1
TCGA-P5-A77X-01	Cluster 1
TCGA-QR-A70W-01	Cluster 1
TCGA-WB-A81V-01	Cluster 1
TCGA-SQ-A6I6-01	Cluster 1
TCGA-WB-A81E-01	Cluster 1
TCGA-HT-7476-01	Cluster 1
TCGA-E1-A7YI-01	Cluster 1
TCGA-RW-A68A-01	Cluster 1
TCGA-P5-A5F2-01	Cluster 1
TCGA-CS-6670-01	Cluster 1
TCGA-12-0618-01	Cluster 1
TCGA-DB-5274-01	Cluster 1
TCGA-FG-7634-01	Cluster 1
TCGA-FG-6692-01	Cluster 1
TCGA-27-1835-01	Cluster 1
TCGA-DU-7309-01	Cluster 1
TCGA-SP-A6QG-01	Cluster 1
TCGA-WB-A81D-01	Cluster 1
TCGA-S9-A6UB-01	Cluster 1
TCGA-DX-A48U-01	Cluster 1
TCGA-HT-7483-01	Cluster 1
TCGA-IE-A4EK-01	Cluster 1
TCGA-SR-A6MS-01	Cluster 1
TCGA-DU-6397-01	Cluster 1
TCGA-S7-A7WU-01	Cluster 1
TCGA-E1-A7YQ-01	Cluster 1
TCGA-QR-A6H2-01	Cluster 1
TCGA-3A-A9IS-01	Cluster 1
TCGA-S9-A6WN-01	Cluster 1
TCGA-HT-7694-01	Cluster 1
TCGA-SP-A6QJ-01	Cluster 1
TCGA-WY-A85C-01	Cluster 1
TCGA-WB-A820-01	Cluster 1
TCGA-S9-A7IY-01	Cluster 1
TCGA-E1-A7YU-01	Cluster 1
TCGA-DX-A1KY-01	Cluster 1
TCGA-WB-A81I-01	Cluster 1
TCGA-DU-7013-01	Cluster 1
TCGA-06-0749-01	Cluster 1
TCGA-RW-A7D0-01	Cluster 1
TCGA-QH-A6X9-01	Cluster 1
TCGA-FG-5964-01	Cluster 1
TCGA-W9-A837-01	Cluster 1
TCGA-DU-5849-01	Cluster 1
TCGA-DB-5270-01	Cluster 1
TCGA-SQ-A6I4-01	Cluster 1
TCGA-HT-7604-01	Cluster 1
TCGA-XU-A931-01	Cluster 1
TCGA-28-2514-01	Cluster 1
TCGA-QT-A5XO-01	Cluster 1
TCGA-E1-A7YO-01	Cluster 1
TCGA-WB-A80L-01	Cluster 1
TCGA-E1-5318-01	Cluster 1
TCGA-19-2624-01	Cluster 1
TCGA-S9-A6WI-01	Cluster 1
TCGA-VM-A8CB-01	Cluster 1
TCGA-S7-A7WN-01	Cluster 1
TCGA-S9-A7IQ-01	Cluster 1
TCGA-28-5204-01	Cluster 1
TCGA-CS-5395-01	Cluster 1
TCGA-TQ-A7RI-01	Cluster 1
TCGA-P5-A77W-01	Cluster 1
TCGA-DU-A6S2-01	Cluster 1
TCGA-S9-A6TS-01	Cluster 1
TCGA-HT-A5R5-01	Cluster 1
TCGA-HW-8322-01	Cluster 1
TCGA-DU-5871-01	Cluster 1
TCGA-RW-A68F-01	Cluster 1
TCGA-RW-A68D-01	Cluster 1
TCGA-CS-6669-01	Cluster 1
TCGA-06-0125-01	Cluster 1
TCGA-15-0742-01	Cluster 1
TCGA-19-1390-01	Cluster 1
TCGA-DX-A7EQ-01	Cluster 1
TCGA-SP-A6QF-01	Cluster 1
TCGA-QH-A6CS-01	Cluster 1
TCGA-SP-A6QI-01	Cluster 1
TCGA-HW-7493-01	Cluster 1
TCGA-TT-A6YK-01	Cluster 1
TCGA-RW-A67V-01	Cluster 1
TCGA-76-4925-01	Cluster 1
TCGA-S7-A7WR-01	Cluster 1
TCGA-EJ-A65D-01	Cluster 1
TCGA-HT-7481-01	Cluster 1
TCGA-DU-6542-01	Cluster 1
TCGA-P5-A781-01	Cluster 1
TCGA-DU-7302-01	Cluster 1
TCGA-HT-8564-01	Cluster 1
TCGA-HT-7689-01	Cluster 1
TCGA-HT-8010-01	Cluster 1
TCGA-QR-A70I-01	Cluster 1
TCGA-HT-8104-01	Cluster 1
TCGA-FE-A239-01	Cluster 1
TCGA-41-2571-01	Cluster 1
TCGA-DU-A5TS-01	Cluster 1
TCGA-DU-8162-01	Cluster 1
TCGA-HT-7881-01	Cluster 1
TCGA-HT-7692-01	Cluster 1
TCGA-26-5133-01	Cluster 1
TCGA-SR-A6MV-01	Cluster 1
TCGA-TT-A6YN-01	Cluster 1
TCGA-QR-A70N-01	Cluster 1
TCGA-HT-8012-01	Cluster 1
TCGA-RT-A6YA-01	Cluster 1
TCGA-EM-A2CO-01	Cluster 1
TCGA-3A-A9IO-01	Cluster 1
TCGA-RW-A684-01	Cluster 1
TCGA-P8-A6RX-01	Cluster 1
TCGA-WB-A821-01	Cluster 1
TCGA-HT-8113-01	Cluster 1
TCGA-QR-A70D-01	Cluster 1
TCGA-QR-A70U-01	Cluster 1
TCGA-HT-8111-01	Cluster 1
TCGA-IK-8125-01	Cluster 1
TCGA-DB-A4XE-01	Cluster 1
TCGA-P5-A5EV-01	Cluster 1
TCGA-CS-6188-01	Cluster 1
TCGA-DB-A4XF-01	Cluster 1
TCGA-P5-A5EY-01	Cluster 1
TCGA-DB-A4XC-01	Cluster 1
TCGA-HT-A5R7-01	Cluster 1
TCGA-DB-A4XH-01	Cluster 1
TCGA-DB-A4XD-01	Cluster 1
TCGA-P5-A5ET-01	Cluster 1
TCGA-S9-A6TX-01	Cluster 1
TCGA-HW-8321-01	Cluster 1
TCGA-HT-7880-01	Cluster 1
TCGA-QR-A70T-01	Cluster 1
TCGA-HW-A5KJ-01	Cluster 1
TCGA-DU-7014-01	Cluster 1
TCGA-HT-7854-01	Cluster 1
TCGA-HT-8107-01	Cluster 1
TCGA-DU-8168-01	Cluster 1
TCGA-HT-8558-01	Cluster 1
TCGA-HT-8114-01	Cluster 1
TCGA-HT-7691-01	Cluster 1
TCGA-DB-A4XG-01	Cluster 1
TCGA-HW-7489-01	Cluster 1
TCGA-28-2499-01	Cluster 1
TCGA-HT-8105-01	Cluster 1
TCGA-SR-A6MY-01	Cluster 1
TCGA-HT-7695-01	Cluster 1
TCGA-HT-7687-01	Cluster 1
TCGA-06-5415-01	Cluster 1
TCGA-06-5417-01	Cluster 1
TCGA-DB-A4XB-01	Cluster 1
TCGA-KU-A6H8-01	Cluster 1
TCGA-26-5134-01	Cluster 1
TCGA-41-2572-01	Cluster 1
TCGA-28-2510-01	Cluster 1
TCGA-12-3653-01	Cluster 1
TCGA-HT-7877-01	Cluster 1
TCGA-OR-A5KV-01	Cluster 1
TCGA-HW-8320-01	Cluster 1
TCGA-TM-A84M-01	Cluster 1
TCGA-DH-5143-01	Cluster 1
TCGA-19-2619-01	Cluster 1
TCGA-PR-A5PH-01	Cluster 1
TCGA-W2-A7HF-01	Cluster 1
TCGA-PR-A5PF-01	Cluster 1
TCGA-S7-A7WW-01	Cluster 1
TCGA-OR-A5J1-01	Cluster 1
TCGA-S7-A7WT-01	Cluster 1
TCGA-E1-A7Z4-01	Cluster 1
TCGA-QT-A5XN-01	Cluster 1
TCGA-QT-A7U0-01	Cluster 1
TCGA-QR-A6GZ-05	Cluster 1
TCGA-HT-7616-01	Cluster 1
TCGA-RW-A7CZ-01	Cluster 1
TCGA-06-0686-01	Cluster 1
TCGA-E1-5322-01	Cluster 1
TCGA-TM-A84G-01	Cluster 1
TCGA-QR-A70C-01	Cluster 1
TCGA-12-3652-01	Cluster 1
TCGA-N7-A4Y5-01	Cluster 1
TCGA-QR-A6GY-01	Cluster 1
TCGA-QT-A69Q-01	Cluster 1
TCGA-QR-A6H4-01	Cluster 1
TCGA-QR-A703-01	Cluster 1
TCGA-32-2634-01	Cluster 1
TCGA-4V-A9QR-01	Cluster 1
TCGA-QR-A6GU-01	Cluster 1
TCGA-QR-A70Q-01	Cluster 1
TCGA-X7-A8M3-01	Cluster 1
TCGA-HT-7681-01	Cluster 1
TCGA-32-1970-01	Cluster 1
TCGA-QR-A70X-01	Cluster 1
TCGA-RT-A6YC-01	Cluster 1
TCGA-QR-A70H-01	Cluster 1
TCGA-QR-A6H1-01	Cluster 1
TCGA-QR-A70P-01	Cluster 1
TCGA-26-1442-01	Cluster 1
TCGA-EM-A22L-01	Cluster 1
TCGA-QR-A6GX-01	Cluster 1
TCGA-DU-A7TI-01	Cluster 1
TCGA-DE-A2OL-01	Cluster 1
TCGA-QR-A702-01	Cluster 1
TCGA-RW-A8AZ-01	Cluster 1
TCGA-RW-A685-01	Cluster 1
TCGA-QR-A7IP-01	Cluster 1
TCGA-S7-A7WM-01	Cluster 1
TCGA-SR-A6MQ-01	Cluster 1
TCGA-HT-A4DV-01	Cluster 1
TCGA-S7-A7WQ-01	Cluster 1
TCGA-DB-A75P-01	Cluster 1
TCGA-TM-A84O-01	Cluster 1
TCGA-HT-A619-01	Cluster 1
TCGA-XF-AAMH-01	Cluster 1
TCGA-S7-A7X0-01	Cluster 1
TCGA-VM-A8C9-01	Cluster 1
TCGA-EL-A4KH-01	Cluster 1
TCGA-EL-A4K6-01	Cluster 1
TCGA-DU-6394-01	Cluster 1
TCGA-PR-A5PG-01	Cluster 1
TCGA-CH-5794-01	Cluster 1
TCGA-DU-6403-01	Cluster 1
TCGA-S9-A89V-01	Cluster 1
TCGA-DU-6405-01	Cluster 1
TCGA-P5-A731-01	Cluster 1
TCGA-P5-A780-01	Cluster 1
TCGA-HW-8319-01	Cluster 1
TCGA-A1-A0SK-01	Cluster 1
TCGA-DB-A64W-01	Cluster 1
TCGA-QR-A70E-01	Cluster 1
TCGA-DU-6400-01	Cluster 1
TCGA-S9-A7QX-01	Cluster 1
TCGA-E1-A7YY-01	Cluster 1
TCGA-DX-A6BB-01	Cluster 1
TCGA-FG-A60K-01	Cluster 1
TCGA-37-4129-01	Cluster 1
TCGA-DB-A64R-01	Cluster 1
TCGA-DB-A4XA-01	Cluster 1
TCGA-DH-5140-01	Cluster 1
TCGA-DU-A7TA-01	Cluster 1
TCGA-F6-A8O4-01	Cluster 1
TCGA-VW-A7QS-01	Cluster 1
TCGA-HT-7480-01	Cluster 1
TCGA-EJ-A46B-01	Cluster 1
TCGA-QT-A5XL-01	Cluster 1
TCGA-DU-A7T6-01	Cluster 1
TCGA-QR-A6GZ-01	Cluster 1
TCGA-HT-A5R9-01	Cluster 1
TCGA-S9-A7QY-01	Cluster 1
TCGA-DU-A7TG-01	Cluster 1
TCGA-WB-A816-01	Cluster 1
TCGA-DB-A4X9-01	Cluster 1
TCGA-SP-A6QD-01	Cluster 1
TCGA-TQ-A8XE-01	Cluster 1
TCGA-DB-5279-01	Cluster 1
TCGA-DH-5141-01	Cluster 1
TCGA-QR-A70V-01	Cluster 1
TCGA-S9-A7IZ-01	Cluster 1
TCGA-DX-A48R-01	Cluster 1
TCGA-DU-A5TT-01	Cluster 1
TCGA-QR-A6ZZ-01	Cluster 1
TCGA-FG-A710-01	Cluster 1
TCGA-QH-A870-01	Cluster 1
TCGA-DH-A7UR-01	Cluster 1
TCGA-E1-5319-01	Cluster 1
TCGA-DU-A6S3-01	Cluster 1
TCGA-3G-AB14-01	Cluster 1
TCGA-H2-A2K9-01	Cluster 1
TCGA-DU-6410-01	Cluster 1
TCGA-F6-A8O3-01	Cluster 1
TCGA-S9-A7R4-01	Cluster 1
TCGA-QH-A6CZ-01	Cluster 1
TCGA-DB-A64O-01	Cluster 1
TCGA-P7-A5NY-01	Cluster 1
TCGA-DU-5870-01	Cluster 1
TCGA-S9-A6U1-01	Cluster 1
TCGA-DB-A64Q-01	Cluster 1
TCGA-FK-A3SD-01	Cluster 1
TCGA-MO-A47P-01	Cluster 1
TCGA-DU-A76K-01	Cluster 1
TCGA-DB-A64X-01	Cluster 1
TCGA-TQ-A7RO-01	Cluster 1
TCGA-FG-A711-01	Cluster 1
TCGA-BH-A0HL-01	Cluster 1
TCGA-VM-A8CE-01	Cluster 1
TCGA-TQ-A7RP-01	Cluster 1
TCGA-VP-A875-01	Cluster 1
TCGA-RT-A6Y9-01	Cluster 1
TCGA-HT-7856-01	Cluster 1
TCGA-RW-A68C-01	Cluster 1
TCGA-TQ-A7RN-01	Cluster 1
TCGA-WY-A85A-01	Cluster 1
TCGA-QR-A700-01	Cluster 1
TCGA-EM-A2CM-01	Cluster 1
TCGA-R8-A73M-01	Cluster 1
TCGA-RY-A83Z-01	Cluster 1
TCGA-DB-A64L-01	Cluster 1
TCGA-CS-5393-01	Cluster 1
TCGA-VM-A8CF-01	Cluster 1
TCGA-QR-A70M-01	Cluster 1
TCGA-S9-A6U6-01	Cluster 1
TCGA-QR-A6GO-01	Cluster 1
TCGA-E1-A7Z2-01	Cluster 1
TCGA-S9-A7J3-01	Cluster 1
TCGA-HT-A617-01	Cluster 1
TCGA-R8-A6MO-01	Cluster 1
TCGA-HT-A4DS-01	Cluster 1
TCGA-CS-5396-01	Cluster 1
TCGA-KS-A41L-01	Cluster 1
TCGA-DU-7304-01	Cluster 1
TCGA-TM-A84H-01	Cluster 1
TCGA-TM-A84C-01	Cluster 1
TCGA-VM-A8CH-01	Cluster 1
TCGA-E1-5307-01	Cluster 1
TCGA-EM-A22Q-01	Cluster 1
TCGA-QH-A6X5-01	Cluster 1
TCGA-VM-A8CA-01	Cluster 1
TCGA-RY-A845-01	Cluster 1
TCGA-QH-A65R-01	Cluster 1
TCGA-XU-AAXZ-01	Cluster 1
TCGA-TM-A7C4-01	Cluster 1
TCGA-HT-7860-01	Cluster 1
TCGA-QR-A705-01	Cluster 1
TCGA-DH-A7UT-01	Cluster 1
TCGA-RY-A83Y-01	Cluster 1
TCGA-VM-A8C8-01	Cluster 1
TCGA-RM-A68W-01	Cluster 1
TCGA-QT-A5XP-01	Cluster 1
TCGA-FG-A70Z-01	Cluster 1
TCGA-QH-A86X-01	Cluster 1
TCGA-DU-A7TB-01	Cluster 1
TCGA-S9-A6U2-01	Cluster 1
TCGA-P8-A5KD-01	Cluster 1
TCGA-S9-A6TU-01	Cluster 1
TCGA-RW-A67Y-01	Cluster 1
TCGA-3B-A9HR-01	Cluster 1
TCGA-S9-A6WD-01	Cluster 1
TCGA-P8-A6RY-01	Cluster 1
TCGA-S7-A7WP-01	Cluster 1
TCGA-S9-A7R1-01	Cluster 1
TCGA-SR-A6N0-01	Cluster 1
TCGA-CS-4944-01	Cluster 1
TCGA-ZB-A96F-01	Cluster 1
TCGA-RY-A83X-01	Cluster 1
TCGA-VP-A87B-01	Cluster 1
TCGA-QR-A6GW-01	Cluster 1
TCGA-TQ-A7RU-01	Cluster 1
TCGA-TQ-A7RR-01	Cluster 1
TCGA-E1-A7YV-01	Cluster 1
TCGA-QR-A70O-01	Cluster 1
TCGA-RW-A688-01	Cluster 1
TCGA-DU-6393-01	Cluster 1
TCGA-VW-A8FI-01	Cluster 1
TCGA-HT-8019-01	Cluster 1
TCGA-FG-A87N-01	Cluster 1
TCGA-QR-A70A-01	Cluster 1
TCGA-WY-A859-01	Cluster 1
TCGA-P7-A5NY-05	Cluster 1
TCGA-QR-A70K-01	Cluster 1
TCGA-RW-A67W-01	Cluster 1
TCGA-WY-A85E-01	Cluster 1
TCGA-DB-A75K-01	Cluster 1
TCGA-BJ-A28S-01	Cluster 1
TCGA-SR-A6MP-01	Cluster 1
TCGA-DU-A7TC-01	Cluster 1
TCGA-5U-AB0D-01	Cluster 1
TCGA-FG-A4MX-01	Cluster 1
TCGA-QR-A707-01	Cluster 1
TCGA-QR-A6H6-01	Cluster 1
TCGA-FG-A60L-01	Cluster 1
TCGA-PT-A8TR-01	Cluster 1
TCGA-S9-A6U5-01	Cluster 1
TCGA-VV-A829-01	Cluster 1
TCGA-S9-A6WE-01	Cluster 1
TCGA-FG-A87Q-01	Cluster 1
TCGA-HT-7902-01	Cluster 1
TCGA-FG-8187-01	Cluster 1
TCGA-HT-7677-01	Cluster 1
TCGA-DU-8164-01	Cluster 1
TCGA-HT-7684-01	Cluster 1
TCGA-HT-7688-01	Cluster 1
TCGA-HT-7875-01	Cluster 1
TCGA-HT-7855-01	Cluster 1
TCGA-HT-7471-01	Cluster 1
TCGA-KL-8337-01	Cluster 2
TCGA-A3-A8OV-01	Cluster 2
TCGA-EJ-5506-01	Cluster 2
TCGA-ZB-A964-01	Cluster 2
TCGA-CH-5766-01	Cluster 2
TCGA-VD-A8KO-01	Cluster 2
TCGA-OU-A5PI-01	Cluster 2
TCGA-SN-A84W-01	Cluster 2
TCGA-2G-AALQ-01	Cluster 2
TCGA-PK-A5HB-01	Cluster 2
TCGA-06-0878-01	Cluster 2
TCGA-XE-AANI-01	Cluster 2
TCGA-ZB-A969-01	Cluster 2
TCGA-06-0743-01	Cluster 2
TCGA-2G-AAFJ-01	Cluster 2
TCGA-EJ-5526-01	Cluster 2
TCGA-OR-A5J6-01	Cluster 2
TCGA-12-5299-01	Cluster 2
TCGA-36-1575-01	Cluster 2
TCGA-FK-A4UB-01	Cluster 2
TCGA-XE-AAOC-01	Cluster 2
TCGA-B8-5546-01	Cluster 2
TCGA-XM-A8RG-01	Cluster 2
TCGA-ZB-A96I-01	Cluster 2
TCGA-BJ-A3F0-01	Cluster 2
TCGA-XM-AAZ1-01	Cluster 2
TCGA-LN-A4MQ-01	Cluster 2
TCGA-06-2570-01	Cluster 2
TCGA-IG-A8O2-01	Cluster 2
TCGA-4X-A9FD-01	Cluster 2
TCGA-HC-A6HX-01	Cluster 2
TCGA-OR-A5KW-01	Cluster 2
TCGA-32-4213-01	Cluster 2
TCGA-06-5418-01	Cluster 2
TCGA-13-1409-01	Cluster 2
TCGA-4V-A9QN-01	Cluster 2
TCGA-G3-AAV0-01	Cluster 2
TCGA-25-1323-01	Cluster 2
TCGA-06-5858-01	Cluster 2
TCGA-2H-A9GN-01	Cluster 2
TCGA-2G-AAG6-01	Cluster 2
TCGA-04-1514-01	Cluster 2
TCGA-KM-8443-01	Cluster 2
TCGA-OR-A5JL-01	Cluster 2
TCGA-OR-A5K2-01	Cluster 2
TCGA-XU-A92W-01	Cluster 2
TCGA-OR-A5K3-01	Cluster 2
TCGA-BR-6457-01	Cluster 2
TCGA-4X-A9FB-01	Cluster 2
TCGA-KO-8408-01	Cluster 2
TCGA-OR-A5K6-01	Cluster 2
TCGA-06-0138-01	Cluster 2
TCGA-OR-A5JY-01	Cluster 2
TCGA-XU-A936-01	Cluster 2
TCGA-61-2098-01	Cluster 2
TCGA-32-2638-01	Cluster 2
TCGA-24-2036-01	Cluster 2
TCGA-OR-A5J9-01	Cluster 2
TCGA-HC-A6AL-01	Cluster 2
TCGA-OR-A5LP-01	Cluster 2
TCGA-OR-A5J3-01	Cluster 2
TCGA-BR-7197-01	Cluster 2
TCGA-KL-8342-01	Cluster 2
TCGA-XM-A8RD-01	Cluster 2
TCGA-25-2392-01	Cluster 2
TCGA-06-5413-01	Cluster 2
TCGA-VD-A8KJ-01	Cluster 2
TCGA-27-1834-01	Cluster 2
TCGA-MK-A4N7-01	Cluster 2
TCGA-V4-A9EM-01	Cluster 2
TCGA-BP-4334-01	Cluster 2
TCGA-ZB-A962-01	Cluster 2
TCGA-2G-AAGV-01	Cluster 2
TCGA-OR-A5LD-01	Cluster 2
TCGA-Z6-A8JE-01	Cluster 2
TCGA-A3-3313-01	Cluster 2
TCGA-YZ-A983-01	Cluster 2
TCGA-OR-A5JF-01	Cluster 2
TCGA-B0-4834-01	Cluster 2
TCGA-OR-A5JS-01	Cluster 2
TCGA-P6-A5OF-01	Cluster 2
TCGA-06-5416-01	Cluster 2
TCGA-EJ-5504-01	Cluster 2
TCGA-25-1314-01	Cluster 2
TCGA-26-5135-01	Cluster 2
TCGA-YT-A95G-01	Cluster 2
TCGA-OR-A5JM-01	Cluster 2
TCGA-OR-A5JX-01	Cluster 2
TCGA-XM-AAZ3-01	Cluster 2
TCGA-06-0211-01	Cluster 2
TCGA-OR-A5L8-01	Cluster 2
TCGA-70-6722-01	Cluster 2
TCGA-OR-A5LJ-01	Cluster 2
TCGA-OR-A5K4-01	Cluster 2
TCGA-OR-A5JG-01	Cluster 2
TCGA-OR-A5J5-01	Cluster 2
TCGA-AK-3443-01	Cluster 2
TCGA-13-0913-01	Cluster 2
TCGA-2H-A9GG-01	Cluster 2
TCGA-KN-8421-01	Cluster 2
TCGA-OR-A5LS-01	Cluster 2
TCGA-BR-A4IV-01	Cluster 2
TCGA-KL-8341-01	Cluster 2
TCGA-XM-A8RC-01	Cluster 2
TCGA-X7-A8D8-01	Cluster 2
TCGA-ZB-A96L-01	Cluster 2
TCGA-KL-8323-01	Cluster 2
TCGA-06-0745-01	Cluster 2
TCGA-KL-8334-01	Cluster 2
TCGA-ZB-A961-01	Cluster 2
TCGA-OR-A5L3-01	Cluster 2
TCGA-EJ-7781-01	Cluster 2
TCGA-OR-A5K9-01	Cluster 2
TCGA-76-4929-01	Cluster 2
TCGA-G9-6351-01	Cluster 2
TCGA-12-0616-01	Cluster 2
TCGA-XU-A930-01	Cluster 2
TCGA-19-2625-01	Cluster 2
TCGA-XM-A8RF-01	Cluster 2
TCGA-BR-4294-01	Cluster 2
TCGA-24-1567-01	Cluster 2
TCGA-32-1982-01	Cluster 2
TCGA-YT-A95F-01	Cluster 2
TCGA-5K-AAAP-01	Cluster 2
TCGA-XU-AAXV-01	Cluster 2
TCGA-OR-A5JD-01	Cluster 2
TCGA-TQ-A7RW-01	Cluster 2
TCGA-TQ-A7RH-01	Cluster 2
TCGA-VN-A943-01	Cluster 2
TCGA-16-0846-01	Cluster 2
TCGA-J9-A52D-01	Cluster 2
TCGA-2L-AAQM-01	Cluster 2
TCGA-AX-A3FV-01	Cluster 2
TCGA-ZG-A9L5-01	Cluster 2
TCGA-HC-A6HY-01	Cluster 2
TCGA-66-2756-01	Cluster 2
TCGA-HT-7611-01	Cluster 2
TCGA-VD-A8KG-01	Cluster 2
TCGA-DD-A4NK-01	Cluster 2
TCGA-QU-A6IN-01	Cluster 2
TCGA-DD-A3A6-01	Cluster 2
TCGA-G2-A2EL-01	Cluster 2
TCGA-DD-A11B-01	Cluster 2
TCGA-FG-A70Y-01	Cluster 2
TCGA-S7-A7WO-01	Cluster 2
TCGA-MR-A520-01	Cluster 2
TCGA-DD-A4NF-01	Cluster 2
TCGA-P5-A5F1-01	Cluster 2
TCGA-CH-5744-01	Cluster 2
TCGA-SX-A7SS-01	Cluster 2
TCGA-KC-A4BN-01	Cluster 2
TCGA-AR-A0U3-01	Cluster 2
TCGA-DU-A7T8-01	Cluster 2
TCGA-VQ-A8DV-01	Cluster 2
TCGA-B9-A5W7-01	Cluster 2
TCGA-QH-A65S-01	Cluster 2
TCGA-CH-5792-01	Cluster 2
TCGA-DU-A7TD-01	Cluster 2
TCGA-UZ-A9PP-01	Cluster 2
TCGA-3A-A9IN-01	Cluster 2
TCGA-M7-A722-01	Cluster 2
TCGA-HT-7606-01	Cluster 2
TCGA-HT-7469-01	Cluster 2
TCGA-IZ-8195-01	Cluster 2
TCGA-KK-A59Z-01	Cluster 2
TCGA-06-0747-01	Cluster 2
TCGA-Y8-A8S0-01	Cluster 2
TCGA-D1-A2G5-01	Cluster 2
TCGA-DJ-A2PP-01	Cluster 2
TCGA-VV-A86M-01	Cluster 2
TCGA-DU-5853-01	Cluster 2
TCGA-SS-A7HO-01	Cluster 2
TCGA-EJ-7789-01	Cluster 2
TCGA-MP-A4T8-01	Cluster 2
TCGA-HC-7211-01	Cluster 2
TCGA-S9-A7QW-01	Cluster 2
TCGA-QU-A6IP-01	Cluster 2
TCGA-S9-A7R7-01	Cluster 2
TCGA-D5-6538-01	Cluster 2
TCGA-S9-A6UA-01	Cluster 2
TCGA-HC-7210-01	Cluster 2
TCGA-YJ-A8SW-01	Cluster 2
TCGA-HC-8259-01	Cluster 2
TCGA-XV-A9W5-01	Cluster 2
TCGA-EJ-7797-01	Cluster 2
TCGA-ZF-AA5H-01	Cluster 2
TCGA-Y6-A8TL-01	Cluster 2
TCGA-HC-7209-01	Cluster 2
TCGA-C8-A27A-01	Cluster 2
TCGA-TM-A84F-01	Cluster 2
TCGA-DJ-A1QM-01	Cluster 2
TCGA-27-1837-01	Cluster 2
TCGA-FC-7708-01	Cluster 2
TCGA-06-2565-01	Cluster 2
TCGA-4A-A93X-01	Cluster 2
TCGA-DJ-A13O-01	Cluster 2
TCGA-FE-A238-01	Cluster 2
TCGA-KS-A41I-01	Cluster 2
TCGA-14-1034-01	Cluster 2
TCGA-A2-A0EX-01	Cluster 2
TCGA-A8-A0A4-01	Cluster 2
TCGA-BJ-A18Z-01	Cluster 2
TCGA-BQ-5883-01	Cluster 2
TCGA-WB-A822-01	Cluster 2
TCGA-FG-5963-01	Cluster 2
TCGA-FE-A236-01	Cluster 2
TCGA-B3-4103-01	Cluster 2
TCGA-DU-6399-01	Cluster 2
TCGA-EL-A3TA-01	Cluster 2
TCGA-FY-A3R7-01	Cluster 2
TCGA-CD-8535-01	Cluster 2
TCGA-GL-A9DE-01	Cluster 2
TCGA-HC-7820-01	Cluster 2
TCGA-BC-A3KF-01	Cluster 2
TCGA-FY-A3NP-01	Cluster 2
TCGA-HC-7736-01	Cluster 2
TCGA-VN-A88Q-01	Cluster 2
TCGA-44-7667-01	Cluster 2
TCGA-WC-A885-01	Cluster 2
TCGA-E3-A3E5-01	Cluster 2
TCGA-28-5215-01	Cluster 2
TCGA-DX-AATS-01	Cluster 2
TCGA-V1-A8WN-01	Cluster 2
TCGA-D1-A168-01	Cluster 2
TCGA-3B-A9HS-01	Cluster 2
TCGA-EY-A1GM-01	Cluster 2
TCGA-DX-A3U9-01	Cluster 2
TCGA-DD-A73B-01	Cluster 2
TCGA-DJ-A13U-01	Cluster 2
TCGA-E8-A417-01	Cluster 2
TCGA-Q1-A73S-01	Cluster 2
TCGA-EM-A3FO-01	Cluster 2
TCGA-EL-A3CM-01	Cluster 2
TCGA-DJ-A3V7-01	Cluster 2
TCGA-5P-A9K6-01	Cluster 2
TCGA-DO-A1JZ-01	Cluster 2
TCGA-X4-A8KS-01	Cluster 2
TCGA-EL-A3CS-01	Cluster 2
TCGA-J4-A6M7-01	Cluster 2
TCGA-P4-AAVK-01	Cluster 2
TCGA-DJ-A3VE-01	Cluster 2
TCGA-E1-A7YN-01	Cluster 2
TCGA-EM-A3FL-01	Cluster 2
TCGA-P4-AAVM-01	Cluster 2
TCGA-BW-A5NP-01	Cluster 2
TCGA-VP-A879-01	Cluster 2
TCGA-KK-A6E7-01	Cluster 2
TCGA-QG-A5Z1-01	Cluster 2
TCGA-VS-A9UL-01	Cluster 2
TCGA-G9-7522-01	Cluster 2
TCGA-KK-A6E8-01	Cluster 2
TCGA-DD-A39W-01	Cluster 2
TCGA-DJ-A4UR-01	Cluster 2
TCGA-G9-6342-01	Cluster 2
TCGA-KS-A4IC-01	Cluster 2
TCGA-EM-A2P0-01	Cluster 2
TCGA-BJ-A3EZ-01	Cluster 2
TCGA-DJ-A13S-01	Cluster 2
TCGA-DJ-A3VK-01	Cluster 2
TCGA-KN-8433-01	Cluster 2
TCGA-A4-A48D-01	Cluster 2
TCGA-DJ-A1QQ-01	Cluster 2
TCGA-FC-A8O0-01	Cluster 2
TCGA-DH-A7UU-01	Cluster 2
TCGA-VD-A8KB-01	Cluster 2
TCGA-V4-A9EF-01	Cluster 2
TCGA-DU-A7TJ-01	Cluster 2
TCGA-FX-A8OO-01	Cluster 2
TCGA-N8-A56S-01	Cluster 2
TCGA-A8-A07B-01	Cluster 2
TCGA-V1-A8MK-01	Cluster 2
TCGA-UZ-A9PK-01	Cluster 2
TCGA-V1-A8WV-01	Cluster 2
TCGA-KO-8416-01	Cluster 2
TCGA-AA-3952-01	Cluster 2
TCGA-EM-A1YB-01	Cluster 2
TCGA-DJ-A2PR-01	Cluster 2
TCGA-HC-8213-01	Cluster 2
TCGA-06-5414-01	Cluster 2
TCGA-E8-A437-01	Cluster 2
TCGA-ET-A25I-01	Cluster 2
TCGA-DJ-A2QB-01	Cluster 2
TCGA-3B-A9I1-01	Cluster 2
TCGA-DM-A28H-01	Cluster 2
TCGA-06-2561-01	Cluster 2
TCGA-A1-A0SB-01	Cluster 2
TCGA-EM-A1CW-01	Cluster 2
TCGA-EL-A3CT-01	Cluster 2
TCGA-DU-6407-01	Cluster 2
TCGA-ET-A3BX-01	Cluster 2
TCGA-FY-A3RA-01	Cluster 2
TCGA-FX-A3RE-01	Cluster 2
TCGA-DJ-A3UZ-01	Cluster 2
TCGA-DJ-A2Q7-01	Cluster 2
TCGA-BJ-A0Z9-01	Cluster 2
TCGA-S9-A6U9-01	Cluster 2
TCGA-QH-A6XA-01	Cluster 2
TCGA-A4-7288-01	Cluster 2
TCGA-EJ-7315-01	Cluster 2
TCGA-D8-A1JI-01	Cluster 2
TCGA-DB-5273-01	Cluster 2
TCGA-A5-A1OH-01	Cluster 2
TCGA-E3-A3E0-01	Cluster 2
TCGA-XJ-A9DK-01	Cluster 2
TCGA-BJ-A45F-01	Cluster 2
TCGA-27-2521-01	Cluster 2
TCGA-E7-A6ME-01	Cluster 2
TCGA-AO-A0JM-01	Cluster 2
TCGA-AX-A2IN-01	Cluster 2
TCGA-EJ-A7NK-01	Cluster 2
TCGA-DU-A6S7-01	Cluster 2
TCGA-HI-7169-01	Cluster 2
TCGA-DO-A1K0-01	Cluster 2
TCGA-C8-A1HF-01	Cluster 2
TCGA-IM-A41Z-01	Cluster 2
TCGA-EL-A4K4-01	Cluster 2
TCGA-DJ-A13W-01	Cluster 2
TCGA-BJ-A0Z3-01	Cluster 2
TCGA-DJ-A3V3-01	Cluster 2
TCGA-EJ-5510-01	Cluster 2
TCGA-DB-5276-01	Cluster 2
TCGA-HT-7473-01	Cluster 2
TCGA-DJ-A4V4-01	Cluster 2
TCGA-UZ-A9PV-01	Cluster 2
TCGA-EJ-7788-01	Cluster 2
TCGA-YL-A8SF-01	Cluster 2
TCGA-HC-8260-01	Cluster 2
TCGA-V4-A9EC-01	Cluster 2
TCGA-J4-A67R-01	Cluster 2
TCGA-KM-8442-01	Cluster 2
TCGA-FY-A40M-01	Cluster 2
TCGA-DJ-A2Q4-01	Cluster 2
TCGA-EM-A1YE-01	Cluster 2
TCGA-AA-3867-01	Cluster 2
TCGA-WH-A86K-01	Cluster 2
TCGA-HC-7819-01	Cluster 2
TCGA-HT-7601-01	Cluster 2
TCGA-DJ-A3UP-01	Cluster 2
TCGA-KC-A4BL-01	Cluster 2
TCGA-EJ-5509-01	Cluster 2
TCGA-ZG-A8QX-01	Cluster 2
TCGA-DJ-A1QE-01	Cluster 2
TCGA-HB-A43Z-01	Cluster 2
TCGA-BJ-A192-01	Cluster 2
TCGA-06-0129-01	Cluster 2
TCGA-S9-A7R3-01	Cluster 2
TCGA-EM-A1CU-01	Cluster 2
TCGA-V4-A9EX-01	Cluster 2
TCGA-EJ-5505-01	Cluster 2
TCGA-K1-A42W-01	Cluster 2
TCGA-EJ-A7NJ-01	Cluster 2
TCGA-J9-A8CN-01	Cluster 2
TCGA-EW-A6S9-01	Cluster 2
TCGA-E2-A1L7-01	Cluster 2
TCGA-DX-A48L-01	Cluster 2
TCGA-A8-A06Q-01	Cluster 2
TCGA-C8-A137-01	Cluster 2
TCGA-EJ-A7NM-01	Cluster 2
TCGA-XK-AAIR-01	Cluster 2
TCGA-YL-A9WJ-01	Cluster 2
TCGA-DJ-A3UO-01	Cluster 2
TCGA-D8-A1XR-01	Cluster 2
TCGA-DD-A1EK-01	Cluster 2
TCGA-V1-A9OY-01	Cluster 2
TCGA-EL-A3H4-01	Cluster 2
TCGA-UZ-A9PJ-01	Cluster 2
TCGA-A8-A085-01	Cluster 2
TCGA-DJ-A13V-01	Cluster 2
TCGA-A2-A04W-01	Cluster 2
TCGA-DK-A1AE-01	Cluster 2
TCGA-CH-5789-01	Cluster 2
TCGA-DX-AB2J-01	Cluster 2
TCGA-HT-7858-01	Cluster 2
TCGA-MK-A4N9-01	Cluster 2
TCGA-CE-A483-01	Cluster 2
TCGA-ET-A39T-01	Cluster 2
TCGA-BT-A20N-01	Cluster 2
TCGA-CS-4943-01	Cluster 2
TCGA-E2-A15T-01	Cluster 2
TCGA-V4-A9EZ-01	Cluster 2
TCGA-AP-A054-01	Cluster 2
TCGA-A2-A1FV-01	Cluster 2
TCGA-Z4-AAPF-01	Cluster 2
TCGA-OR-A5K0-01	Cluster 2
TCGA-OR-A5LO-01	Cluster 2
TCGA-ET-A2N4-01	Cluster 2
TCGA-EL-A3CP-01	Cluster 2
TCGA-BH-A0W4-01	Cluster 2
TCGA-YL-A8SC-01	Cluster 2
TCGA-A8-A08T-01	Cluster 2
TCGA-78-7153-01	Cluster 2
TCGA-AX-A1CN-01	Cluster 2
TCGA-2Z-A9JD-01	Cluster 2
TCGA-A2-A0T7-01	Cluster 2
TCGA-EJ-5519-01	Cluster 2
TCGA-J4-A83L-01	Cluster 2
TCGA-AO-A12H-01	Cluster 2
TCGA-14-0787-01	Cluster 2
TCGA-BJ-A190-01	Cluster 2
TCGA-B6-A0I6-01	Cluster 2
TCGA-EJ-A65F-01	Cluster 2
TCGA-50-5946-01	Cluster 2
TCGA-KK-A5A1-01	Cluster 2
TCGA-06-0238-01	Cluster 2
TCGA-V1-A9ZI-01	Cluster 2
TCGA-DX-A48O-01	Cluster 2
TCGA-EW-A1OX-01	Cluster 2
TCGA-D1-A175-01	Cluster 2
TCGA-V1-A9Z9-01	Cluster 2
TCGA-HZ-8519-01	Cluster 2
TCGA-QU-A6IM-01	Cluster 2
TCGA-S3-AA14-01	Cluster 2
TCGA-DJ-A3VG-01	Cluster 2
TCGA-P4-A5EB-01	Cluster 2
TCGA-HC-7744-01	Cluster 2
TCGA-ER-A19T-01	Cluster 2
TCGA-P5-A5EU-01	Cluster 2
TCGA-EM-A2OX-01	Cluster 2
TCGA-E2-A156-01	Cluster 2
TCGA-E2-A15S-01	Cluster 2
TCGA-BH-A0DQ-01	Cluster 2
TCGA-DB-A64S-01	Cluster 2
TCGA-BH-A18L-01	Cluster 2
TCGA-A8-A06N-01	Cluster 2
TCGA-AR-A1AU-01	Cluster 2
TCGA-V1-A9O7-01	Cluster 2
TCGA-B5-A1MY-01	Cluster 2
TCGA-BH-A1FR-01	Cluster 2
TCGA-D8-A1XJ-01	Cluster 2
TCGA-A2-A3KD-01	Cluster 2
TCGA-HC-7233-01	Cluster 2
TCGA-SI-A71O-01	Cluster 2
TCGA-J4-A67S-01	Cluster 2
TCGA-HC-7231-01	Cluster 2
TCGA-A4-8516-01	Cluster 2
TCGA-SR-A6MZ-01	Cluster 2
TCGA-B9-A8YH-01	Cluster 2
TCGA-QH-A6CW-01	Cluster 2
TCGA-2Z-A9J1-01	Cluster 2
TCGA-EJ-5494-01	Cluster 2
TCGA-HB-A3L4-01	Cluster 2
TCGA-AX-A2HC-01	Cluster 2
TCGA-2Z-A9J7-01	Cluster 2
TCGA-YL-A9WX-01	Cluster 2
TCGA-VQ-A8E2-01	Cluster 2
TCGA-KO-8411-01	Cluster 2
TCGA-SR-A6MR-01	Cluster 2
TCGA-KL-8325-01	Cluster 2
TCGA-CQ-6222-01	Cluster 2
TCGA-W5-AA2X-01	Cluster 2
TCGA-OR-A5LB-01	Cluster 2
TCGA-KL-8327-01	Cluster 2
TCGA-V4-A9E5-01	Cluster 2
TCGA-WC-A881-01	Cluster 2
TCGA-L5-A4OM-01	Cluster 2
TCGA-AA-3660-01	Cluster 2
TCGA-CN-4737-01	Cluster 2
TCGA-KN-8423-01	Cluster 2
TCGA-OR-A5K8-01	Cluster 2
TCGA-CD-A48A-01	Cluster 2
TCGA-HC-A6AO-01	Cluster 2
TCGA-QR-A70J-01	Cluster 2
TCGA-WC-A88A-01	Cluster 2
TCGA-D7-A747-01	Cluster 2
TCGA-BR-8687-01	Cluster 2
TCGA-DX-A48J-01	Cluster 2
TCGA-LN-A49V-01	Cluster 2
TCGA-OR-A5JP-01	Cluster 2
TCGA-DV-5576-01	Cluster 2
TCGA-BF-A3DM-01	Cluster 2
TCGA-24-2020-01	Cluster 2
TCGA-VD-A8KL-01	Cluster 2
TCGA-JY-A6FA-01	Cluster 2
TCGA-IG-A5S3-01	Cluster 2
TCGA-06-2569-01	Cluster 2
TCGA-PK-A5H9-01	Cluster 2
TCGA-ZH-A8Y6-01	Cluster 2
TCGA-OR-A5KY-01	Cluster 2
TCGA-VQ-A94U-01	Cluster 2
TCGA-L5-A43J-01	Cluster 2
TCGA-G4-6310-01	Cluster 2
TCGA-WW-A8ZI-01	Cluster 2
TCGA-YU-A94D-01	Cluster 2
TCGA-V4-A9E8-01	Cluster 2
TCGA-EB-A3HV-01	Cluster 2
TCGA-02-2485-01	Cluster 2
TCGA-EJ-5502-01	Cluster 2
TCGA-OR-A5KO-01	Cluster 2
TCGA-TT-A6YO-01	Cluster 2
TCGA-WC-A882-01	Cluster 2
TCGA-VD-AA8T-01	Cluster 2
TCGA-V4-A9E7-01	Cluster 2
TCGA-EJ-A46E-01	Cluster 2
TCGA-HI-7168-01	Cluster 2
TCGA-KN-8418-01	Cluster 2
TCGA-3G-AB19-01	Cluster 2
TCGA-KN-8431-01	Cluster 2
TCGA-J9-A52E-01	Cluster 2
TCGA-06-0157-01	Cluster 2
TCGA-12-0821-01	Cluster 2
TCGA-KL-8330-01	Cluster 2
TCGA-OR-A5JJ-01	Cluster 2
TCGA-DJ-A3UR-01	Cluster 2
TCGA-KS-A4IB-01	Cluster 2
TCGA-FW-A5DX-01	Cluster 2
TCGA-HC-8262-01	Cluster 2
TCGA-BR-8380-01	Cluster 2
TCGA-ZB-A96Q-01	Cluster 2
TCGA-06-5412-01	Cluster 2
TCGA-KC-A4BV-01	Cluster 2
TCGA-G9-6348-01	Cluster 2
TCGA-ZB-A96E-01	Cluster 2
TCGA-KO-8417-01	Cluster 2
TCGA-HC-7077-01	Cluster 2
TCGA-MP-A4TE-01	Cluster 2
TCGA-DU-7306-01	Cluster 2
TCGA-DD-A3A2-01	Cluster 2
TCGA-P5-A5F6-01	Cluster 2
TCGA-AC-A2BM-01	Cluster 2
TCGA-DX-AB3C-01	Cluster 2
TCGA-SX-A71V-01	Cluster 2
TCGA-HT-7479-01	Cluster 2
TCGA-KV-A6GE-01	Cluster 2
TCGA-DH-A66B-01	Cluster 2
TCGA-QH-A6X3-01	Cluster 2
TCGA-EJ-5531-01	Cluster 2
TCGA-IZ-A6M9-01	Cluster 2
TCGA-HT-A61C-01	Cluster 2
TCGA-DU-6404-01	Cluster 2
TCGA-HT-7879-01	Cluster 2
TCGA-QH-A6CU-01	Cluster 2
TCGA-G9-7519-01	Cluster 2
TCGA-DH-A66D-01	Cluster 2
TCGA-DU-6401-01	Cluster 2
TCGA-DU-A76O-01	Cluster 2
TCGA-EL-A3ZN-01	Cluster 2
TCGA-2H-A9GL-01	Cluster 2
TCGA-LN-A9FR-01	Cluster 2
TCGA-HD-A634-01	Cluster 2
TCGA-G9-6362-01	Cluster 2
TCGA-BR-7957-01	Cluster 2
TCGA-KM-8476-01	Cluster 2
TCGA-DD-AADF-01	Cluster 2
TCGA-EL-A3ZL-01	Cluster 2
TCGA-DD-AAW1-01	Cluster 2
TCGA-DD-AADY-01	Cluster 2
TCGA-FY-A4B0-01	Cluster 2
TCGA-E8-A415-01	Cluster 2
TCGA-HC-A6AS-01	Cluster 2
TCGA-EL-A3GX-01	Cluster 2
TCGA-BJ-A0Z2-01	Cluster 2
TCGA-EL-A3D1-01	Cluster 2
TCGA-EL-A3H8-01	Cluster 2
TCGA-DJ-A1QH-01	Cluster 2
TCGA-DD-A1EB-01	Cluster 2
TCGA-DW-7842-01	Cluster 2
TCGA-G9-6361-01	Cluster 2
TCGA-FC-A5OB-01	Cluster 2
TCGA-EM-A2P2-01	Cluster 2
TCGA-EJ-A46D-01	Cluster 2
TCGA-ET-A25J-01	Cluster 2
TCGA-ET-A25G-01	Cluster 2
TCGA-DE-A0XZ-01	Cluster 2
TCGA-ET-A2MZ-01	Cluster 2
TCGA-L6-A4EQ-01	Cluster 2
TCGA-ED-A66Y-01	Cluster 2
TCGA-FN-7833-01	Cluster 2
TCGA-EJ-A7NF-01	Cluster 2
TCGA-EL-A3GV-01	Cluster 2
TCGA-BJ-A2P4-01	Cluster 2
TCGA-FK-A3SG-01	Cluster 2
TCGA-CE-A3ME-01	Cluster 2
TCGA-FE-A234-01	Cluster 2
TCGA-DJ-A2Q0-01	Cluster 2
TCGA-G9-6371-01	Cluster 2
TCGA-DJ-A3V4-01	Cluster 2
TCGA-DD-AAEE-01	Cluster 2
TCGA-DD-AAE6-01	Cluster 2
TCGA-FY-A3NM-01	Cluster 2
TCGA-M7-A71Z-01	Cluster 2
TCGA-DJ-A3UX-01	Cluster 2
TCGA-EL-A4K1-01	Cluster 2
TCGA-DJ-A13T-01	Cluster 2
TCGA-DD-AAW2-01	Cluster 2
TCGA-DJ-A2PV-01	Cluster 2
TCGA-DD-AACV-01	Cluster 2
TCGA-H2-A422-01	Cluster 2
TCGA-FY-A3BL-01	Cluster 2
TCGA-SU-A7E7-01	Cluster 2
TCGA-ET-A3BU-01	Cluster 2
TCGA-BJ-A2NA-01	Cluster 2
TCGA-EM-A3SY-01	Cluster 2
TCGA-DD-AADL-01	Cluster 2
TCGA-EL-A3CL-01	Cluster 2
TCGA-BJ-A291-01	Cluster 2
TCGA-DJ-A1QO-01	Cluster 2
TCGA-EL-A3T8-01	Cluster 2
TCGA-FK-A3SB-01	Cluster 2
TCGA-EM-A3FP-01	Cluster 2
TCGA-EL-A3GQ-01	Cluster 2
TCGA-ET-A2N5-01	Cluster 2
TCGA-EJ-7785-01	Cluster 2
TCGA-EL-A3CZ-01	Cluster 2
TCGA-KS-A4I3-01	Cluster 2
TCGA-EM-A4FN-01	Cluster 2
TCGA-CE-A481-01	Cluster 2
TCGA-ZG-A9LB-01	Cluster 2
TCGA-E3-A3E3-01	Cluster 2
TCGA-CE-A482-01	Cluster 2
TCGA-H2-A3RI-01	Cluster 2
TCGA-J8-A3YE-01	Cluster 2
TCGA-ET-A25K-01	Cluster 2
TCGA-DJ-A2PZ-01	Cluster 2
TCGA-FU-A3WB-01	Cluster 2
TCGA-BJ-A45D-01	Cluster 2
TCGA-ET-A4KQ-01	Cluster 2
TCGA-DJ-A2PN-01	Cluster 2
TCGA-DJ-A3VM-01	Cluster 2
TCGA-EL-A4K7-01	Cluster 2
TCGA-E8-A418-01	Cluster 2
TCGA-BJ-A28V-01	Cluster 2
TCGA-ET-A3BW-01	Cluster 2
TCGA-DE-A4MD-01	Cluster 2
TCGA-FY-A4B4-01	Cluster 2
TCGA-FY-A3NN-01	Cluster 2
TCGA-HC-7749-01	Cluster 2
TCGA-2Y-A9GU-01	Cluster 2
TCGA-DJ-A1QD-01	Cluster 2
TCGA-EM-A3AL-01	Cluster 2
TCGA-KK-A7AZ-01	Cluster 2
TCGA-ET-A25L-01	Cluster 2
TCGA-GE-A2C6-01	Cluster 2
TCGA-CC-A7II-01	Cluster 2
TCGA-BJ-A290-01	Cluster 2
TCGA-V1-A8MU-01	Cluster 2
TCGA-EA-A410-01	Cluster 2
TCGA-DD-A73E-01	Cluster 2
TCGA-EM-A3SX-01	Cluster 2
TCGA-J8-A3YH-01	Cluster 2
TCGA-DE-A4MC-01	Cluster 2
TCGA-KK-A7AW-01	Cluster 2
TCGA-CE-A484-01	Cluster 2
TCGA-H2-A3RH-01	Cluster 2
TCGA-E1-5303-01	Cluster 2
TCGA-KK-A8I5-01	Cluster 2
TCGA-EL-A3GR-01	Cluster 2
TCGA-KK-A7B4-01	Cluster 2
TCGA-DD-A3A4-01	Cluster 2
TCGA-EM-A3O7-01	Cluster 2
TCGA-EL-A3ZT-01	Cluster 2
TCGA-4R-AA8I-01	Cluster 2
TCGA-ET-A3BT-01	Cluster 2
TCGA-DJ-A4UP-01	Cluster 2
TCGA-J8-A3NZ-01	Cluster 2
TCGA-CE-A13K-01	Cluster 2
TCGA-DJ-A1QL-01	Cluster 2
TCGA-ET-A25R-01	Cluster 2
TCGA-KS-A4I9-01	Cluster 2
TCGA-DJ-A2PO-01	Cluster 2
TCGA-ZP-A9D0-01	Cluster 2
TCGA-BJ-A0Z0-01	Cluster 2
TCGA-FG-8185-01	Cluster 2
TCGA-EM-A3OB-01	Cluster 2
TCGA-G3-A7M8-01	Cluster 2
TCGA-Q1-A73R-01	Cluster 2
TCGA-EJ-A6RA-01	Cluster 2
TCGA-DE-A0Y2-01	Cluster 2
TCGA-FY-A40L-01	Cluster 2
TCGA-M7-A721-01	Cluster 2
TCGA-EL-A4K9-01	Cluster 2
TCGA-E8-A416-01	Cluster 2
TCGA-EL-A3ZK-01	Cluster 2
TCGA-FK-A3S3-01	Cluster 2
TCGA-BJ-A45G-01	Cluster 2
TCGA-CC-A7IK-01	Cluster 2
TCGA-DD-AADD-01	Cluster 2
TCGA-DJ-A4V2-01	Cluster 2
TCGA-BJ-A45H-01	Cluster 2
TCGA-DJ-A13M-01	Cluster 2
TCGA-BJ-A0ZE-01	Cluster 2
TCGA-BC-A10R-01	Cluster 2
TCGA-EM-A1CS-01	Cluster 2
TCGA-DD-AACS-01	Cluster 2
TCGA-KC-A7F6-01	Cluster 2
TCGA-DJ-A3V5-01	Cluster 2
TCGA-FE-A22Z-01	Cluster 2
TCGA-EL-A3ZR-01	Cluster 2
TCGA-DJ-A3V6-01	Cluster 2
TCGA-EM-A2OZ-01	Cluster 2
TCGA-ET-A3BN-01	Cluster 2
TCGA-DJ-A3V9-01	Cluster 2
TCGA-BJ-A0YZ-01	Cluster 2
TCGA-EM-A3FK-01	Cluster 2
TCGA-ET-A3DS-01	Cluster 2
TCGA-EL-A4K0-01	Cluster 2
TCGA-FY-A40N-01	Cluster 2
TCGA-EM-A3FR-01	Cluster 2
TCGA-DD-A116-01	Cluster 2
TCGA-ED-A7PZ-01	Cluster 2
TCGA-EM-A4FK-01	Cluster 2
TCGA-L6-A4ET-01	Cluster 2
TCGA-ET-A3DP-01	Cluster 2
TCGA-ET-A25M-01	Cluster 2
TCGA-NI-A4U2-01	Cluster 2
TCGA-BJ-A0ZJ-01	Cluster 2
TCGA-DD-A73D-01	Cluster 2
TCGA-MI-A75G-01	Cluster 2
TCGA-DJ-A3V0-01	Cluster 2
TCGA-EM-A1YC-01	Cluster 2
TCGA-KK-A7AV-01	Cluster 2
TCGA-N8-A4PO-01	Cluster 2
TCGA-N8-A4PN-01	Cluster 2
TCGA-A7-A3IZ-01	Cluster 2
TCGA-CH-5738-01	Cluster 2
TCGA-D8-A1XD-01	Cluster 2
TCGA-G9-6496-01	Cluster 2
TCGA-EJ-A8FP-01	Cluster 2
TCGA-ND-A4WF-01	Cluster 2
TCGA-P5-A72U-01	Cluster 2
TCGA-J4-A67T-01	Cluster 2
TCGA-WK-A8XT-01	Cluster 2
TCGA-VP-A876-01	Cluster 2
TCGA-EJ-A7NH-01	Cluster 2
TCGA-EM-A2OW-01	Cluster 2
TCGA-E1-A7YE-01	Cluster 2
TCGA-OR-A5LC-01	Cluster 2
TCGA-V4-A9E9-01	Cluster 2
TCGA-EJ-7331-01	Cluster 2
TCGA-EJ-A7NG-01	Cluster 2
TCGA-RC-A7SB-01	Cluster 2
TCGA-HC-A6AQ-01	Cluster 2
TCGA-KK-A7AU-01	Cluster 2
TCGA-B8-A54K-01	Cluster 2
TCGA-B0-5083-01	Cluster 2
TCGA-BR-8367-01	Cluster 2
TCGA-2A-A8W1-01	Cluster 2
TCGA-DJ-A3VL-01	Cluster 2
TCGA-V1-A8ML-01	Cluster 2
TCGA-EJ-A6RC-01	Cluster 2
TCGA-EL-A4JV-01	Cluster 2
TCGA-CE-A485-01	Cluster 2
TCGA-DJ-A2PU-01	Cluster 2
TCGA-KC-A7FE-01	Cluster 2
TCGA-DD-A1EE-01	Cluster 2
TCGA-EJ-A7NN-01	Cluster 2
TCGA-DJ-A3UM-01	Cluster 2
TCGA-VP-A878-01	Cluster 2
TCGA-AO-A03V-01	Cluster 2
TCGA-E8-A434-01	Cluster 2
TCGA-FC-A4JI-01	Cluster 2
TCGA-EJ-5501-01	Cluster 2
TCGA-KK-A7B1-01	Cluster 2
TCGA-S9-A7R2-01	Cluster 2
TCGA-DJ-A3VA-01	Cluster 2
TCGA-KK-A7B3-01	Cluster 2
TCGA-EM-A3O9-01	Cluster 2
TCGA-DJ-A3UN-01	Cluster 2
TCGA-EM-A4FH-01	Cluster 2
TCGA-DU-7011-01	Cluster 2
TCGA-A4-8515-01	Cluster 2
TCGA-HW-A5KK-01	Cluster 2
TCGA-EM-A2CU-01	Cluster 2
TCGA-DJ-A1QI-01	Cluster 2
TCGA-KK-A8IF-01	Cluster 2
TCGA-QM-A5NM-01	Cluster 2
TCGA-YL-A8HO-01	Cluster 2
TCGA-J4-A83J-01	Cluster 2
TCGA-BJ-A0ZA-01	Cluster 2
TCGA-FK-A3SH-01	Cluster 2
TCGA-BJ-A3PU-01	Cluster 2
TCGA-5C-A9VG-01	Cluster 2
TCGA-EM-A3FN-01	Cluster 2
TCGA-DW-7839-01	Cluster 2
TCGA-HC-7740-01	Cluster 2
TCGA-EM-A3ST-01	Cluster 2
TCGA-CC-A9FU-01	Cluster 2
TCGA-EM-A2CS-01	Cluster 2
TCGA-H9-A6BX-01	Cluster 2
TCGA-KK-A8IC-01	Cluster 2
TCGA-EJ-A65M-01	Cluster 2
TCGA-EM-A22J-01	Cluster 2
TCGA-HC-7213-01	Cluster 2
TCGA-FY-A40K-01	Cluster 2
TCGA-DJ-A4UL-01	Cluster 2
TCGA-EJ-7786-01	Cluster 2
TCGA-QU-A6IL-01	Cluster 2
TCGA-ET-A39L-01	Cluster 2
TCGA-EJ-5498-01	Cluster 2
TCGA-FK-A3SE-01	Cluster 2
TCGA-DJ-A3VI-01	Cluster 2
TCGA-EM-A4FF-01	Cluster 2
TCGA-2A-A8VV-01	Cluster 2
TCGA-XK-AAJT-01	Cluster 2
TCGA-ZG-A8QZ-01	Cluster 2
TCGA-HC-7080-01	Cluster 2
TCGA-ET-A25N-01	Cluster 2
TCGA-J8-A3YG-01	Cluster 2
TCGA-XR-A8TE-01	Cluster 2
TCGA-EM-A2P3-01	Cluster 2
TCGA-ET-A25O-01	Cluster 2
TCGA-EL-A3T2-01	Cluster 2
TCGA-V1-A9OL-01	Cluster 2
TCGA-DU-7015-01	Cluster 2
TCGA-DD-AAE3-01	Cluster 2
TCGA-DJ-A3VB-01	Cluster 2
TCGA-ZG-A8QW-01	Cluster 2
TCGA-YL-A8SA-01	Cluster 2
TCGA-XK-AAK1-01	Cluster 2
TCGA-FY-A4B3-01	Cluster 2
TCGA-FY-A3R9-01	Cluster 2
TCGA-G9-A9S7-01	Cluster 2
TCGA-J4-AATZ-01	Cluster 2
TCGA-EM-A3AR-01	Cluster 2
TCGA-EM-A3O6-01	Cluster 2
TCGA-XK-AAIW-01	Cluster 2
TCGA-A4-8630-01	Cluster 2
TCGA-G3-AAV2-01	Cluster 2
TCGA-V1-A8WS-01	Cluster 2
TCGA-ET-A2MY-01	Cluster 2
TCGA-DJ-A4UQ-01	Cluster 2
TCGA-2Y-A9GZ-01	Cluster 2
TCGA-FY-A3YR-01	Cluster 2
TCGA-BJ-A2N8-01	Cluster 2
TCGA-BJ-A4O9-01	Cluster 2
TCGA-DJ-A3UT-01	Cluster 2
TCGA-KC-A7FA-01	Cluster 2
TCGA-HC-8256-01	Cluster 2
TCGA-EM-A3AN-01	Cluster 2
TCGA-EM-A3OA-01	Cluster 2
TCGA-IM-A41Y-01	Cluster 2
TCGA-DU-6392-01	Cluster 2
TCGA-VN-A88N-01	Cluster 2
TCGA-FE-A235-01	Cluster 2
TCGA-ET-A3DV-01	Cluster 2
TCGA-EL-A3ZG-01	Cluster 2
TCGA-ZS-A9CG-01	Cluster 2
TCGA-DX-A6BH-01	Cluster 2
TCGA-YL-A8SB-01	Cluster 2
TCGA-DD-AAD0-01	Cluster 2
TCGA-A8-A08O-01	Cluster 2
TCGA-A8-A07S-01	Cluster 2
TCGA-IM-A3U3-01	Cluster 2
TCGA-FE-A3PC-01	Cluster 2
TCGA-DU-7301-01	Cluster 2
TCGA-DD-A113-01	Cluster 2
TCGA-KC-A7FD-01	Cluster 2
TCGA-EM-A22I-01	Cluster 2
TCGA-HB-A3YV-01	Cluster 2
TCGA-BJ-A3PT-01	Cluster 2
TCGA-FE-A233-01	Cluster 2
TCGA-EL-A3GW-01	Cluster 2
TCGA-IS-A3KA-01	Cluster 2
TCGA-E8-A438-01	Cluster 2
TCGA-DJ-A2PQ-01	Cluster 2
TCGA-J8-A3YD-01	Cluster 2
TCGA-E8-A3X7-01	Cluster 2
TCGA-EM-A3AI-01	Cluster 2
TCGA-HC-7081-01	Cluster 2
TCGA-BJ-A0Z5-01	Cluster 2
TCGA-BJ-A2N7-01	Cluster 2
TCGA-E3-A3E1-01	Cluster 2
TCGA-KK-A8I6-01	Cluster 2
TCGA-5P-A9KH-01	Cluster 2
TCGA-FE-A232-01	Cluster 2
TCGA-V1-A9OF-01	Cluster 2
TCGA-HC-A76X-01	Cluster 2
TCGA-EL-A3D0-01	Cluster 2
TCGA-ET-A3DW-01	Cluster 2
TCGA-BJ-A0ZH-01	Cluster 2
TCGA-ZS-A9CE-01	Cluster 2
TCGA-G7-6797-01	Cluster 2
TCGA-KK-A7AP-01	Cluster 2
TCGA-EJ-A65E-01	Cluster 2
TCGA-M7-A724-01	Cluster 2
TCGA-CC-A9FS-01	Cluster 2
TCGA-KC-A4BR-01	Cluster 2
TCGA-EM-A3AO-01	Cluster 2
TCGA-DJ-A2QC-01	Cluster 2
TCGA-EJ-5527-01	Cluster 2
TCGA-EM-A22K-01	Cluster 2
TCGA-J8-A3O0-01	Cluster 2
TCGA-BJ-A0ZG-01	Cluster 2
TCGA-KK-A6DY-01	Cluster 2
TCGA-EM-A3FJ-01	Cluster 2
TCGA-DJ-A3UY-01	Cluster 2
TCGA-EM-A2CK-01	Cluster 2
TCGA-BJ-A0ZB-01	Cluster 2
TCGA-UZ-A9PO-01	Cluster 2
TCGA-DJ-A1QN-01	Cluster 2
TCGA-FE-A231-01	Cluster 2
TCGA-E8-A432-01	Cluster 2
TCGA-DD-AAVP-01	Cluster 2
TCGA-EM-A3AP-01	Cluster 2
TCGA-EL-A3T3-01	Cluster 2
TCGA-EM-A22O-01	Cluster 2
TCGA-CH-5739-01	Cluster 2
TCGA-B9-5155-01	Cluster 2
TCGA-E3-A3DY-01	Cluster 2
TCGA-KK-A6E0-01	Cluster 2
TCGA-F2-6880-01	Cluster 2
TCGA-CC-A9FW-01	Cluster 2
TCGA-CC-A8HU-01	Cluster 2
TCGA-EL-A3GS-01	Cluster 2
TCGA-EM-A1CV-01	Cluster 2
TCGA-NF-A4WX-01	Cluster 2
TCGA-EJ-A65G-01	Cluster 2
TCGA-2A-A8W3-01	Cluster 2
TCGA-V1-A9OX-01	Cluster 2
TCGA-XJ-A9DI-01	Cluster 2
TCGA-EM-A4FQ-01	Cluster 2
TCGA-EM-A2CT-01	Cluster 2
TCGA-FC-7961-01	Cluster 2
TCGA-K1-A3PN-01	Cluster 2
TCGA-EL-A3MW-01	Cluster 2
TCGA-J4-A67N-01	Cluster 2
TCGA-FY-A3WA-01	Cluster 2
TCGA-HT-8110-01	Cluster 2
TCGA-EL-A3D5-01	Cluster 2
TCGA-EM-A4G1-01	Cluster 2
TCGA-FG-8182-01	Cluster 2
TCGA-MK-A4N6-01	Cluster 2
TCGA-EL-A4K2-01	Cluster 2
TCGA-ET-A40T-01	Cluster 2
TCGA-KL-8326-01	Cluster 2
TCGA-EJ-A65J-01	Cluster 2
TCGA-PC-A5DK-01	Cluster 2
TCGA-DU-6396-01	Cluster 2
TCGA-DJ-A2PW-01	Cluster 2
TCGA-J8-A42S-01	Cluster 2
TCGA-M7-A723-01	Cluster 2
TCGA-ET-A3DR-01	Cluster 2
TCGA-EL-A3H1-01	Cluster 2
TCGA-KK-A6E6-01	Cluster 2
TCGA-ET-A39P-01	Cluster 2
TCGA-CH-5737-01	Cluster 2
TCGA-DD-AACP-01	Cluster 2
TCGA-DJ-A3UK-01	Cluster 2
TCGA-CC-A7IF-01	Cluster 2
TCGA-EM-A2OY-01	Cluster 2
TCGA-EL-A4JW-01	Cluster 2
TCGA-V1-A8X3-01	Cluster 2
TCGA-FY-A2QD-01	Cluster 2
TCGA-CH-5763-01	Cluster 2
TCGA-ET-A39S-01	Cluster 2
TCGA-AN-A0FT-01	Cluster 2
TCGA-V1-A8WL-01	Cluster 2
TCGA-GM-A2DM-01	Cluster 2
TCGA-44-A479-01	Cluster 2
TCGA-EL-A3GO-01	Cluster 2
TCGA-M7-A725-01	Cluster 2
TCGA-KS-A4I1-01	Cluster 2
TCGA-DJ-A3V8-01	Cluster 2
TCGA-DD-A3A3-01	Cluster 2
TCGA-BH-A0E0-01	Cluster 2
TCGA-FX-A3NK-01	Cluster 2
TCGA-2A-A8VO-01	Cluster 2
TCGA-G9-6347-01	Cluster 2
TCGA-CH-5752-01	Cluster 2
TCGA-NA-A4R1-01	Cluster 2
TCGA-G9-6338-01	Cluster 2
TCGA-FG-8188-01	Cluster 2
TCGA-HT-7680-01	Cluster 2
TCGA-E9-A1R2-01	Cluster 2
TCGA-XK-AAJ3-01	Cluster 2
TCGA-DU-7006-01	Cluster 2
TCGA-YL-A8SI-01	Cluster 2
TCGA-ET-A40R-01	Cluster 2
TCGA-A1-A0SM-01	Cluster 2
TCGA-HT-7690-01	Cluster 2
TCGA-BJ-A18Y-01	Cluster 2
TCGA-ES-A2HS-01	Cluster 2
TCGA-DB-A75M-01	Cluster 2
TCGA-W5-AA39-01	Cluster 2
TCGA-HT-8013-01	Cluster 2
TCGA-HT-7620-01	Cluster 2
TCGA-DD-A73G-01	Cluster 2
TCGA-HT-8108-01	Cluster 2
TCGA-FG-6691-01	Cluster 2
TCGA-DJ-A1QG-01	Cluster 2
TCGA-A4-7732-01	Cluster 2
TCGA-D8-A1JN-01	Cluster 2
TCGA-HC-7232-01	Cluster 2
TCGA-HC-A9TE-01	Cluster 2
TCGA-3A-A9IL-01	Cluster 2
TCGA-AN-A0FV-01	Cluster 2
TCGA-DU-7290-01	Cluster 2
TCGA-AJ-A2QM-01	Cluster 2
TCGA-V1-A9ZG-01	Cluster 2
TCGA-DD-A3A8-01	Cluster 2
TCGA-DD-A118-01	Cluster 2
TCGA-DJ-A1QF-01	Cluster 2
TCGA-UY-A78N-01	Cluster 2
TCGA-A5-A3LO-01	Cluster 2
TCGA-P5-A5EW-01	Cluster 2
TCGA-B9-7268-01	Cluster 2
TCGA-CS-6666-01	Cluster 2
TCGA-HT-8011-01	Cluster 2
TCGA-DU-A5TU-01	Cluster 2
TCGA-BJ-A28R-01	Cluster 2
TCGA-HT-7693-01	Cluster 2
TCGA-EM-A1YD-01	Cluster 2
TCGA-B1-7332-01	Cluster 2
TCGA-FG-8191-01	Cluster 2
TCGA-A8-A07L-01	Cluster 2
TCGA-HT-7602-01	Cluster 2
TCGA-ZG-A9L6-01	Cluster 2
TCGA-G9-7509-01	Cluster 2
TCGA-EW-A2FW-01	Cluster 2
TCGA-DX-A2IZ-01	Cluster 2
TCGA-V4-A9F2-01	Cluster 2
TCGA-HT-7472-01	Cluster 2
TCGA-DU-A5TW-01	Cluster 2
TCGA-DH-A669-01	Cluster 2
TCGA-HC-7075-01	Cluster 2
TCGA-AN-A0FY-01	Cluster 2
TCGA-HT-7482-01	Cluster 2
TCGA-EP-A12J-01	Cluster 2
TCGA-SX-A71R-01	Cluster 2
TCGA-AJ-A3EM-01	Cluster 2
TCGA-P5-A5EZ-01	Cluster 2
TCGA-V1-A9ZR-01	Cluster 2
TCGA-IK-7675-01	Cluster 2
TCGA-DU-6408-01	Cluster 2
TCGA-2A-A8VX-01	Cluster 2
TCGA-DU-A5TY-01	Cluster 2
TCGA-2A-AAYF-01	Cluster 2
TCGA-HT-A5RA-01	Cluster 2
TCGA-VN-A88O-01	Cluster 2
TCGA-D1-A16I-01	Cluster 2
TCGA-78-7155-01	Cluster 2
TCGA-PC-A5DN-01	Cluster 2
TCGA-44-8120-01	Cluster 2
TCGA-IZ-8196-01	Cluster 2
TCGA-G9-6370-01	Cluster 2
TCGA-B6-A0X4-01	Cluster 2
TCGA-A8-A082-01	Cluster 2
TCGA-EJ-5522-01	Cluster 2
TCGA-EJ-5518-01	Cluster 2
TCGA-A5-A0GH-01	Cluster 2
TCGA-B6-A0RM-01	Cluster 2
TCGA-BH-A0EI-01	Cluster 2
TCGA-BH-A1F5-01	Cluster 2
TCGA-VN-A88M-01	Cluster 2
TCGA-NK-A5D1-01	Cluster 2
TCGA-K1-A6RT-01	Cluster 2
TCGA-AL-3472-01	Cluster 2
TCGA-AX-A1CF-01	Cluster 2
TCGA-VS-A8EC-01	Cluster 2
TCGA-J4-A67Q-01	Cluster 2
TCGA-HB-A5W3-01	Cluster 2
TCGA-CH-5741-01	Cluster 2
TCGA-YL-A8HJ-01	Cluster 2
TCGA-GM-A3XG-01	Cluster 2
TCGA-M7-A720-01	Cluster 2
TCGA-NA-A4QV-01	Cluster 2
TCGA-DX-A3U7-01	Cluster 2
TCGA-V1-A9OT-01	Cluster 2
TCGA-A1-A0SQ-01	Cluster 2
TCGA-D8-A1XB-01	Cluster 2
TCGA-LL-A5YM-01	Cluster 2
TCGA-D1-A177-01	Cluster 2
TCGA-M7-A71Y-01	Cluster 2
TCGA-S3-A6ZH-01	Cluster 2
TCGA-CH-5762-01	Cluster 2
TCGA-D1-A3DG-01	Cluster 2
TCGA-EL-A3N2-01	Cluster 2
TCGA-HC-7745-01	Cluster 2
TCGA-CH-5764-01	Cluster 2
TCGA-A7-A3RF-01	Cluster 2
TCGA-J4-A83K-01	Cluster 2
TCGA-HC-A6AP-01	Cluster 2
TCGA-HC-7742-01	Cluster 2
TCGA-VN-A88L-01	Cluster 2
TCGA-KK-A8IJ-01	Cluster 2
TCGA-A2-A0ET-01	Cluster 2
TCGA-YL-A9WK-01	Cluster 2
TCGA-AO-A0J7-01	Cluster 2
TCGA-BS-A0TJ-01	Cluster 2
TCGA-BQ-5887-01	Cluster 2
TCGA-BQ-7050-01	Cluster 2
TCGA-75-6211-01	Cluster 2
TCGA-KK-A8II-01	Cluster 2
TCGA-MJ-A68H-01	Cluster 2
TCGA-DX-A6BA-01	Cluster 2
TCGA-OR-A5KZ-01	Cluster 2
TCGA-3B-A9HV-01	Cluster 2
TCGA-A1-A0SJ-01	Cluster 2
TCGA-X9-A971-01	Cluster 2
TCGA-78-7161-01	Cluster 2
TCGA-E9-A1N3-01	Cluster 2
TCGA-DX-A3UC-01	Cluster 2
TCGA-HC-A8D1-01	Cluster 2
TCGA-EJ-A8FN-01	Cluster 2
TCGA-HC-7738-01	Cluster 2
TCGA-78-7536-01	Cluster 2
TCGA-QU-A6IO-01	Cluster 2
TCGA-B9-4617-01	Cluster 2
TCGA-C8-A12Z-01	Cluster 2
TCGA-N9-A4Q1-01	Cluster 2
TCGA-WK-A8XS-01	Cluster 2
TCGA-QQ-A8VH-01	Cluster 2
TCGA-50-6591-01	Cluster 2
TCGA-55-5899-01	Cluster 2
TCGA-EJ-5496-01	Cluster 2
TCGA-X6-A8C7-01	Cluster 2
TCGA-AR-A1AV-01	Cluster 2
TCGA-86-8054-01	Cluster 2
TCGA-N5-A4RM-01	Cluster 2
TCGA-PC-A5DP-01	Cluster 2
TCGA-DX-A6Z2-01	Cluster 2
TCGA-C8-A12T-01	Cluster 2
TCGA-HC-7750-01	Cluster 2
TCGA-55-7570-01	Cluster 2
TCGA-A5-A0G3-01	Cluster 2
TCGA-EW-A1IX-01	Cluster 2
TCGA-A8-A076-01	Cluster 2
TCGA-KK-A8IB-01	Cluster 2
TCGA-CH-5746-01	Cluster 2
TCGA-B3-3926-01	Cluster 2
TCGA-FI-A2D5-01	Cluster 2
TCGA-E2-A15R-01	Cluster 2
TCGA-KK-A8I4-01	Cluster 2
TCGA-J4-8198-01	Cluster 2
TCGA-3C-AAAU-01	Cluster 2
TCGA-WP-A9GB-01	Cluster 2
TCGA-AR-A0TZ-01	Cluster 2
TCGA-UZ-A9PZ-01	Cluster 2
TCGA-EL-A3H2-01	Cluster 2
TCGA-WK-A8XQ-01	Cluster 2
TCGA-E9-A1R6-01	Cluster 2
TCGA-G9-6364-01	Cluster 2
TCGA-J4-A83M-01	Cluster 2
TCGA-A7-A0DB-01	Cluster 2
TCGA-KK-A6E5-01	Cluster 2
TCGA-86-8358-01	Cluster 2
TCGA-B6-A0IC-01	Cluster 2
TCGA-VP-A87J-01	Cluster 2
TCGA-91-6847-01	Cluster 2
TCGA-CH-5791-01	Cluster 2
TCGA-DX-A3UD-01	Cluster 2
TCGA-A4-8517-01	Cluster 2
TCGA-EY-A1GX-01	Cluster 2
TCGA-E9-A54X-01	Cluster 2
TCGA-EJ-7794-01	Cluster 2
TCGA-J4-AATV-01	Cluster 2
TCGA-AX-A2HD-01	Cluster 2
TCGA-BH-A18N-01	Cluster 2
TCGA-EJ-5511-01	Cluster 2
TCGA-E2-A105-01	Cluster 2
TCGA-EJ-5499-01	Cluster 2
TCGA-EJ-A8FS-01	Cluster 2
TCGA-C8-A133-01	Cluster 2
TCGA-EJ-5521-01	Cluster 2
TCGA-XJ-A83G-01	Cluster 2
TCGA-AT-A5NU-01	Cluster 2
TCGA-69-7973-01	Cluster 2
TCGA-76-4927-01	Cluster 2
TCGA-AL-3471-01	Cluster 2
TCGA-ZG-A9LZ-01	Cluster 2
TCGA-BQ-7056-01	Cluster 2
TCGA-A4-A5Y0-01	Cluster 2
TCGA-DX-A48K-01	Cluster 2
TCGA-SX-A7SO-01	Cluster 2
TCGA-EJ-5508-01	Cluster 2
TCGA-N9-A4Q4-01	Cluster 2
TCGA-EJ-5512-01	Cluster 2
TCGA-WY-A85D-01	Cluster 2
TCGA-KD-A5QS-01	Cluster 2
TCGA-BH-A0B8-01	Cluster 2
TCGA-A4-7584-01	Cluster 2
TCGA-MP-A4T6-01	Cluster 2
TCGA-3B-A9HY-01	Cluster 2
TCGA-XJ-A83H-01	Cluster 2
TCGA-EJ-7328-01	Cluster 2
TCGA-QQ-A8VB-01	Cluster 2
TCGA-D8-A1XF-01	Cluster 2
TCGA-YL-A9WI-01	Cluster 2
TCGA-X2-A95T-01	Cluster 2
TCGA-E7-A5KE-01	Cluster 2
TCGA-G9-6339-01	Cluster 2
TCGA-EW-A1P0-01	Cluster 2
TCGA-E2-A15O-01	Cluster 2
TCGA-DX-A3UA-01	Cluster 2
TCGA-3B-A9HZ-01	Cluster 2
TCGA-SI-A71Q-01	Cluster 2
TCGA-A2-A0CT-01	Cluster 2
TCGA-PC-A5DL-01	Cluster 2
TCGA-KK-A8IK-01	Cluster 2
TCGA-XQ-A8TB-01	Cluster 2
TCGA-2Z-A9JN-01	Cluster 2
TCGA-EJ-5515-01	Cluster 2
TCGA-CH-5769-01	Cluster 2
TCGA-DX-A23R-01	Cluster 2
TCGA-EJ-5517-01	Cluster 2
TCGA-CH-5788-01	Cluster 2
TCGA-HE-7129-01	Cluster 2
TCGA-IE-A4EH-01	Cluster 2
TCGA-D8-A13Y-01	Cluster 2
TCGA-KK-A8I9-01	Cluster 2
TCGA-VN-A88P-01	Cluster 2
TCGA-VP-A87K-01	Cluster 2
TCGA-XA-A8JR-01	Cluster 2
TCGA-KD-A5QU-01	Cluster 2
TCGA-FI-A2F9-01	Cluster 2
TCGA-IF-A4AK-01	Cluster 2
TCGA-EJ-7782-01	Cluster 2
TCGA-32-5222-01	Cluster 2
TCGA-B5-A11V-01	Cluster 2
TCGA-FC-A6HD-01	Cluster 2
TCGA-BH-A1ES-01	Cluster 2
TCGA-A2-A3XZ-01	Cluster 2
TCGA-EJ-5507-01	Cluster 2
TCGA-A2-A3XV-01	Cluster 2
TCGA-J9-A8CP-01	Cluster 2
TCGA-YL-A8HL-01	Cluster 2
TCGA-UZ-A9PL-01	Cluster 2
TCGA-HC-7818-01	Cluster 2
TCGA-J4-A67O-01	Cluster 2
TCGA-AL-3468-01	Cluster 2
TCGA-VN-A88K-01	Cluster 2
TCGA-A1-A0SO-01	Cluster 2
TCGA-BQ-5884-01	Cluster 2
TCGA-XJ-A9DQ-01	Cluster 2
TCGA-AC-A5XU-01	Cluster 2
TCGA-2Z-A9JP-01	Cluster 2
TCGA-64-5779-01	Cluster 2
TCGA-PL-A8LX-01	Cluster 2
TCGA-OL-A5RV-01	Cluster 2
TCGA-OL-A6VR-01	Cluster 2
TCGA-VS-A8QA-01	Cluster 2
TCGA-WK-A8XZ-01	Cluster 2
TCGA-G9-6365-01	Cluster 2
TCGA-VP-AA1N-01	Cluster 2
TCGA-XQ-A8TA-01	Cluster 2
TCGA-HC-A6AN-01	Cluster 2
TCGA-EJ-7792-01	Cluster 2
TCGA-BH-A1EV-01	Cluster 2
TCGA-KK-A7AY-01	Cluster 2
TCGA-DZ-6134-01	Cluster 2
TCGA-E2-A572-01	Cluster 2
TCGA-J4-A83I-01	Cluster 2
TCGA-OR-A5K5-01	Cluster 2
TCGA-V1-A9OH-01	Cluster 2
TCGA-3C-AALI-01	Cluster 2
TCGA-CH-5753-01	Cluster 2
TCGA-SX-A7SL-01	Cluster 2
TCGA-G7-6792-01	Cluster 2
TCGA-DJ-A4V0-01	Cluster 2
TCGA-TP-A8TV-01	Cluster 2
TCGA-A7-A0D9-01	Cluster 2
TCGA-G9-A9S4-01	Cluster 2
TCGA-EJ-5525-01	Cluster 2
TCGA-GV-A3QI-01	Cluster 2
TCGA-06-5859-01	Cluster 2
TCGA-EJ-5497-01	Cluster 2
TCGA-UZ-A9Q0-01	Cluster 2
TCGA-ZG-A9NI-01	Cluster 2
TCGA-C5-A8XJ-01	Cluster 2
TCGA-AN-A0FJ-01	Cluster 2
TCGA-G9-6384-01	Cluster 2
TCGA-EJ-7791-01	Cluster 2
TCGA-B9-A5W9-01	Cluster 2
TCGA-EJ-A8FU-01	Cluster 2
TCGA-D8-A1XC-01	Cluster 2
TCGA-UZ-A9PQ-01	Cluster 2
TCGA-DX-A8BU-01	Cluster 2
TCGA-VP-A87H-01	Cluster 2
TCGA-EJ-7123-01	Cluster 2
TCGA-EM-A4FU-01	Cluster 2
TCGA-UZ-A9Q1-01	Cluster 2
TCGA-JV-A75J-01	Cluster 2
TCGA-FX-A3NJ-01	Cluster 2
TCGA-EM-A3AQ-01	Cluster 2
TCGA-EJ-5524-01	Cluster 2
TCGA-LL-A6FP-01	Cluster 2
TCGA-EM-A3AK-01	Cluster 2
TCGA-XJ-A83F-01	Cluster 2
TCGA-E9-A245-01	Cluster 2
TCGA-BH-A1EN-01	Cluster 2
TCGA-B9-A44B-01	Cluster 2
TCGA-EV-5902-01	Cluster 2
TCGA-EJ-5495-01	Cluster 2
TCGA-FC-A66V-01	Cluster 2
TCGA-5P-A9JZ-01	Cluster 2
TCGA-J4-A67K-01	Cluster 2
TCGA-V1-A9OA-01	Cluster 2
TCGA-DX-A7EN-01	Cluster 2
TCGA-B9-4117-01	Cluster 2
TCGA-EL-A3GU-01	Cluster 2
TCGA-V1-A9OQ-01	Cluster 2
TCGA-E2-A1LB-01	Cluster 2
TCGA-UN-AAZ9-01	Cluster 2
TCGA-G9-6494-01	Cluster 2
TCGA-HC-8258-01	Cluster 2
TCGA-G3-AAV6-01	Cluster 2
TCGA-DS-A7WF-01	Cluster 2
TCGA-E2-A14U-01	Cluster 2
TCGA-X6-A7WD-01	Cluster 2
TCGA-AR-A0TR-01	Cluster 2
TCGA-CH-5767-01	Cluster 2
TCGA-B6-A0RL-01	Cluster 2
TCGA-A2-A1FW-01	Cluster 2
TCGA-EJ-7314-01	Cluster 2
TCGA-B6-A0RQ-01	Cluster 2
TCGA-B9-A8YI-01	Cluster 2
TCGA-B5-A11Z-01	Cluster 2
TCGA-2Z-A9JO-01	Cluster 2
TCGA-VN-A88R-01	Cluster 2
TCGA-A2-A4S0-01	Cluster 2
TCGA-ET-A39K-01	Cluster 2
TCGA-B6-A0WV-01	Cluster 2
TCGA-KK-A6E2-01	Cluster 2
TCGA-EJ-7115-01	Cluster 2
TCGA-DX-A6B9-01	Cluster 2
TCGA-PC-A5DO-01	Cluster 2
TCGA-99-8032-01	Cluster 2
TCGA-KK-A8I8-01	Cluster 2
TCGA-J4-8200-01	Cluster 2
TCGA-AC-A4ZE-01	Cluster 2
TCGA-S3-AA12-01	Cluster 2
TCGA-DX-AB30-01	Cluster 2
TCGA-G9-6354-01	Cluster 2
TCGA-EJ-7327-01	Cluster 2
TCGA-IF-A4AJ-01	Cluster 2
TCGA-NJ-A55R-01	Cluster 2
TCGA-XK-AAJP-01	Cluster 2
TCGA-TP-A8TT-01	Cluster 2
TCGA-5P-A9K0-01	Cluster 2
TCGA-V1-A8MG-01	Cluster 2
TCGA-UZ-A9PR-01	Cluster 2
TCGA-2Z-A9JS-01	Cluster 2
TCGA-H9-7775-01	Cluster 2
TCGA-EJ-5503-01	Cluster 2
TCGA-G9-6366-01	Cluster 2
TCGA-HS-A5N9-01	Cluster 2
TCGA-5P-A9KE-01	Cluster 2
TCGA-EL-A3MZ-01	Cluster 2
TCGA-A2-A0ER-01	Cluster 2
TCGA-KK-A8IL-01	Cluster 2
TCGA-KK-A8IA-01	Cluster 2
TCGA-BH-A201-01	Cluster 2
TCGA-KK-A8ID-01	Cluster 2
TCGA-AO-A1KP-01	Cluster 2
[truncated: 7,883 more rows]

## Sheet: Table S5B
Table S5B. Cluster prediciton in CCLE dataset.
Cell line	Predicted cluster	Tumor type
G26180.NALM-6.2	Cluster 3	ALL
G26223.697.2	Cluster 3	ALL
G27232.SEM.1	Cluster 6	ALL
G27250.Reh.1	Cluster 3	ALL
G27288.ALL-SIL.1	Cluster 3	ALL
G27290.RS4_11.1	Cluster 5	ALL
G27474.RPMI-8402.2	Cluster 2	ALL
G27485.PF-382.2	Cluster 2	ALL
G27499.RCH-ACV.2	Cluster 3	ALL
G27500.PEER.2	Cluster 2	ALL
G28002.KASUMI-2.1	Cluster 6	ALL
G28006.Loucy.1	Cluster 4	ALL
G28009.KE-37.1	Cluster 4	ALL
G28080.JURKAT.1	Cluster 2	ALL
G28086.KOPN-8.1	Cluster 3	ALL
G28530.MUTZ-5.1	Cluster 3	ALL
G28531.NALM-19.1	Cluster 4	ALL
G28532.MHH-CALL-4.1	Cluster 6	ALL
G28551.MHH-CALL-2.1	Cluster 6	ALL
G28565.MOLT-16.1	Cluster 4	ALL
G28576.MOLT-13.1	Cluster 2	ALL
G28600.P12-ICHIKAWA.1	Cluster 2	ALL
G28609.MHH-CALL-3.1	Cluster 3	ALL
G28623.MOLT-3.1	Cluster 2	ALL
G28828.HPB-ALL.3	Cluster 3	ALL
G28867.HH.3	Cluster 3	ALL
G30561.SUP-T1.1	Cluster 2	ALL
G30569.SUP-B15.1	Cluster 3	ALL
G30595.DND-41.3	Cluster 3	ALL
G30610.TALL-1.1	Cluster 3	ALL
G41707.BDCM.5	Cluster 3	ALL
G20466.5637.2	Cluster 3	BLCA
G26243.HT-1197.2	Cluster 4	BLCA
G27217.TCCSUP.1	Cluster 6	BLCA
G27234.647-V.1	Cluster 4	BLCA
G27235.BC-3C.1	Cluster 4	BLCA
G27264.RT-112.1	Cluster 4	BLCA
G27276.639-V.1	Cluster 2	BLCA
G27287.253J-BV.1	Cluster 3	BLCA
G27289.T24.1	Cluster 4	BLCA
G27296.253J.1	Cluster 3	BLCA
G27311.BFTC-905.1	Cluster 3	BLCA
G27389.CAL-29.1	Cluster 4	BLCA
G27537.SCaBER.2	Cluster 6	BLCA
G28027.KU-19-19.1	Cluster 4	BLCA
G28059.KMBC-2.1	Cluster 4	BLCA
G28073.JMSU-1.1	Cluster 4	BLCA
G28831.J82.3	Cluster 4	BLCA
G28881.HT-1376.3	Cluster 2	BLCA
G30584.UM-UC-3.1	Cluster 4	BLCA
G30600.U-BLC1.1	Cluster 3	BLCA
G30606.SW-1710.1	Cluster 2	BLCA
G30608.SW_780.1	Cluster 4	BLCA
G30611.UM-UC-1.1	Cluster 4	BLCA
G30630.VM-CUB1.3	Cluster 5	BLCA
G41706.RT4.5	Cluster 4	BLCA
G20479.HCC1143.2	Cluster 4	BRCA
G20496.HCC1954.2	Cluster 4	BRCA
G26176.CAL-51.2	Cluster 2	BRCA
G26185.HCC70.2	Cluster 6	BRCA
G26192.BT-20.2	Cluster 2	BRCA
G26206.CAL-120.2	Cluster 2	BRCA
G26229.EFM-19.2	Cluster 2	BRCA
G26234.HCC1187.2	Cluster 1	BRCA
G26250.BT-474.2	Cluster 2	BRCA
G26260.HCC1395.2	Cluster 4	BRCA
G27249.AU565.1	Cluster 2	BRCA
G27278.ZR-75-30.1	Cluster 2	BRCA
G27300.BT-483.1	Cluster 2	BRCA
G27310.HCC1428.1	Cluster 2	BRCA
G27317.HCC1806.1	Cluster 6	BRCA
G27322.HCC1500.1	Cluster 2	BRCA
G27330.CAL-85-1.1	Cluster 6	BRCA
G27334.CAMA-1.1	Cluster 2	BRCA
G27355.EFM-192A.1	Cluster 2	BRCA
G27360.HCC1599.1	Cluster 2	BRCA
G27365.CAL-148.1	Cluster 2	BRCA
G27370.HCC1569.1	Cluster 3	BRCA
G27493.SK-BR-3.2	Cluster 2	BRCA
G28018.MDA-MB-157.1	Cluster 4	BRCA
G28020.KPL-1.1	Cluster 2	BRCA
G28029.MDA-MB-231.1	Cluster 4	BRCA
G28034.MDA-MB-361.1	Cluster 2	BRCA
G28035.MDA-MB-134-VI.1	Cluster 2	BRCA
G28036.JIMT-1.1	Cluster 4	BRCA
G28064.MDA-MB-468.1	Cluster 3	BRCA
G28069.MDA-MB-415.1	Cluster 2	BRCA
G28072.MDA-MB-175-VII.1	Cluster 4	BRCA
G28087.MDA-MB-436.1	Cluster 2	BRCA
G28833.HMC-1-8.3	Cluster 2	BRCA
G28834.Hs_578T.3	Cluster 2	BRCA
G28847.HCC1937.3	Cluster 4	BRCA
G28856.HCC2157.3	Cluster 2	BRCA
G28869.HCC38.3	Cluster 4	BRCA
G28892.HDQ-P1.3	Cluster 4	BRCA
G28898.HCC202.3	Cluster 2	BRCA
G30590.BT-549.1	Cluster 2	BRCA
G30594.UACC-893.1	Cluster 2	BRCA
G30597.ZR-75-1.1	Cluster 2	BRCA
G30624.UACC-812.1	Cluster 2	BRCA
G41676.MDA-MB-453.5	Cluster 2	BRCA
G41711.DU4475.5	Cluster 4	BRCA
G41720.HCC2218.5	Cluster 2	BRCA
G41726.MCF7.5	Cluster 2	BRCA
G41738.T-47D.5	Cluster 2	BRCA
G41743.HCC1419.5	Cluster 2	BRCA
G27378.EHEB.1	Cluster 6	CLL
G28008.JVM-2.1	Cluster 6	CLL
G28068.JVM-3.1	Cluster 5	CLL
G41748.MEC-1.5	Cluster 3	CLL
G20463.C2BBe1.2	Cluster 4	COADREAD
G20490.HCT_116.2	Cluster 2	COADREAD
G20507.HCT-15.2	Cluster 4	COADREAD
G25221.NCI-H747.1	Cluster 4	COADREAD
G26202.KM12.2	Cluster 2	COADREAD
G26204.LoVo.2	Cluster 4	COADREAD
G26211.NCI-H508.2	Cluster 4	COADREAD
G26236.NCI-H716.2	Cluster 2	COADREAD
G26247.GP2d.2	Cluster 4	COADREAD
G26248.LS411N.2	Cluster 2	COADREAD
G27202.SW480.1	Cluster 2	COADREAD
G27223.SNU-C2A.1	Cluster 2	COADREAD
G27266.SW1417.1	Cluster 2	COADREAD
G27291.SK-CO-1.1	Cluster 2	COADREAD
G27305.HCC-1588.1	Cluster 4	COADREAD
G27342.CW-2.1	Cluster 4	COADREAD
G27362.CL-14.1	Cluster 2	COADREAD
G27363.CL-11.1	Cluster 4	COADREAD
G27364.CL-34.1	Cluster 4	COADREAD
G27368.COLO-320.1	Cluster 2	COADREAD
G27377.COLO_201.1	Cluster 4	COADREAD
G27383.CL-40.1	Cluster 4	COADREAD
G27385.COLO-678.1	Cluster 3	COADREAD
G27468.SNU-503.2	Cluster 2	COADREAD
G27469.SNU-61.2	Cluster 4	COADREAD
G27503.RCM-1.2	Cluster 4	COADREAD
G27507.SNU-1040.2	Cluster 2	COADREAD
G27529.SNU-1197.2	Cluster 4	COADREAD
G27531.SNU-1033.2	Cluster 2	COADREAD
G28014.MDST8.1	Cluster 3	COADREAD
G28066.LS1034.1	Cluster 3	COADREAD
G28089.LS123.1	Cluster 4	COADREAD
G28575.OUMS-23.1	Cluster 4	COADREAD
G28809.Hs_698.T.3	Cluster 4	COADREAD
G28841.Hs_675.T.3	Cluster 2	COADREAD
G28894.HCC-56.3	Cluster 4	COADREAD
G30562.SNU-C5.1	Cluster 4	COADREAD
G30581.SW1463.1	Cluster 4	COADREAD
G30586.SNU-C4.1	Cluster 4	COADREAD
G30596.SW837.1	Cluster 4	COADREAD
G30614.T84.1	Cluster 4	COADREAD
G30623.SW403.1	Cluster 4	COADREAD
G30625.SW1116.1	Cluster 3	COADREAD
G30633.SNU-81.1	Cluster 4	COADREAD
G30645.SW48.3	Cluster 2	COADREAD
G41657.SNU-175.5	Cluster 4	COADREAD
G41658.SNU-407.5	Cluster 4	COADREAD
G41670.HT-29.5	Cluster 2	COADREAD
G41674.SW620.5	Cluster 2	COADREAD
G41679.CCK-81.5	Cluster 4	COADREAD
G41705.LS_180.5	Cluster 4	COADREAD
G41708.SW948.5	Cluster 3	COADREAD
G41732.RKO.5	Cluster 4	COADREAD
G41735.SNU-C1.5	Cluster 2	COADREAD
G41749.LS513.5	Cluster 4	COADREAD
G41752.HT115.1	Cluster 4	COADREAD
G41753.HT55.1	Cluster 4	COADREAD
G20488.DB.2	Cluster 3	DLBC
G27240.A4_Fuk.1	Cluster 3	DLBC
G27295.A3_KAW.1	Cluster 5	DLBC
G27333.BL-70.1	Cluster 3	DLBC
G27335.GRANTA-519.1	Cluster 5	DLBC
G27352.Daudi.1	Cluster 3	DLBC
G27353.GA-10.1	Cluster 3	DLBC
G27358.BCP-1.1	Cluster 3	DLBC
G27359.CA46.1	Cluster 5	DLBC
G27371.CI-1.1	Cluster 3	DLBC
G27374.BL-41.1	Cluster 3	DLBC
G27375.DOHH-2.1	Cluster 3	DLBC
G27470.Pfeiffer.2	Cluster 4	DLBC
G27498.REC-1.2	Cluster 3	DLBC
G27519.Raji.2	Cluster 3	DLBC
G27521.RI-1.2	Cluster 5	DLBC
G28013.KARPAS-422.1	Cluster 3	DLBC
G28058.MC116.1	Cluster 3	DLBC
G28540.NU-DUL-1.1	Cluster 3	DLBC
G28542.NU-DHL-1.1	Cluster 3	DLBC
G28543.OCI-LY-19.1	Cluster 3	DLBC
G28578.NAMALWA.1	Cluster 3	DLBC
G28581.Mino.1	Cluster 3	DLBC
G28595.P3HR-1.1	Cluster 3	DLBC
G28835.HT.3	Cluster 3	DLBC
G28842.JeKo-1.3	Cluster 5	DLBC
G30555.Toledo.1	Cluster 3	DLBC
G30556.SU-DHL-8.1	Cluster 5	DLBC
G30568.WSU-DLCL2.1	Cluster 3	DLBC
G30573.SU-DHL-6.1	Cluster 3	DLBC
G30579.JM1.1	Cluster 3	DLBC
G30609.SU-DHL-4.1	Cluster 3	DLBC
G30628.ST486.1	Cluster 3	DLBC
G30631.SU-DHL-10.1	Cluster 5	DLBC
G30641.SU-DHL-5.1	Cluster 5	DLBC
G41675.RL.5	Cluster 3	DLBC
G41717.EB1.5	Cluster 3	DLBC
G41727.U-937.5	Cluster 3	DLBC
G20498.KYSE-180.2	Cluster 4	ESCA
G20501.KYSE-410.2	Cluster 4	ESCA
G25218.KYSE-450.1	Cluster 2	ESCA
G27257.TE-15.1	Cluster 4	ESCA
G27270.TE-11.1	Cluster 4	ESCA
G27275.TE-9.1	Cluster 6	ESCA
G27285.OE33.1	Cluster 4	ESCA
G27351.EC-GI-10.1	Cluster 6	ESCA
G28045.KYSE-270.1	Cluster 2	ESCA
G28051.KYSE-140.1	Cluster 2	ESCA
G28054.KYSE-520.1	Cluster 2	ESCA
G28067.KYSE-70.1	Cluster 4	ESCA
G28618.OE19.1	Cluster 3	ESCA
G28622.OE21.1	Cluster 4	ESCA
G30563.TE-8.1	Cluster 2	ESCA
G30587.TE-6.1	Cluster 2	ESCA
G30598.TE-14.1	Cluster 4	ESCA
G30602.TE-1.1	Cluster 2	ESCA
G30612.TE-10.1	Cluster 4	ESCA
G30644.TE-4.1	Cluster 2	ESCA
G41682.KYSE-510.5	Cluster 4	ESCA
G41685.KYSE-30.5	Cluster 4	ESCA
G41686.KYSE-150.5	Cluster 4	ESCA
G41699.TE-5.5	Cluster 2	ESCA
G41736.T.T.5	Cluster 2	ESCA
G41821.COLO-680N.1	Cluster 6	ESCA
G26173.GB-1.2	Cluster 2	GBM
G26175.A172.2	Cluster 4	GBM
G26188.GMS-10.2	Cluster 2	GBM
G26195.KNS-81.2	Cluster 2	GBM
G26198.KNS-60.2	Cluster 2	GBM
G26199.LN-229.2	Cluster 2	GBM
G26209.AM-38.2	Cluster 4	GBM
G26217.DK-MG.2	Cluster 2	GBM
G26232.CAS-1.2	Cluster 4	GBM
G26258.DBTRG-05MG.2	Cluster 4	GBM
G27205.SNU-1105.1	Cluster 2	GBM
G27206.SNU-201.1	Cluster 4	GBM
G27221.SF126.1	Cluster 4	GBM
G27251.T98G.1	Cluster 4	GBM
G27253.U-87_MG.1	Cluster 4	GBM
G27271.42-MG-BA.1	Cluster 2	GBM
G27348.CCF-STTG1.1	Cluster 4	GBM
G27462.SNU-489.2	Cluster 4	GBM
G27504.SNU-466.2	Cluster 2	GBM
G27540.SNU-626.2	Cluster 2	GBM
G27543.SNB75.2	Cluster 4	GBM
G27544.SF268.2	Cluster 4	GBM
G28001.M059K.1	Cluster 2	GBM
G28065.KS-1.1	Cluster 2	GBM
G28070.LN-18.1	Cluster 2	GBM
G30564.SW_1088.1	Cluster 4	GBM
G30617.YH-13.1	Cluster 2	GBM
G30636.U-118_MG.1	Cluster 2	GBM
G30640.KG-1-C.1	Cluster 2	GBM
G41678.SF-295.5	Cluster 4	GBM
G41695.YKG1.5	Cluster 2	GBM
G41696.U-251_MG.5	Cluster 2	GBM
G41701.8-MG-BA.5	Cluster 4	GBM
G20461.HSC-3.2	Cluster 6	HNSC
G20497.CAL_27.2	Cluster 6	HNSC
G27220.SCC-4.1	Cluster 4	HNSC
G27274.A-253.1	Cluster 4	HNSC
G27294.SCC-25.1	Cluster 6	HNSC
G27299.BICR_56.1	Cluster 6	HNSC
G27315.BICR_18.3	Cluster 4	HNSC
G27343.BICR_22.1	Cluster 6	HNSC
G27345.BICR_16.1	Cluster 2	HNSC
G27369.Detroit_562.1	Cluster 4	HNSC
G27381.CAL-33.1	Cluster 6	HNSC
G27384.BHY.1	Cluster 5	HNSC
G27386.BICR_31.1	Cluster 4	HNSC
G27387.BICR_6.1	Cluster 4	HNSC
G27454.PE_CA-PJ15.2	Cluster 4	HNSC
G27480.SCC-15.2	Cluster 6	HNSC
G27489.PE_CA-PJ34__clone_C12_.2	Cluster 4	HNSC
G27511.PE_CA-PJ49.2	Cluster 4	HNSC
G27512.SNU-1214.2	Cluster 4	HNSC
G27515.PE_CA-PJ41__clone_D2_.2	Cluster 6	HNSC
G27520.SCC-9.2	Cluster 6	HNSC
G27522.SNU-1076.2	Cluster 6	HNSC
G27532.SNU-1041.2	Cluster 2	HNSC
G27533.SNU-1066.2	Cluster 6	HNSC
G28853.HSC-4.3	Cluster 4	HNSC
G28896.HSC-2.3	Cluster 4	HNSC
G30574.SNU-899.1	Cluster 6	HNSC
G30582.YD-10B.1	Cluster 2	HNSC
G30605.YD-8.1	Cluster 6	HNSC
G30639.YD-15.3	Cluster 4	HNSC
G30643.YD-38.3	Cluster 4	HNSC
G41709.FaDu.5	Cluster 4	HNSC
G20495.786-O.2	Cluster 3	KIRC
G26251.ACHN.2	Cluster 4	KIRC
G27204.A-704.1	Cluster 4	KIRC
G27222.769-P.1	Cluster 3	KIRC
G27233.A-498.1	Cluster 3	KIRC
G27336.Caki-2.1	Cluster 3	KIRC
G27367.BFTC-909.1	Cluster 4	KIRC
G27379.CAL-54.1	Cluster 4	KIRC
G27473.RCC10RGB.2	Cluster 3	KIRC
G27525.SNU-1272.2	Cluster 4	KIRC
G27539.SNU-349.2	Cluster 4	KIRC
G28012.KMRC-2.1	Cluster 3	KIRC
G28017.KMRC-20.1	Cluster 6	KIRC
G28023.KMRC-1.1	Cluster 5	KIRC
G28042.KMRC-3.1	Cluster 4	KIRC
G28615.OS-RC-2.1	Cluster 4	KIRC
G30558.TUHR14TKB.1	Cluster 2	KIRC
G30575.TUHR10TKB.1	Cluster 3	KIRC
G30576.VMRC-RCZ.1	Cluster 2	KIRC
G30603.TUHR4TKB.1	Cluster 4	KIRC
G30607.VMRC-RCW.1	Cluster 3	KIRC
G30616.UO-31.1	Cluster 3	KIRC
G41739.Caki-1.5	Cluster 3	KIRC
G20492.HEL_92.1.7.2	Cluster 5	LAML
G26187.MONO-MAC-1.2	Cluster 3	LAML
G26200.HL-60.2	Cluster 3	LAML
G26205.NOMO-1.2	Cluster 5	LAML
G26207.MONO-MAC-6.2	Cluster 3	LAML
G26238.OCI-AML2.2	Cluster 5	LAML
G26239.NB-4.2	Cluster 3	LAML
G26244.F-36P.2	Cluster 4	LAML
G26259.AML-193.2	Cluster 3	LAML
G27236.OCI-AML3.1	Cluster 5	LAML
G27241.THP-1.1	Cluster 3	LAML
G27258.OCI-AML5.1	Cluster 5	LAML
G27380.EOL-1.1	Cluster 5	LAML
G27388.GDM-1.1	Cluster 4	LAML
G27390.CMK.1	Cluster 5	LAML
G27458.SIG-M5.2	Cluster 5	LAML
G27510.SKM-1.2	Cluster 3	LAML
G27530.PL-21.2	Cluster 5	LAML
G28007.M-07e.1	Cluster 3	LAML
G28028.KG-1.1	Cluster 3	LAML
G28043.Kasumi-6.1	Cluster 6	LAML
G28048.ME-1.1	Cluster 5	LAML
G28555.MOLM-16.1	Cluster 3	LAML
G28580.P31_FUJ.1	Cluster 5	LAML
G28621.MUTZ-3.1	Cluster 6	LAML
G28844.HEL.3	Cluster 5	LAML
G30554.KASUMI-1.1	Cluster 3	LAML
G30593.TF-1.1	Cluster 3	LAML
G41677.MV-4-11.5	Cluster 5	LAML
G41692.MOLM-13.5	Cluster 3	LAML
G41747.OCI-M1.5	Cluster 5	LAML
G25242.K-562.3	Cluster 3	LCML
G26177.LAMA-84.2	Cluster 3	LCML
G27324.EM-2.1	Cluster 6	LCML
G27344.CML-T1.1	Cluster 3	LCML
G27347.BV-173.1	Cluster 3	LCML
G28000.JK-1.1	Cluster 3	LCML
G28010.JURL-MK1.1	Cluster 3	LCML
G28037.KYO-1.1	Cluster 5	LCML
G28049.KCL-22.1	Cluster 4	LCML
G28055.KU812.1	Cluster 3	LCML
G28544.MOLM-6.1	Cluster 4	LCML
G28567.NALM-1.1	Cluster 3	LCML
G28577.NCO2.1	Cluster 3	LCML
G41728.MEG-01.5	Cluster 4	LCML
G26172.KALS-1.2	Cluster 2	LGG
G26228.Hs_683.2	Cluster 4	LGG
G27255.SW_1783.1	Cluster 4	LGG
G27309.GAMG.1	Cluster 6	LGG
G27314.GI-1.1	Cluster 4	LGG
G27337.H4.1	Cluster 4	LGG
G27542.SF539.2	Cluster 4	LGG
G28074.KNS-42.1	Cluster 2	LGG
G41712.NMC-G1.5	Cluster 4	LGG
G26219.HLF.2	Cluster 4	LIHC
G27203.SNU-387.1	Cluster 4	LIHC
G27212.SNU-475.1	Cluster 4	LIHC
G27216.SNU-423.1	Cluster 4	LIHC
G27261.PLC_PRF_5.1	Cluster 2	LIHC
G27268.SK-HEP-1.1	Cluster 4	LIHC
G27453.SNU-398.2	Cluster 2	LIHC
G27475.SNU-761.2	Cluster 2	LIHC
G27513.SNU-449.2	Cluster 2	LIHC
G27526.SNU-182.2	Cluster 2	LIHC
G28053.Li-7.1	Cluster 2	LIHC
G28081.JHH-7.1	Cluster 2	LIHC
G28085.JHH-5.1	Cluster 2	LIHC
G28613.NCI-H684.1	Cluster 4	LIHC
G28846.JHH-1.3	Cluster 2	LIHC
G28851.HuH-7.3	Cluster 2	LIHC
G28858.HuH-6.3	Cluster 3	LIHC
G28872.JHH-2.3	Cluster 4	LIHC
G28880.JHH-4.3	Cluster 2	LIHC
G28886.huH-1.3	Cluster 2	LIHC
G28888.Hep_3B2.1-7.3	Cluster 2	LIHC
G30629.SNU-886.1	Cluster 4	LIHC
G30646.SNU-878.1	Cluster 4	LIHC
G41665.Hep_G2.5	Cluster 2	LIHC
G41751.JHH-6.5	Cluster 4	LIHC
G20499.A549.2	Cluster 2	LUAD
G20504.HCC-44.2	Cluster 4	LUAD
G25215.NCI-H1437.1	Cluster 2	LUAD
G25216.NCI-H1666.1	Cluster 4	LUAD
G25225.NCI-H522.1	Cluster 2	LUAD
G25236.NCI-H650.1	Cluster 2	LUAD
G25240.NCI-H1651.3	Cluster 4	LUAD
G25244.NCI-H1650.1	Cluster 4	LUAD
G26184.NCI-H1792.2	Cluster 4	LUAD
G26194.HCC827.2	Cluster 4	LUAD
G26197.NCI-H23.2	Cluster 2	LUAD
G26203.NCI-H838.2	Cluster 3	LUAD
G26264.NCI-H1975.2	Cluster 4	LUAD
G27281.RERF-LC-MS.1	Cluster 4	LUAD
G27293.PC-14.1	Cluster 4	LUAD
G27306.HCC-1833.1	Cluster 2	LUAD
G27313.DV-90.1	Cluster 4	LUAD
G27323.Calu-3.1	Cluster 4	LUAD
G27328.Calu-6.1	Cluster 2	LUAD
G27373.COR-L105.1	Cluster 2	LUAD
G27391.HCC-1195.1	Cluster 3	LUAD
G27452.SK-LU-1.2	Cluster 3	LUAD
G27506.RERF-LC-KJ.2	Cluster 2	LUAD
G27509.RERF-LC-Ad1.2	Cluster 4	LUAD
G27541.RERF-LC-Ad2.2	Cluster 4	LUAD
G28047.LXF-289.1	Cluster 6	LUAD
G28537.NCI-H1395.1	Cluster 2	LUAD
G28538.NCI-H1781.1	Cluster 2	LUAD
G28539.NCI-H1755.1	Cluster 2	LUAD
G28546.NCI-H854.1	Cluster 2	LUAD
G28548.NCI-H2085.1	Cluster 2	LUAD
G28549.NCI-H1623.1	Cluster 2	LUAD
G28553.NCI-H1838.1	Cluster 4	LUAD
G28554.NCI-H3255.1	Cluster 6	LUAD
G28557.NCI-H2023.1	Cluster 4	LUAD
G28558.NCI-H2087.1	Cluster 6	LUAD
G28561.NCI-H1693.1	Cluster 4	LUAD
G28564.NCI-H1648.1	Cluster 3	LUAD
G28566.NCI-H2126.1	Cluster 4	LUAD
G28569.NCI-H596.1	Cluster 4	LUAD
G28579.NCI-H2347.1	Cluster 4	LUAD
G28582.NCI-H1573.1	Cluster 2	LUAD
G28583.NCI-H358.1	Cluster 4	LUAD
G28584.NCI-H1793.1	Cluster 2	LUAD
G28585.NCI-H1734.1	Cluster 4	LUAD
G28590.NCI-H1563.1	Cluster 2	LUAD
G28593.NCI-H322.1	Cluster 2	LUAD
G28594.NCI-H2291.1	Cluster 6	LUAD
G28598.NCI-H1944.1	Cluster 4	LUAD
G28604.NCI-H647.1	Cluster 6	LUAD
G28605.NCI-H1355.1	Cluster 2	LUAD
G28611.NCI-H2030.1	Cluster 2	LUAD
G28612.NCI-H2405.1	Cluster 4	LUAD
G28616.NCI-H2228.1	Cluster 6	LUAD
G28619.NCI-H2073.1	Cluster 2	LUAD
G28817.HCC-2279.3	Cluster 4	LUAD
G28822.Hs_618.T.3	Cluster 4	LUAD
G28827.Hs_229.T.3	Cluster 4	LUAD
G28840.HCC-366.3	Cluster 3	LUAD
G28865.HCC4006.3	Cluster 6	LUAD
G28866.HCC-78.3	Cluster 6	LUAD
G28887.HCC-2108.3	Cluster 4	LUAD
G30601.NCI-H441.1	Cluster 6	LUAD
G30620.SW_1573.1	Cluster 6	LUAD
G41673.NCI-H2122.5	Cluster 4	LUAD
G41698.MOR_CPR.5	Cluster 3	LUAD
G41700.ABC-1.5	Cluster 2	LUAD
G41703.NCI-H1568.5	Cluster 2	LUAD
G41730.NCI-H2342.5	Cluster 2	LUAD
G41740.NCI-H1435.5	Cluster 4	LUAD
G41741.NCI-H2009.5	Cluster 4	LUAD
G41807.HOP-62.1	Cluster 4	LUAD
G41811.EKVX.1	Cluster 4	LUAD
G20483.HCC-15.2	Cluster 2	LUSC
G20486.Calu-1.2	Cluster 2	LUSC
G20493.KNS-62.2	Cluster 4	LUSC
G20494.HARA.2	Cluster 2	LUSC
G25237.NCI-H2170.1	Cluster 2	LUSC
G26263.LK-2.2	Cluster 2	LUSC
G27245.SK-MES-1.1	Cluster 4	LUSC
G27246.SW_900.1	Cluster 4	LUSC
G27327.EBC-1.1	Cluster 4	LUSC
G27491.RERF-LC-Sq1.2	Cluster 4	LUSC
G27527.RERF-LC-AI.2	Cluster 2	LUSC
G28015.LC-1F.1	Cluster 2	LUSC
G28079.LUDLU-1.1	Cluster 4	LUSC
G28088.LOU-NH91.1	Cluster 4	LUSC
G28570.NCI-H1385.1	Cluster 1	LUSC
G28591.NCI-H1703.1	Cluster 2	LUSC
G28597.NCI-H1869.1	Cluster 3	LUSC
G28617.NCI-H520.1	Cluster 2	LUSC
G28820.HLF-a.3	Cluster 2	LUSC
G28864.HCC-95.3	Cluster 4	LUSC
G30578.EPLC-272H.1	Cluster 4	LUSC
G30647.Sq-1.1	Cluster 4	LUSC
G41734.NCI-H226.5	Cluster 4	LUSC
G20471.Daoy.2	Cluster 4	MB
G27244.ONS-76.1	Cluster 4	MB
G27301.D341_Med.1	Cluster 2	MB
G27354.D283_Med.1	Cluster 1	MB
G25202.NCI-H2052.1	Cluster 4	MESO
G25204.MSTO-211H.1	Cluster 4	MESO
G26224.NCI-H2452.2	Cluster 4	MESO
G27239.ACC-MESO-1.1	Cluster 4	MESO
G28038.JL-1.1	Cluster 4	MESO
G28586.MPP_89.1	Cluster 4	MESO
G28606.NCI-H28.1	Cluster 5	MESO
G28873.IST-MES2.3	Cluster 4	MESO
G41733.IST-MES1.5	Cluster 4	MESO
G20462.KMS-11.2	Cluster 3	MM
G25233.MM1-S.1	Cluster 3	MM
G26178.EJM.2	Cluster 5	MM
G26182.KMS-12-BM.2	Cluster 3	MM
G26193.LP-1.2	Cluster 3	MM
G26213.KMS-20.2	Cluster 3	MM
G26221.L-363.2	Cluster 3	MM
G26249.KMS-26.2	Cluster 3	MM
G26253.KMS-34.2	Cluster 4	MM
G26261.JJN-3.2	Cluster 3	MM
G27201.SK-MM-2.1	Cluster 3	MM
G27213.AMO-1.1	Cluster 3	MM
G27229.RPMI_8226.1	Cluster 3	MM
G27263.OPM-2.1	Cluster 3	MM
G28024.KMS-28BM.1	Cluster 3	MM
G28050.KMM-1.1	Cluster 4	MM
G28052.KMS-27.1	Cluster 3	MM
G28090.KHM-1B.1	Cluster 2	MM
G28093.KMS-21BM.1	Cluster 5	MM
G28550.MOLP-2.1	Cluster 3	MM
G28560.MOLP-8.1	Cluster 4	MM
G28571.NCI-H929.1	Cluster 3	MM
G28845.HuNS1.3	Cluster 5	MM
G30567.KARPAS-620.1	Cluster 3	MM
G30577.U266B1.1	Cluster 3	MM
G41723.KE-97.5	Cluster 3	MM
G25209.NCI-H1299.1	Cluster 2	NA
G25212.NCI-H661.1	Cluster 2	NA
G27282.SK-LMS-1.1	Cluster 2	NA
G27298.EKVX.1	Cluster 2	NA
G27303.HCC-1359.1	Cluster 4	NA
G27304.HCC-1438.1	Cluster 2	NA
G27318.DEL.1	Cluster 5	NA
G27340.HCC-1171.1	Cluster 4	NA
G27357.GOS-3.1	Cluster 2	NA
G27456.SNU-478.2	Cluster 4	NA
G27459.SNU-738.2	Cluster 2	NA
G27465.SNU-1196.2	Cluster 2	NA
G27472.SNU-245.2	Cluster 4	NA
G27481.SNU-308.2	Cluster 4	NA
G27495.SNU-1079.2	Cluster 2	NA
G27536.RS-5.2	Cluster 4	NA
G28021.LU99.1	Cluster 2	NA
G28022.L-428.1	Cluster 4	NA
G28032.L-1236.1	Cluster 3	NA
G28039.KM-H2.1	Cluster 3	NA
G28040.L-540.1	Cluster 5	NA
G28041.LCLC-97TM1.1	Cluster 6	NA
G28046.Ki-JK.1	Cluster 3	NA
G28061.LCLC-103H.1	Cluster 6	NA
G28063.KARPAS-299.1	Cluster 3	NA
G28075.LU65.1	Cluster 2	NA
G28533.NCI-H2106.1	Cluster 1	NA
G28534.NCI-H810.1	Cluster 1	NA
G28547.NCI-H292.1	Cluster 4	NA
G28562.NCI-H727.1	Cluster 2	NA
G28588.NCI-H1915.1	Cluster 2	NA
G28592.NCI-H1155.1	Cluster 1	NA
G28599.MJ.1	Cluster 3	NA
G28812.Hs_737.T.3	Cluster 2	NA
G28814.Hs_281.T.3	Cluster 2	NA
G28818.Hs_616.T.3	Cluster 2	NA
G28819.Hs_600.T.3	Cluster 2	NA
G28821.HuT_102.3	Cluster 4	NA
G28837.Hs_821.T.3	Cluster 4	NA
G28838.Hs_706.T.3	Cluster 4	NA
G28839.HuTu_80.3	Cluster 2	NA
G28843.Hs_343.T.3	Cluster 4	NA
G28848.HOP-92.3	Cluster 4	NA
G28849.HOP-62.3	Cluster 4	NA
G28855.Hs_611.T.3	Cluster 3	NA
G28870.HCC2935.3	Cluster 4	NA
G28874.HuT_78.3	Cluster 6	NA
G28876.HuCCT1.3	Cluster 3	NA
G28879.Hs_840.T.3	Cluster 4	NA
G28884.Hs_834.T.3	Cluster 2	NA
G28889.Hs_822.T.3	Cluster 2	NA
G28891.Hs_255.T.3	Cluster 2	NA
G28897.Hs_742.T.3	Cluster 4	NA
G28899.Hs_739.T.3	Cluster 2	NA
G28901.Hs_606.T.3	Cluster 2	NA
G28902.Hs_172.T.3	Cluster 2	NA
G30560.TO_175.T.1	Cluster 4	NA
G30565.SNU-869.1	Cluster 6	NA
G30566.TE_159.T.1	Cluster 2	NA
G30570.TM-31.1	Cluster 4	NA
G30580.T3M-10.1	Cluster 4	NA
G30588.SR-786.1	Cluster 6	NA
G30589.DM-3.1	Cluster 2	NA
G30618.SUP-T11.1	Cluster 2	NA
G30627.SU-DHL-1.1	Cluster 6	NA
G41659.Set-2.5	Cluster 3	NA
G41688.SUP-M2.5	Cluster 6	NA
G41690.NCI-H460.5	Cluster 2	NA
G41694.HD-MY-Z.5	Cluster 2	NA
G41697.COR-L23.5	Cluster 4	NA
G41704.NCI-H1581.5	Cluster 2	NA
G41716.IA-LM.5	Cluster 2	NA
G41742.Hs_888.T.5	Cluster 2	NA
G20472.CHP-212.2	Cluster 2	NB
G27308.CHP-126.1	Cluster 1	NB
G27457.SK-N-AS.2	Cluster 2	NB
G27460.SK-N-DZ.2	Cluster 2	NB
G27482.SIMA.2	Cluster 1	NB
G27501.SK-N-BE_2_.2	Cluster 1	NB
G27518.SK-N-FI.2	Cluster 1	NB
G28004.KP-N-RT-BM-1.1	Cluster 1	NB
G28005.KP-N-YN.1	Cluster 2	NB
G28026.KP-N-SI9s.1	Cluster 2	NB
G28082.KELLY.1	Cluster 2	NB
G28536.NH-6.1	Cluster 1	NB
G28552.MHH-NB-11.1	Cluster 2	NB
G28900.IMR-32.3	Cluster 1	NB
G41744.NB-1.5	Cluster 2	NB
G20469.JHOS-2.2	Cluster 3	OV
G20475.EFO-27.2	Cluster 2	OV
G26179.IGROV1.2	Cluster 2	OV
G26181.FU-OV-1.2	Cluster 2	OV
G26183.COV318.2	Cluster 6	OV
G26190.OAW42.2	Cluster 2	OV
G26191.COV362.2	Cluster 4	OV
G26208.JHOC-5.2	Cluster 2	OV
G26210.JHOM-1.2	Cluster 2	OV
G26214.Caov-4.2	Cluster 2	OV
G26215.Hey-A8.2	Cluster 4	OV
G26220.JHOS-4.2	Cluster 2	OV
G26222.NIH_OVCAR-3.2	Cluster 2	OV
G26231.COV434.2	Cluster 2	OV
G26242.Caov-3.2	Cluster 2	OV
G27207.SK-OV-3.1	Cluster 4	OV
G27218.OV7.1	Cluster 4	OV
G27230.RMG-I.1	Cluster 3	OV
G27231.RMUG-S.1	Cluster 2	OV
G27238.SNU-840.1	Cluster 4	OV
G27248.59M.1	Cluster 4	OV
G27252.OV-90.1	Cluster 3	OV
G27256.OVCAR-8.1	Cluster 2	OV
G27262.OVCAR-4.1	Cluster 3	OV
G27267.TOV-21G.1	Cluster 2	OV
G27277.OVSAHO.1	Cluster 2	OV
G27279.OVMANA.1	Cluster 3	OV
G27283.TOV-112D.1	Cluster 2	OV
G27307.ES-2.1	Cluster 4	OV
G27534.SNU-8.2	Cluster 3	OV
G27545.SNU-119.2	Cluster 2	OV
G28056.JHOM-2B.1	Cluster 2	OV
G28076.MCAS.1	Cluster 3	OV
G28535.OVTOKO.1	Cluster 3	OV
G28573.OV56.1	Cluster 6	OV
G28587.OVK18.1	Cluster 2	OV
G28601.OAW28.1	Cluster 2	OV
G28614.ONCO-DG-1.1	Cluster 2	OV
G30559.COV644.1	Cluster 4	OV
G30613.EFO-21.1	Cluster 3	OV
G41663.OVISE.5	Cluster 3	OV
G41737.OC_314.5	Cluster 2	OV
G26189.CFPAC-1.2	Cluster 4	PAAD
G26196.HPAC.2	Cluster 6	PAAD
G26216.KP-2.2	Cluster 3	PAAD
G26225.HPAF-II.2	Cluster 4	PAAD
G26230.L3.3.2	Cluster 2	PAAD
G26233.Hs_766T.2	Cluster 4	PAAD
G26240.MIA_PaCa-2.2	Cluster 2	PAAD
G26241.BxPC-3.2	Cluster 4	PAAD
G26252.AsPC-1.2	Cluster 4	PAAD
G26257.KP4.2	Cluster 2	PAAD
G27208.SU.86.86.1	Cluster 5	PAAD
G27211.SW_1990.1	Cluster 4	PAAD
G27219.Panc_03.27.1	Cluster 4	PAAD
G27242.Panc_08.13.1	Cluster 3	PAAD
G27292.Panc_10.05.1	Cluster 4	PAAD
G27325.Capan-1.1	Cluster 3	PAAD
G27332.Capan-2.1	Cluster 4	PAAD
G27471.SNU-324.2	Cluster 6	PAAD
G27476.PK-59.2	Cluster 4	PAAD
G27478.PK-45H.2	Cluster 4	PAAD
G27494.SNU-213.2	Cluster 6	PAAD
G27497.SNU-410.2	Cluster 2	PAAD
G28556.Panc_02.03.1	Cluster 4	PAAD
G28563.Panc_05.04.1	Cluster 4	PAAD
G28568.Panc_02.13.1	Cluster 5	PAAD
G28589.Panc_04.03.1	Cluster 4	PAAD
G28596.PANC-1.1	Cluster 2	PAAD
G28607.PA-TU-8988S.1	Cluster 4	PAAD
G28850.HUP-T3.3	Cluster 4	PAAD
G30557.YAPC.1	Cluster 3	PAAD
G30634.SUIT-2.1	Cluster 2	PAAD
G30638.TCC-PAN2.1	Cluster 4	PAAD
G41683.HUP-T4.5	Cluster 3	PAAD
G41684.PA-TU-8902.5	Cluster 4	PAAD
G41687.PSN1.5	Cluster 2	PAAD
G41689.DAN-G.5	Cluster 4	PAAD
G41691.PA-TU-8988T.5	Cluster 2	PAAD
G41702.QGP-1.5	Cluster 2	PAAD
G41714.T3M-4.5	Cluster 6	PAAD
G41725.PK-1.5	Cluster 4	PAAD
G20502.22Rv1.2	Cluster 2	PRAD
G20506.DU_145.2	Cluster 2	PRAD
G26174.NCI-H660.2	Cluster 2	PRAD
G27214.PC-3.1	Cluster 2	PRAD
G28030.MDA_PCa_2b.1	Cluster 2	PRAD
G28033.LNCaP_clone_FGC.1	Cluster 2	PRAD
G41666.VCaP.5	Cluster 2	PRAD
G20489.G-401.2	Cluster 2	SARC
G26212.A-673.2	Cluster 4	SARC
G26235.A-204.2	Cluster 2	SARC
G27227.SJSA-1.1	Cluster 4	SARC
G27254.U-2_OS.1	Cluster 2	SARC
G27269.RKN.1	Cluster 4	SARC
G27280.TC-71.1	Cluster 2	SARC
G27319.G-402.1	Cluster 2	SARC
G27329.GCT.1	Cluster 4	SARC
G27346.G-292_clone_A141B1.1	Cluster 2	SARC
G27361.CADO-ES1.1	Cluster 1	SARC
G27467.SK-ES-1.2	Cluster 2	SARC
G27477.RH-41.2	Cluster 2	SARC
G27483.S-117.2	Cluster 4	SARC
G27487.SK-UT-1.2	Cluster 4	SARC
G27505.RH-30.2	Cluster 2	SARC
G27514.Saos-2.2	Cluster 4	SARC
G27523.SK-N-MC.2	Cluster 4	SARC
G27524.RD-ES.2	Cluster 2	SARC
G27535.RD.2	Cluster 2	SARC
G27538.RH-18.2	Cluster 2	SARC
G28016.MES-SA.1	Cluster 2	SARC
G28019.KYM-1.1	Cluster 2	SARC
G28077.MG-63.1	Cluster 1	SARC
G28610.MHH-ES-1.1	Cluster 4	SARC
G28816.Hs_863.T.3	Cluster 2	SARC
G28829.Hs_729.3	Cluster 4	SARC
G28863.HT-1080.3	Cluster 4	SARC
G28868.HOS.3	Cluster 2	SARC
G28890.Hs_819.T.3	Cluster 2	SARC
G28895.Hs_870.T.3	Cluster 4	SARC
G30572.T1-73.1	Cluster 4	SARC
G30583.TE_125.T.1	Cluster 2	SARC
G30592.TE_617.T.1	Cluster 2	SARC
G30604.TE_441.T.1	Cluster 2	SARC
G30615.CAL-78.1	Cluster 2	SARC
G30637.SW_1353.1	Cluster 4	SARC
G20460.COR-L24.2	Cluster 2	SCLC
G20464.COR-L311.2	Cluster 2	SCLC
G20465.HCC-33.2	Cluster 2	SCLC
G20467.COR-L279.2	Cluster 2	SCLC
G20468.DMS_53.2	Cluster 1	SCLC
G20470.COR-L88.2	Cluster 2	SCLC
G20473.DMS_79.2	Cluster 2	SCLC
G20476.DMS_454.2	Cluster 2	SCLC
G20477.COLO_668.2	Cluster 1	SCLC
G20480.DMS_153.2	Cluster 2	SCLC
G20481.DMS_273.2	Cluster 2	SCLC
G20482.DMS_114.2	Cluster 4	SCLC
G25203.NCI-H1092.1	Cluster 1	SCLC
G25205.NCI-H2286.1	Cluster 2	SCLC
G25206.NCI-H1694.1	Cluster 1	SCLC
G25207.NCI-H524.1	Cluster 1	SCLC
G25208.NCI-H1184.1	Cluster 2	SCLC
G25210.NCI-H510.1	Cluster 2	SCLC
G25211.NCI-H1963.1	Cluster 2	SCLC
G25213.NCI-H2227.1	Cluster 2	SCLC
G25217.NCI-H1341.1	Cluster 2	SCLC
G25219.NCI-H82.1	Cluster 2	SCLC
G25220.NCI-H526.1	Cluster 1	SCLC
G25222.NCI-H2171.1	Cluster 1	SCLC
G25223.NCI-H1436.1	Cluster 2	SCLC
G25224.NCI-H2066.1	Cluster 2	SCLC
G25226.NCI-H209.1	Cluster 2	SCLC
G25227.NCI-H146.1	Cluster 2	SCLC
G25228.NCI-H2029.1	Cluster 1	SCLC
G25229.NCI-H1618.1	Cluster 2	SCLC
G25230.NCI-H1930.1	Cluster 2	SCLC
G25231.NCI-H69.1	Cluster 2	SCLC
G25232.NCI-H1048.1	Cluster 2	SCLC
G25234.NCI-H1876.1	Cluster 2	SCLC
G25235.NCI-H1105.1	Cluster 2	SCLC
G25241.NCI-H211.1	Cluster 2	SCLC
G25243.NCI-H2081.1	Cluster 1	SCLC
G25245.NCI-H196.1	Cluster 2	SCLC
G25246.NCI-H2196.1	Cluster 2	SCLC
G26262.NCI-H889.2	Cluster 1	SCLC
G27225.SW_1271.1	Cluster 4	SCLC
G27237.SCLC-21H.1	Cluster 1	SCLC
G27260.SHP-77.1	Cluster 1	SCLC
G27284.SBC-5.1	Cluster 2	SCLC
G27339.COR-L95.1	Cluster 2	SCLC
G30591.COR-L47.1	Cluster 1	SCLC
G41671.NCI-H446.5	Cluster 2	SCLC
G41745.NCI-H841.5	Cluster 2	SCLC
G41750.NCI-H1339.5	Cluster 4	SCLC
G20491.G-361.2	Cluster 4	SKCM
G20500.IGR-37.2	Cluster 4	SKCM
G26186.C32.2	Cluster 4	SKCM
G26201.COLO-783.2	Cluster 4	SKCM
G26237.A2058.2	Cluster 4	SKCM
G26256.Hs_944.T.2	Cluster 4	SKCM
G27215.UACC-257.1	Cluster 4	SKCM
G27228.A101D.1	Cluster 4	SKCM
G27243.SK-MEL-30.1	Cluster 4	SKCM
G27312.COLO-679.1	Cluster 4	SKCM
G27341.COLO_829.1	Cluster 4	SKCM
G27349.CJM.1	Cluster 6	SKCM
G27356.COLO-800.1	Cluster 4	SKCM
G27376.COLO_792.1	Cluster 4	SKCM
G27463.SK-MEL-1.2	Cluster 4	SKCM
G27479.SK-MEL-3.2	Cluster 4	SKCM
G27484.SH-4.2	Cluster 4	SKCM
G27486.SK-MEL-24.2	Cluster 4	SKCM
G27516.SK-MEL-28.2	Cluster 4	SKCM
G27517.SK-MEL-31.2	Cluster 2	SKCM
G27528.RPMI-7951.2	Cluster 2	SKCM
G28025.K029AX.1	Cluster 4	SKCM
G28031.MEL-JUSO.1	Cluster 4	SKCM
G28060.Malme-3M.1	Cluster 4	SKCM
G28062.MEL-HO.1	Cluster 4	SKCM
G28071.MeWo.1	Cluster 4	SKCM
G28084.MDA-MB-435S.1	Cluster 2	SKCM
G28810.Hs_940.T.3	Cluster 2	SKCM
G28811.Hs_839.T.3	Cluster 2	SKCM
G28815.Hs_934.T.3	Cluster 2	SKCM
G28825.HT-144.3	Cluster 4	SKCM
G28830.Hs_695T.3	Cluster 4	SKCM
G28836.Hs_688_A_.T.3	Cluster 2	SKCM
G28854.Hs_939.T.3	Cluster 4	SKCM
G28859.Hs_294T.3	Cluster 4	SKCM
G28861.IGR-1.3	Cluster 4	SKCM
G28862.HMCB.3	Cluster 4	SKCM
G28883.Hs_895.T.3	Cluster 4	SKCM
G28885.Hs_852.T.3	Cluster 4	SKCM
G30585.WM-88.1	Cluster 2	SKCM
G30599.WM-266-4.1	Cluster 4	SKCM
G30619.UACC-62.1	Cluster 2	SKCM
G30626.WM-115.1	Cluster 2	SKCM
G30632.WM-793.1	Cluster 4	SKCM
G30635.WM983B.1	Cluster 2	SKCM
G30642.WM1799.1	Cluster 4	SKCM
G41667.IPC-298.5	Cluster 4	SKCM
G41669.A-375.5	Cluster 2	SKCM
G41672.SK-MEL-5.5	Cluster 4	SKCM
G41681.LOX_IMVI.5	Cluster 4	SKCM
G41693.COLO_741.5	Cluster 4	SKCM
G41731.Hs_936.T.5	Cluster 4	SKCM
G20474.Hs_746T.2	Cluster 2	STAD
G20478.AGS.2	Cluster 4	STAD
G20485.FU97.2	Cluster 2	STAD
G20487.KATO_III.2	Cluster 3	STAD
G20505.23132_87.2	Cluster 3	STAD
G25201.MKN74.1	Cluster 4	STAD
G25214.MKN7.1	Cluster 4	STAD
G25238.MKN-45.1	Cluster 2	STAD
G26226.NCI-N87.2	Cluster 4	STAD
G26245.NUGC-3.2	Cluster 6	STAD
G27224.RERF-GC-1B.1	Cluster 2	STAD
G27273.OCUM-1.1	Cluster 3	STAD
G27350.ECC10.1	Cluster 1	STAD
G27392.ECC12.1	Cluster 2	STAD
G27461.SNU-520.2	Cluster 3	STAD
G27466.SNU-601.2	Cluster 3	STAD
G27488.SNU-620.2	Cluster 4	STAD
G27492.SNU-719.2	Cluster 4	STAD
G27496.SNU-216.2	Cluster 4	STAD
G27502.SNU-668.2	Cluster 2	STAD
G27508.SNU-5.2	Cluster 6	STAD
G28044.LMSU.1	Cluster 4	STAD
G28545.NUGC-2.1	Cluster 4	STAD
G28574.MKN1.1	Cluster 4	STAD
G28603.NCC-StC-K140.1	Cluster 4	STAD
G28852.HuG1-N.3	Cluster 2	STAD
G30621.TGBC11TKB.1	Cluster 4	STAD
G41660.GSU.5	Cluster 3	STAD
G41661.GSS.5	Cluster 2	STAD
G41680.IM95.5	Cluster 6	STAD
G41710.SNU-16.5	Cluster 2	STAD
G41718.GCIY.5	Cluster 2	STAD
G41719.SH-10-TC.5	Cluster 4	STAD
G41721.NUGC-4.5	Cluster 3	STAD
G41722.KE-39.5	Cluster 4	STAD
G41724.HGC-27.5	Cluster 2	STAD
G41729.SNU-1.5	Cluster 2	STAD
G27209.8505C.1	Cluster 4	THCA
G27210.8305C.1	Cluster 4	THCA
G27247.SW579.1	Cluster 2	THCA
G27302.FTC-238.1	Cluster 4	THCA
G27320.B-CPAP.1	Cluster 4	THCA
G27331.FTC-133.1	Cluster 4	THCA
G27366.BHT-101.1	Cluster 6	THCA
G28541.ML-1.1	Cluster 2	THCA
G30571.TT.1	Cluster 1	THCA
G30622.TT2609-C02.1	Cluster 2	THCA
G41746.CAL-62.5	Cluster 2	THCA
G20484.ESS-1.2	Cluster 4	UCEC
G25239.MFE-296.1	Cluster 2	UCEC
G26218.HEC-1-A.2	Cluster 4	UCEC
G26254.EFE-184.2	Cluster 3	UCEC
G27259.AN3_CA.1	Cluster 2	UCEC
G27265.SNG-M.1	Cluster 3	UCEC
G27326.EN.1	Cluster 2	UCEC
G27372.COLO_684.1	Cluster 1	UCEC
G27455.RL95-2.2	Cluster 3	UCEC
G27464.SNU-1077.2	Cluster 2	UCEC
G27490.SNU-685.2	Cluster 2	UCEC
G28003.MFE-319.1	Cluster 2	UCEC
G28011.KLE.1	Cluster 2	UCEC
G28057.JHUEM-3.1	Cluster 3	UCEC
G28078.JHUEM-2.1	Cluster 2	UCEC
G28083.MFE-280.1	Cluster 2	UCEC
G28091.JHUEM-7.1	Cluster 5	UCEC
G28823.HEC-6.3	Cluster 4	UCEC
G28824.HEC-265.3	Cluster 3	UCEC
G28826.HEC-151.3	Cluster 3	UCEC
G28832.HEC-108.3	Cluster 3	UCEC
G28871.HEC-59.3	Cluster 4	UCEC
G28875.Ishikawa__Heraklio__02_ER-.3	Cluster 2	UCEC
G28877.HEC-1-B.3	Cluster 2	UCEC
G28878.HEC-251.3	Cluster 2	UCEC
G28882.HEC-50B.3	Cluster 4	UCEC
G41713.TEN.5	Cluster 6	UCEC
G41715.JHUEM-1.5	Cluster 2	UCEC
G26265.KURAMOCHI.2	Cluster 4	UNABLE TO CLASSIFY
G27272.TYK-nu.1	Cluster 4	UNABLE TO CLASSIFY
G27316.ChaGo-K-1.1	Cluster 2	UNABLE TO CLASSIFY
G27321.BEN.1	Cluster 1	UNABLE TO CLASSIFY
G27338.CAL-12T.1	Cluster 4	UNABLE TO CLASSIFY
G28092.KP-3.1	Cluster 2	UNABLE TO CLASSIFY
G28559.NCI-H2172.1	Cluster 2	UNABLE TO CLASSIFY
G28602.NCI-H2444.1	Cluster 3	UNABLE TO CLASSIFY
G28608.NCI-H2110.1	Cluster 4	UNABLE TO CLASSIFY
G41668.A2780.5	Cluster 2	UNABLE TO CLASSIFY

## Sheet: Table S5C
Table S5C. Cluster prediciton in IMvigor210 dataset.
Sample ID	Predicted cluster
SAMf2ce197162ce	Cluster 6
SAM698d8d76b934	Cluster 6
SAMc1b27bc16435	Cluster 6
SAM85e41e7f33f9	Cluster 6
SAMf275eb859a39	Cluster 5
SAM7f0d9cc7f001	Cluster 6
SAM4305ab968b90	Cluster 6
SAMcf018fee2acd	Cluster 6
SAMb2f1d0e54ece	Cluster 5
SAMcc4675f394a1	Cluster 6
SAM49f9b2e57aa5	Cluster 6
SAM2e7aa8fa0ab3	Cluster 6
SAMd0e47be700b0	Cluster 6
SAMdf3e42c8672a	Cluster 6
SAMd027124354ce	Cluster 5
SAM36d87392593b	Cluster 6
SAM4edbe45817b3	Cluster 5
SAM36a9225b0222	Cluster 5
SAMe7bf6c015192	Cluster 5
SAM6dd7ad1d797d	Cluster 5
SAMc0d625a50eb8	Cluster 6
SAM18039827e1b9	Cluster 6
SAM681e4bf7cf85	Cluster 6
SAMc692536a795a	Cluster 6
SAM9a2cf3c06fb3	Cluster 6
SAM557dde1b9f3e	Cluster 6
SAMb8f13a0525a6	Cluster 6
SAM23aa15d4a0b0	Cluster 6
SAM468a9e1dc821	Cluster 5
SAM81b71522417a	Cluster 4
SAM6cb230f208a8	Cluster 6
SAM0684af734db1	Cluster 6
SAMb963dda93cfd	Cluster 6
SAMa9ca8536d2b1	Cluster 5
SAM9fb814c22bdb	Cluster 5
SAMbcbc7957c264	Cluster 6
SAM7fb6987514a4	Cluster 5
SAM63405b04ab2d	Cluster 5
SAM18bc1078bc15	Cluster 6
SAM7d2dfba6cd84	Cluster 5
SAMd1bd63734394	Cluster 6
SAMe9ae8beb82fa	Cluster 5
SAMb0a83e5fbde9	Cluster 6
SAMba7176afe070	Cluster 6
SAMae1690469964	Cluster 6
SAMbe83eae4026e	Cluster 6
SAMe5bc41772bc9	Cluster 6
SAM23095936e611	Cluster 6
SAM7114d99032ec	Cluster 6
SAMd215b503f99a	Cluster 6
SAMdb3f50c9129c	Cluster 4
SAMbf1a3ae828e6	Cluster 6
SAM52e3fa3ad574	Cluster 5
SAMd4c0837b0997	Cluster 6
SAM9cafb905b36a	Cluster 5
SAM3f2033c90438	Cluster 6
SAM032c642382a7	Cluster 5
SAM5ffd7e4cd794	Cluster 6
SAMb419a8fcbfcd	Cluster 4
SAM8884fe446d20	Cluster 5
SAM17c45bf16bb6	Cluster 6
SAM2070b416069c	Cluster 6
SAM0ce9c983b20f	Cluster 6
SAMa1e62d323e1d	Cluster 6
SAM61baf919bb01	Cluster 5
SAM97a00e0929fb	Cluster 6
SAM2f228939632f	Cluster 6
SAM9539a4f19ebc	Cluster 6
SAM36851bc8b9ae	Cluster 6
SAM297c0301e861	Cluster 6
SAM1fa6bcb7fc48	Cluster 6
SAM075e037d95bc	Cluster 6
SAM6d2ae0c39b96	Cluster 6
SAMcabb6d58ff55	Cluster 6
SAM716f54e468f4	Cluster 6
SAMeff2ce356ccb	Cluster 6
SAM110501d0eedb	Cluster 6
SAM2e9ac0b1b250	Cluster 6
SAMc0ef41aa6c8b	Cluster 6
SAMd636e3461955	Cluster 6
SAMe712352fb82a	Cluster 6
SAM30b5c6c54cf7	Cluster 6
SAMd98bac0a070f	Cluster 6
SAM8e8ef2368dfa	Cluster 6
SAM08cce2fa88f2	Cluster 6
SAMb4c7a001537d	Cluster 6
SAMfd947610629d	Cluster 6
SAM943df5cf15df	Cluster 6
SAM31f41dd0d6ca	Cluster 6
SAMb3c02294aba7	Cluster 6
SAM39eb94fa504d	Cluster 6
SAM62fb1388c871	Cluster 6
SAMc0da5d48686d	Cluster 6
SAMe7bcab05402e	Cluster 6
SAM2570ff4aae6e	Cluster 5
SAM2dc3f04e45e9	Cluster 5
SAM9448d858692c	Cluster 6
SAM4501e41e4751	Cluster 6
SAM714285adf612	Cluster 6
SAM5b57e47fdcb3	Cluster 6
SAMae4da274eded	Cluster 6
SAMd35318127278	Cluster 6
SAMa913c6139ec8	Cluster 5
SAM75142fcab9df	Cluster 6
SAMd697ba701077	Cluster 6
SAM166a419a4e5a	Cluster 6
SAM025b45c27e05	Cluster 6
SAMe07c4560772d	Cluster 4
SAM2dc578e0165f	Cluster 6
SAM3785587846ce	Cluster 6
SAM560f23d6a3ad	Cluster 5
SAM52500cabdd36	Cluster 6
SAM14df63a65411	Cluster 6
SAMf3a9bce50099	Cluster 6
SAMffa5c7cad0e5	Cluster 5
SAMdab9ca8fb5de	Cluster 6
SAM34430ef08e5b	Cluster 5
SAM4b0175e8db6e	Cluster 5
SAMf28c01545593	Cluster 6
SAMaec7380f9ab0	Cluster 2
SAMaf7578d55754	Cluster 6
SAMbd8ee73983b8	Cluster 6
SAMe94c30c30616	Cluster 6
SAM54e58f1b0230	Cluster 4
SAM5e3bae090b8c	Cluster 6
SAM3cb94b0d5297	Cluster 6
SAM61b9d4d84c64	Cluster 6
SAM8a42c0d59187	Cluster 4
SAMcb132b0cdd2c	Cluster 5
SAMe97af0feefdf	Cluster 5
SAMee3844cc0b9f	Cluster 6
SAM73b653ae20d1	Cluster 6
SAMdcae54fcd7fa	Cluster 5
SAMdad5c29dc105	Cluster 6
SAMa424c75831b4	Cluster 6
SAM28687037e4ff	Cluster 5
SAMe50d15fde368	Cluster 6
SAM45c8e6412c66	Cluster 5
SAM8533e5e261d6	Cluster 6
SAMaaf505c36f93	Cluster 6
SAM73663ee4a96e	Cluster 6
SAM0bdb3428bd13	Cluster 6
SAM3330c03fdf00	Cluster 5
SAM0a7c2091dd56	Cluster 6
SAM7bff231634e9	Cluster 6
SAM5d1dfd5207f5	Cluster 6
SAMeb587a68006b	Cluster 6
SAM99a46b9eec27	Cluster 6
SAM1ac4e3dee297	Cluster 6
SAM553c3c35b847	Cluster 5
SAM3e04eb914f3d	Cluster 5
SAMc2a1820d4e6b	Cluster 6
SAM822b226466a1	Cluster 6
SAMabc151b01ea3	Cluster 6
SAMe1eb5d988760	Cluster 6
SAMe3210d3632b4	Cluster 5
SAMb15ad09d6e24	Cluster 5
SAM7893196e0e89	Cluster 6
SAM3f446449bf81	Cluster 6
SAM961d04c42bd9	Cluster 6
SAMb0d11db9aa79	Cluster 6
SAM19fec8f3b3bd	Cluster 6
SAM6083aac8db99	Cluster 6
SAM7ee2b6e4d6b3	Cluster 6
SAMa90d73f8d891	Cluster 6
SAMaff272833538	Cluster 6
SAM415f36ad349e	Cluster 6
SAM7c67b05aa109	Cluster 6
SAMad83c9c53537	Cluster 6
SAM3e8baff50d7a	Cluster 6
SAM3ee5dcd894f0	Cluster 5
SAM8a1b0e02ee42	Cluster 4
SAMd7d57ee3a863	Cluster 5
SAMeb29625f76a5	Cluster 6
SAM563d6233dfa2	Cluster 6
SAM4581bac493af	Cluster 6
SAMa1871f491b02	Cluster 6
SAM30cf07d4874f	Cluster 6
SAM31291c256373	Cluster 6
SAMd135d5867fe3	Cluster 5
SAM9e11ec6bea80	Cluster 6
SAM065890737112	Cluster 6
SAMb470eb8f04be	Cluster 5
SAM675a12a09c15	Cluster 6
SAM1e9c4d1d39ae	Cluster 5
SAM5a2347c0498a	Cluster 6
SAM0571f17f4045	Cluster 5
SAM4b7ea015fd9e	Cluster 6
SAM9306c5c92444	Cluster 6
SAMb15ac6e4c4ef	Cluster 6
SAM28e6031ac18b	Cluster 6
SAMd86389d0d768	Cluster 6
SAM63b2189c36d7	Cluster 6
SAM18be5b395318	Cluster 6
SAM0d855cff64e6	Cluster 6
SAM6cbc10abddb0	Cluster 6
SAMdee1011782cd	Cluster 5
SAMe9475f77504b	Cluster 6
SAMa535fcdf18a0	Cluster 6
SAM7746b76437e6	Cluster 6
SAM548551ef782c	Cluster 6
SAM203dcf14f927	Cluster 6
SAMe41b1e773582	Cluster 5
SAM978a587b207e	Cluster 6
SAM5234688806a7	Cluster 6
SAM2c9586161ce6	Cluster 6
SAM76a431ba6ce1	Cluster 6
SAM7a9093b9c7e9	Cluster 6
SAM8f2275c36e8c	Cluster 6
SAMab8052a03398	Cluster 5
SAMd3bd67996035	Cluster 6
SAMfddc359e862b	Cluster 6
SAM753d4bb52dbe	Cluster 6
SAMd3601288319e	Cluster 6
SAM59f392864f5d	Cluster 5
SAM26104d5adc89	Cluster 6
SAMba1a34b5a060	Cluster 6
SAM18a4dabbc557	Cluster 6
SAMfb7aec7cb0e2	Cluster 5
SAMfed609955db9	Cluster 6
SAMb8070b7937e7	Cluster 6
SAMf2aae1443f67	Cluster 6
SAM2bba8cb35e48	Cluster 6
SAMcee0fa8c05b4	Cluster 6
SAM5c139c5c1c4f	Cluster 6
SAMc1251c7bfee2	Cluster 6
SAM6780ed436b55	Cluster 6
SAM85f0a3ac1c45	Cluster 6
SAM9d2494119c05	Cluster 4
SAM9410b866974a	Cluster 5
SAM5d989c86255e	Cluster 6
SAM27299aed7681	Cluster 6
SAM49d48750e294	Cluster 6
SAMd43f8933066b	Cluster 6
SAM7aa01fc49a80	Cluster 6
SAM0257bbbbd388	Cluster 6
SAMc919aebc7fdd	Cluster 6
SAMa321770ac31c	Cluster 6
SAM3894ac3956a5	Cluster 6
SAM3779e979db6b	Cluster 6
SAM1c0ecfb3eb63	Cluster 5
SAMbf91f27e7f9b	Cluster 5
SAMbcb07ba81cee	Cluster 5
SAM9aa6a095a9d6	Cluster 6
SAM957378bd907f	Cluster 5
SAMf82bbdc267c8	Cluster 6
SAM2624229effe8	Cluster 6
SAMd2492b2a31bb	Cluster 6
SAM670649e105b5	Cluster 6
SAM91c47b054ffb	Cluster 6
SAM491e341d5a82	Cluster 6
SAM5fe7a81a39dd	Cluster 6
SAM29da928587ad	Cluster 6
SAM0a0f2bac4b20	Cluster 6
SAM8e469834acc1	Cluster 6
SAM8e43e9caf307	Cluster 4
SAM99b1f6a9534e	Cluster 6
SAM12502d970c10	Cluster 6
SAM9681450bbc90	Cluster 5
SAM7d7c54623618	Cluster 4
SAM181b638b8248	Cluster 6
SAMbfdffb97c446	Cluster 5
SAM3b15b4c6311d	Cluster 6
SAM00b9e5c52da9	Cluster 6
SAM59b825252c0d	Cluster 6
SAM1c8b086175ca	Cluster 6
SAMeaa477a5384b	Cluster 5
SAM1dda30f1c5be	Cluster 6
SAM9eebdef2858a	Cluster 6
SAM9daccafc18db	Cluster 6
SAM2eb07dedf07f	Cluster 5
SAM25510f300d79	Cluster 6
SAMbda79f955628	Cluster 5
SAM9b9d48b0b02c	Cluster 6
SAMff41c4e8c08f	Cluster 6
SAMc97f35a29d16	Cluster 6
SAM187e056d6a2a	Cluster 6
SAMbc8dc3a7b54e	Cluster 4
SAM7b40007f4aa4	Cluster 2
SAM568ce160abd9	Cluster 6
SAM14938611a2d3	Cluster 6
SAM1a87df750b9d	Cluster 6
SAMae02629a97f7	Cluster 6
SAM47fc46c3d6be	Cluster 5
SAM7829a341b9f3	Cluster 6
SAM0f956e757453	Cluster 6
SAMaf42c1541269	Cluster 5
SAM09c84ec0cf34	Cluster 6
SAM7538ad9ff524	Cluster 5
SAM95c70496ffb5	Cluster 5
SAM7edacb3deb65	Cluster 6
SAMb2e4a082541a	Cluster 5
SAM771445e92421	Cluster 6
SAM59fda9035d1d	Cluster 5
SAM727c0e92a2a7	Cluster 5
SAM6f2a102a99df	Cluster 6
SAMe56c96c51190	Cluster 5
SAM2b672f4336c7	Cluster 6
SAM1ab1b28d9f2b	Cluster 6
SAM1bcc62d8290c	Cluster 2
SAM6662f5181f87	Cluster 6
SAMe0c49ea0df5d	Cluster 6
SAM59289ca42c99	Cluster 5
SAM18b9351e265a	Cluster 6
SAM7fb7a13c096b	Cluster 6
SAM87a8e18eb45b	Cluster 6
SAM1f3c93814cb9	Cluster 6
SAM5fc9ae0aed1f	Cluster 5
SAM9725303dce0c	Cluster 6
SAM6ff654a20f98	Cluster 6
SAM65afda25b920	Cluster 5
SAMef0e3d2415fd	Cluster 5
SAM07a93a28f801	Cluster 4
SAM94859b440b1d	Cluster 6
SAM58e7832f4e7d	Cluster 6
SAMc57eadb2d82b	Cluster 6
SAMd5ab7fbfab4e	Cluster 5
SAM5767dd75d142	Cluster 6
SAMaabf4afe4213	Cluster 6
SAMcc7a42d87e9c	Cluster 6
SAMce39dd79b441	Cluster 6
SAM75f12d1a55fc	Cluster 5
SAM6964a6d7b967	Cluster 4
SAM3b1066e5801b	Cluster 5
SAMf20b827dca51	Cluster 5
SAM6792d6e98068	Cluster 6
SAM31d9176e11fb	Cluster 6
SAM04c589eb3fb3	Cluster 6
SAM5cc2d9036053	Cluster 6
SAMb8101c538753	Cluster 6
SAM80c6183220e6	Cluster 5
SAM572f19794c96	Cluster 6
SAM1abf01dd4544	Cluster 5
SAM1f83ebd6be9b	Cluster 6
SAM1f66db567eb5	Cluster 5
SAM4918c524b83a	Cluster 6
SAMa0ca029b7afd	Cluster 6
SAM6157c8f38b72	Cluster 6
SAMe7e4f7c076a7	Cluster 5
SAMbe25e2c88f3e	Cluster 5
SAM4caabd64e7fd	Cluster 6
SAMc6eff056c89a	Cluster 6
SAM5cfa1699bdb7	Cluster 6
SAMda4d892fddc8	Cluster 5
SAM3a1c9632ff7b	Cluster 6
SAM8b4b8b0f9e73	Cluster 5
SAMe3d4266775a9	Cluster 6
SAM2de7cffb5f72	Cluster 6

## Sheet: Table S5D
Table S5D. Cluster prediciton in cutaneous melanoma samples collected prior to anti-PD1 therapy from three cohorts (dbGaP: phs001036, GSE91061, GSE78220)
Sample ID	Predicted cluster	Cohort	Diagnosis	Time to anti-PD1 therapy	Response	Primary_Type
SRR5088887	Cluster 3	GSE91061	Cutaneous_Melanoma	pre	NR	Cutaneous
SRR5088880	Cluster 3	GSE91061	Cutaneous_Melanoma	pre	NR	Cutaneous
SRR5088836	Cluster 3	GSE91061	Cutaneous_Melanoma	pre	NR	Cutaneous
SRR5088897	Cluster 3	GSE91061	Cutaneous_Melanoma	pre	R	Cutaneous
SRR5088813	Cluster 5	GSE91061	Cutaneous_Melanoma	pre	NR	Cutaneous
SRR5088834	Cluster 5	GSE91061	Cutaneous_Melanoma	pre	R	Cutaneous
SRR5088872	Cluster 5	GSE91061	Cutaneous_Melanoma	pre	NR	Cutaneous
SRR5088916	Cluster 5	GSE91061	Cutaneous_Melanoma	pre	NR	Cutaneous
SRR5088890	Cluster 5	GSE91061	Cutaneous_Melanoma	pre	NR	Cutaneous
SRR5088891	Cluster 5	GSE91061	Cutaneous_Melanoma	pre	R	Cutaneous
SRR5088908	Cluster 5	GSE91061	Cutaneous_Melanoma	pre	NR	Cutaneous
SRR5088922	Cluster 5	GSE91061	Cutaneous_Melanoma	pre	NR	Cutaneous
SRR5088878	Cluster 5	GSE91061	Cutaneous_Melanoma	pre	R	Cutaneous
SRR5088929	Cluster 5	GSE91061	Cutaneous_Melanoma	pre	R	Cutaneous
SRR5088898	Cluster 5	GSE91061	Cutaneous_Melanoma	pre	NR	Cutaneous
SRR5088900	Cluster 5	GSE91061	Cutaneous_Melanoma	pre	NR	Cutaneous
SRR5088895	Cluster 5	GSE91061	Cutaneous_Melanoma	pre	NR	Cutaneous
SRR5088824	Cluster 5	GSE91061	Cutaneous_Melanoma	pre	R	Cutaneous
SRR5088883	Cluster 5	GSE91061	Cutaneous_Melanoma	pre	NR	Cutaneous
SRR5088839	Cluster 5	GSE91061	Cutaneous_Melanoma	pre	NR	Cutaneous
SRR5088821	Cluster 5	GSE91061	Cutaneous_Melanoma	pre	NR	Cutaneous
SRR5088826	Cluster 5	GSE91061	Cutaneous_Melanoma	pre	NR	Cutaneous
SRR5088861	Cluster 5	GSE91061	Cutaneous_Melanoma	pre	R	Cutaneous
SRR5088846	Cluster 5	GSE91061	Cutaneous_Melanoma	pre	NR	Cutaneous
SRR5088864	Cluster 5	GSE91061	Cutaneous_Melanoma	pre	NR	Cutaneous
SRR5088829	Cluster 5	GSE91061	Cutaneous_Melanoma	pre	NR	Cutaneous
SRR5088831	Cluster 5	GSE91061	Cutaneous_Melanoma	pre	NR	Cutaneous
SRR5088885	Cluster 5	GSE91061	Cutaneous_Melanoma	pre	NR	Cutaneous
SRR5088867	Cluster 5	GSE91061	Cutaneous_Melanoma	pre	NR	Cutaneous
SRR5088843	Cluster 5	GSE91061	Cutaneous_Melanoma	pre	R	Cutaneous
Pt1	Cluster 3	GSE78220	Cutaneous_Melanoma	pre	NR	Cutaneous
Pt6	Cluster 3	GSE78220	Cutaneous_Melanoma	pre	R	Cutaneous
Pt10	Cluster 3	GSE78220	Cutaneous_Melanoma	pre	NR	Cutaneous
Pt12	Cluster 3	GSE78220	Cutaneous_Melanoma	pre	NR	Cutaneous
Pt13	Cluster 3	GSE78220	Cutaneous_Melanoma	pre	R	Cutaneous
Pt5	Cluster 5	GSE78220	Cutaneous_Melanoma	pre	R	Cutaneous
Pt7	Cluster 5	GSE78220	Cutaneous_Melanoma	pre	NR	Cutaneous
Pt8	Cluster 5	GSE78220	Cutaneous_Melanoma	pre	R	Cutaneous
Pt9	Cluster 5	GSE78220	Cutaneous_Melanoma	pre	R	Cutaneous
Pt14	Cluster 5	GSE78220	Cutaneous_Melanoma	pre	NR	Cutaneous
Pt19	Cluster 5	GSE78220	Cutaneous_Melanoma	pre	R	Cutaneous
Pt22	Cluster 5	GSE78220	Cutaneous_Melanoma	pre	NR	Cutaneous
Pt23	Cluster 5	GSE78220	Cutaneous_Melanoma	pre	NR	Cutaneous
Patient47	Cluster 1	dbGaPphs000452	Cutaneous_Melanoma	pre	NR	Cutaneous
Patient10	Cluster 2	dbGaPphs000452	Cutaneous_Melanoma	pre	R	Cutaneous
Patient116	Cluster 2	dbGaPphs000452	Cutaneous_Melanoma	pre	NR	Cutaneous
Patient131	Cluster 2	dbGaPphs000452	Cutaneous_Melanoma	pre	R	Cutaneous
Patient140	Cluster 2	dbGaPphs000452	Cutaneous_Melanoma	pre	NR	Cutaneous
Patient141	Cluster 2	dbGaPphs000452	Cutaneous_Melanoma	pre	R	Cutaneous
Patient144	Cluster 2	dbGaPphs000452	Cutaneous_Melanoma	pre	R	Cutaneous
Patient146	Cluster 2	dbGaPphs000452	Cutaneous_Melanoma	pre	R	Cutaneous
Patient148	Cluster 2	dbGaPphs000452	Cutaneous_Melanoma	pre	R	Cutaneous
Patient154	Cluster 2	dbGaPphs000452	Cutaneous_Melanoma	pre	NR	Cutaneous
Patient155	Cluster 2	dbGaPphs000452	Cutaneous_Melanoma	pre	NR	Cutaneous
Patient158	Cluster 2	dbGaPphs000452	Cutaneous_Melanoma	pre	R	Cutaneous
Patient168	Cluster 2	dbGaPphs000452	Cutaneous_Melanoma	pre	R	Cutaneous
Patient170	Cluster 2	dbGaPphs000452	Cutaneous_Melanoma	pre	NR	Cutaneous
Patient187	Cluster 2	dbGaPphs000452	Cutaneous_Melanoma	pre	R	Cutaneous
Patient23	Cluster 2	dbGaPphs000452	Cutaneous_Melanoma	pre	NR	Cutaneous
Patient36	Cluster 2	dbGaPphs000452	Cutaneous_Melanoma	pre	NR	Cutaneous
Patient58	Cluster 2	dbGaPphs000452	Cutaneous_Melanoma	pre	NR	Cutaneous
Patient73	Cluster 2	dbGaPphs000452	Cutaneous_Melanoma	pre	NR	Cutaneous
Patient8	Cluster 2	dbGaPphs000452	Cutaneous_Melanoma	pre	NR	Cutaneous
Patient96	Cluster 2	dbGaPphs000452	Cutaneous_Melanoma	pre	R	Cutaneous
Patient56	Cluster 2	dbGaPphs000452	Cutaneous_Melanoma	pre	NR	Cutaneous
Patient191	Cluster 2	dbGaPphs000452	Cutaneous_Melanoma	pre	R	Cutaneous
Patient200	Cluster 2	dbGaPphs000452	Cutaneous_Melanoma	pre	NR	Cutaneous
Patient197	Cluster 2	dbGaPphs000452	Cutaneous_Melanoma	pre	R	Cutaneous
Patient206	Cluster 2	dbGaPphs000452	Cutaneous_Melanoma	pre	NR	Cutaneous
Patient117	Cluster 3	dbGaPphs000452	Cutaneous_Melanoma	pre	NR	Cutaneous
Patient135	Cluster 3	dbGaPphs000452	Cutaneous_Melanoma	pre	R	Cutaneous
Patient142	Cluster 3	dbGaPphs000452	Cutaneous_Melanoma	pre	NR	Cutaneous
Patient150	Cluster 3	dbGaPphs000452	Cutaneous_Melanoma	pre	R	Cutaneous
Patient169	Cluster 3	dbGaPphs000452	Cutaneous_Melanoma	pre	R	Cutaneous
Patient179	Cluster 3	dbGaPphs000452	Cutaneous_Melanoma	pre	R	Cutaneous
Patient183	Cluster 3	dbGaPphs000452	Cutaneous_Melanoma	pre	NR	Cutaneous
Patient35	Cluster 3	dbGaPphs000452	Cutaneous_Melanoma	pre	NR	Cutaneous
Patient79	Cluster 3	dbGaPphs000452	Cutaneous_Melanoma	pre	NR	Cutaneous
Patient99	Cluster 3	dbGaPphs000452	Cutaneous_Melanoma	pre	R	Cutaneous
Patient205	Cluster 3	dbGaPphs000452	Cutaneous_Melanoma	pre	NR	Cutaneous
Patient106	Cluster 4	dbGaPphs000452	Cutaneous_Melanoma	pre	R	Cutaneous
Patient112	Cluster 4	dbGaPphs000452	Cutaneous_Melanoma	pre	NR	Cutaneous
Patient11	Cluster 4	dbGaPphs000452	Cutaneous_Melanoma	pre	NR	Cutaneous
Patient121	Cluster 4	dbGaPphs000452	Cutaneous_Melanoma	pre	R	Cutaneous
Patient13	Cluster 4	dbGaPphs000452	Cutaneous_Melanoma	pre	NR	Cutaneous
Patient165	Cluster 4	dbGaPphs000452	Cutaneous_Melanoma	pre	NR	Cutaneous
Patient166	Cluster 4	dbGaPphs000452	Cutaneous_Melanoma	pre	R	Cutaneous
Patient173	Cluster 4	dbGaPphs000452	Cutaneous_Melanoma	pre	NR	Cutaneous
Patient17	Cluster 4	dbGaPphs000452	Cutaneous_Melanoma	pre	NR	Cutaneous
Patient185	Cluster 4	dbGaPphs000452	Cutaneous_Melanoma	pre	NR	Cutaneous
Patient18	Cluster 4	dbGaPphs000452	Cutaneous_Melanoma	pre	NR	Cutaneous
Patient25	Cluster 4	dbGaPphs000452	Cutaneous_Melanoma	pre	R	Cutaneous
Patient31	Cluster 4	dbGaPphs000452	Cutaneous_Melanoma	pre	NR	Cutaneous
Patient32	Cluster 4	dbGaPphs000452	Cutaneous_Melanoma	pre	NR	Cutaneous
Patient40	Cluster 4	dbGaPphs000452	Cutaneous_Melanoma	pre	NR	Cutaneous
Patient45	Cluster 4	dbGaPphs000452	Cutaneous_Melanoma	pre	R	Cutaneous
Patient62	Cluster 4	dbGaPphs000452	Cutaneous_Melanoma	pre	R	Cutaneous
Patient6	Cluster 4	dbGaPphs000452	Cutaneous_Melanoma	pre	NR	Cutaneous
Patient72	Cluster 4	dbGaPphs000452	Cutaneous_Melanoma	pre	NR	Cutaneous
Patient77	Cluster 4	dbGaPphs000452	Cutaneous_Melanoma	pre	NR	Cutaneous
Patient78	Cluster 4	dbGaPphs000452	Cutaneous_Melanoma	pre	NR	Cutaneous
Patient94	Cluster 4	dbGaPphs000452	Cutaneous_Melanoma	pre	NR	Cutaneous
Patient9	Cluster 4	dbGaPphs000452	Cutaneous_Melanoma	pre	NR	Cutaneous
Patient193	Cluster 4	dbGaPphs000452	Cutaneous_Melanoma	pre	NR	Cutaneous
Patient125	Cluster 5	dbGaPphs000452	Cutaneous_Melanoma	pre	R	Cutaneous
Patient145	Cluster 5	dbGaPphs000452	Cutaneous_Melanoma	pre	R	Cutaneous
Patient156	Cluster 5	dbGaPphs000452	Cutaneous_Melanoma	pre	NR	Cutaneous
Patient172	Cluster 5	dbGaPphs000452	Cutaneous_Melanoma	pre	NR	Cutaneous
Patient132	Cluster 6	dbGaPphs000452	Cutaneous_Melanoma	pre	R	Cutaneous
Patient133	Cluster 6	dbGaPphs000452	Cutaneous_Melanoma	pre	NR	Cutaneous
Patient134	Cluster 6	dbGaPphs000452	Cutaneous_Melanoma	pre	NR	Cutaneous
Patient149	Cluster 6	dbGaPphs000452	Cutaneous_Melanoma	pre	NR	Cutaneous
Patient15	Cluster 6	dbGaPphs000452	Cutaneous_Melanoma	pre	R	Cutaneous
Patient181	Cluster 6	dbGaPphs000452	Cutaneous_Melanoma	pre	R	Cutaneous
Patient20	Cluster 6	dbGaPphs000452	Cutaneous_Melanoma	pre	NR	Cutaneous
Patient27	Cluster 6	dbGaPphs000452	Cutaneous_Melanoma	pre	NR	Cutaneous
Patient30	Cluster 6	dbGaPphs000452	Cutaneous_Melanoma	pre	NR	Cutaneous
Patient51	Cluster 6	dbGaPphs000452	Cutaneous_Melanoma	pre	R	Cutaneous
Patient86	Cluster 6	dbGaPphs000452	Cutaneous_Melanoma	pre	NR	Cutaneous

## Sheet: Table S5E
Table S5E. Cluster prediciton of tumor derived from GL261, SB (Sleeping Beauty) mGSC (mouse glioma sphere cell) and B16F10
Sample ID	Data sources	Predicted cluster
GL261	RNAseq data in house	Cluster 2
SB mGSC	RNAseq data in house	Cluster 5
B16F10	RNAseq data in GSE174724	Cluster 5
