# Supplementary material for: Establishment of tumor inflammasome clusters with distinct immunogenomic landscape aids immunotherapy
Source: Theranostics. 2021 Oct 17;11(20):9884–903. doi: 10.7150/thno.63202 (PMC8581407; doi:10.7150/thno.63202)
Supplement: Supplementary file 7 — Supplementary table 6: Distribution of each score across inflammasome clusters. [file thnov11p9884s7.xlsx]

## Sheet: Table S6
Table S6. Distribution of each score across inflammasome clusters (related to figure 2A and B, figure S12, figure S14A, and figure S16).
Dateset	Cluster type	Inflammasome-signaling-related score					nonredundant gene programs and pathway signature for drug targets and canonical pathways																																										Tumor microenvironment
		IC score	CASP1 score	IL1B score	IL18 score	GSDMD score	GP1_Proliferation/DNA repair	GP2_Immune-Tcell/Bcell	GP3_Tumor suppressing miRNA targets	GP4_MES/ECM	GP5_MYC targets/TERT	GP6_Squamous differentiation/development	GP7_Estrogen signaling	GP8_FOXO/stemness	GP9_Cell-cell adhesion	GP10_Fatty acid oxidation	GP11_Immune-IFN	GP12_Hypoxia/glycolosis	GP13_Neural signailng	GP14_Plasma membrane cell-cell signaling	GP15_EGF signailng	GP16_Protein kinase signailng	GP17_Basal signaling	GP18_Vesicle/EPR membrane coat	GP19_1Q amplicon	GP20_TAL1-Leukemia/erythropoiesis	GP21_Anti-apoptosis/DNA stability	GP22_16Q22-24 amplicon	AKT_PATHWAY	ALK_PATHWAY	BRCA_ATR_PATHWAY	CASPASE_CASCADE	CTLA4_PATHWAY	HDAC_TARGETS_DN	HER2_AMPLIFIED	IGF1R_PATHWAY	MTOR_PATHWAY	MYC_amplified	P53_MUTATED	PD1_SIGNALING	PI3K_CASCADE	PROLIFERATION/CELL CYCLE	PTEN_PATHWAY	RAS_PATHWAY	RB_PATHWAY	RESPONSE_TO_ANDROGEN	RETINOL_METABOLISM	VEGF_PATHWAY	StromalScore
TCGA (pan-cancer)	Cluster 1	-1378.99 [-3410.67, 1480.60]	-1498.78 [-3121.66, 1949.48]	-2363.76 [-5059.61, 2208.00]	307.47 [-5480.76, 3122.64]	-4146.46 [-6912.98, 2915.73]	3786.83 [2903.36, 6261.06]	428.15 [-1219.70, 3935.77]	4356.50 [1611.92, 5157.78]	2610.23 [763.08, 5070.04]	3251.17 [2699.32, 4721.98]	2314.91 [1631.56, 5195.30]	1995.73 [906.14, 4279.65]	1339.17 [-130.56, 1955.19]	-622.64 [-2300.52, 4759.27]	2414.33 [1550.87, 3462.21]	1124.21 [-1029.57, 6830.33]	4459.60 [2903.37, 7161.72]	3477.33 [536.82, 5025.13]	3341.02 [2278.89, 3999.42]	2716.26 [272.97, 7205.64]	2608.74 [2244.63, 3175.60]	1444.81 [113.60, 3241.11]	6218.81 [5321.77, 7775.38]	3801.33 [2248.48, 6269.32]	1517.16 [899.10, 2697.71]	1239.38 [447.23, 1832.00]	5814.94 [3750.87, 7377.64]	4435.53 [3025.60, 5753.10]	2560.36 [-413.52, 3831.18]	1125.93 [-586.92, 4439.21]	2285.86 [1192.35, 4138.18]	188.74 [-1631.45, 4684.38]	3189.60 [2273.45, 4035.59]	5224.94 [3428.58, 8333.12]	6004.07 [4352.05, 6918.58]	7381.99 [6055.52, 7834.00]	1942.50 [447.79, 4466.97]	3602.26 [2716.39, 5395.62]	151.49 [-3482.76, 8038.62]	2952.85 [1631.87, 3611.66]	2945.62 [2171.28, 5374.96]	6966.75 [4241.15, 7606.56]	5828.72 [4466.41, 6689.03]	3515.20 [838.48, 6657.75]	4340.34 [2390.07, 7949.58]	-3932.86 [-4636.71, -1775.41]	5341.99 [4000.43, 6400.27]	-1083.08 [-2056.32, 1094.35]
	Cluster 2	-1367.17 [-3565.28, 1784.14]	-270.25 [-2325.80, 2002.04]	294.63 [-2955.69, 3208.32]	521.54 [-3149.65, 4159.93]	-1572.63 [-6239.47, 5200.17]	3971.38 [3101.14, 6544.89]	1084.54 [-1253.84, 4549.72]	4038.64 [1753.61, 5180.91]	3113.35 [799.94, 6839.64]	3639.38 [2487.69, 4950.67]	3131.75 [1854.15, 6750.92]	2244.90 [441.43, 4804.22]	973.72 [-92.84, 1984.78]	3761.05 [-2702.19, 5481.52]	2716.22 [1322.06, 6186.94]	2301.83 [-1062.74, 7092.49]	4636.58 [2736.57, 7743.49]	1256.42 [11.30, 4372.45]	3044.24 [1768.43, 4327.42]	3714.36 [591.43, 7804.65]	2717.88 [2230.06, 3424.22]	1406.16 [-503.52, 4055.87]	7055.13 [5531.52, 8116.42]	4521.94 [2890.31, 7063.78]	1413.00 [409.78, 4096.04]	1015.61 [214.97, 2075.48]	5826.62 [3307.91, 7460.46]	4560.61 [3137.67, 5647.51]	2453.33 [195.60, 4967.41]	1729.88 [-169.91, 4868.59]	2980.84 [1471.67, 4745.65]	698.54 [-2088.51, 5710.17]	3360.89 [2413.11, 4526.37]	5438.97 [2211.06, 8763.40]	5773.79 [3787.57, 6774.69]	7324.15 [5909.62, 8040.07]	2201.05 [-33.20, 5563.33]	4268.83 [2952.34, 5606.93]	1517.51 [-3221.92, 8534.20]	2781.05 [1677.35, 3869.74]	3106.16 [2352.47, 5477.49]	6793.51 [5037.87, 7802.30]	5710.50 [4207.78, 6770.08]	3548.06 [1200.64, 6745.93]	4984.55 [2729.37, 8104.14]	-3269.04 [-4508.56, 5600.46]	5397.35 [3852.45, 6596.35]	-759.99 [-2329.57, 1614.32]
	Cluster 3	-345.09 [-2781.45, 2047.30]	1201.97 [-1362.28, 2820.61]	1171.17 [-2159.34, 4133.57]	-985.33 [-3263.80, 2984.36]	2320.06 [-3513.32, 6283.38]	5065.42 [3054.72, 6608.51]	1684.63 [-987.47, 4755.72]	3577.93 [1721.48, 4693.00]	3132.00 [-31.28, 7210.56]	4010.11 [2832.40, 4993.54]	3410.43 [1994.15, 7072.61]	1807.21 [302.66, 4736.41]	535.44 [-180.27, 1409.54]	4001.35 [-2805.61, 5616.29]	2662.48 [1750.69, 6101.86]	3534.74 [-346.05, 8273.81]	5168.04 [2110.32, 7592.39]	783.44 [-469.96, 3287.88]	2986.46 [1323.45, 4176.52]	3910.65 [660.85, 7291.30]	2812.47 [2129.38, 3452.46]	2286.73 [46.87, 4638.59]	7063.67 [5789.04, 8198.00]	5006.93 [3357.70, 7310.06]	1309.89 [568.62, 2926.71]	944.00 [223.83, 1843.83]	5739.94 [3119.24, 7530.56]	4202.99 [2557.81, 5364.73]	1731.45 [-247.76, 3901.45]	2551.43 [359.98, 5276.37]	3442.98 [1193.68, 5668.38]	1099.12 [-1831.00, 5913.73]	3612.37 [2463.16, 5048.83]	5759.88 [2935.63, 8641.31]	5286.95 [3697.36, 6773.77]	7082.79 [5903.25, 7993.19]	2604.56 [34.44, 5570.40]	4536.18 [3139.89, 5970.07]	2647.15 [-2339.16, 8461.16]	2360.12 [1540.09, 3702.36]	4002.24 [2391.32, 5473.80]	6305.72 [4720.03, 7596.49]	5684.79 [4261.41, 6858.17]	4630.60 [1752.42, 6930.18]	4643.05 [2990.64, 6760.31]	-2865.41 [-4441.17, 5641.05]	5228.18 [3853.17, 6710.71]	-830.28 [-2651.73, 2259.80]
	Cluster 4	-401.00 [-2388.30, 1415.32]	217.46 [-1290.43, 1538.93]	1074.67 [-1490.59, 3295.40]	629.52 [-1507.83, 2960.52]	2554.72 [-2426.11, 5688.90]	4748.06 [3095.53, 6391.22]	1829.22 [-831.46, 4426.44]	4013.04 [2103.54, 5067.31]	3800.03 [-238.01, 7657.87]	3753.92 [2502.59, 4848.33]	3556.45 [2025.36, 7307.57]	2144.65 [459.99, 4907.79]	794.60 [-160.21, 1815.41]	3843.67 [-2792.46, 5747.27]	2632.88 [1422.82, 6175.92]	3579.69 [-348.40, 7991.85]	5262.32 [2565.21, 8063.93]	942.31 [-459.10, 3525.99]	2960.18 [1488.75, 4145.94]	4320.01 [993.92, 7762.68]	2890.70 [2323.76, 3493.07]	2010.58 [-287.38, 4757.90]	7068.76 [5296.04, 7914.07]	4992.27 [2937.17, 7233.69]	1355.99 [505.75, 4253.71]	984.01 [397.35, 1763.08]	5759.56 [3004.97, 7550.26]	4499.94 [2553.76, 5682.45]	2310.60 [-95.60, 4444.25]	2365.98 [30.86, 4740.42]	3550.38 [1642.66, 5490.86]	1268.62 [-2068.83, 5622.58]	3642.74 [2522.99, 4666.11]	5691.01 [3584.96, 8897.43]	5570.62 [4067.17, 7088.56]	7302.75 [6212.22, 8104.00]	2488.96 [76.95, 5729.97]	4568.89 [3084.18, 5809.69]	2597.30 [-2913.98, 7634.07]	2644.15 [1297.43, 3795.25]	3762.13 [2237.11, 5350.06]	6792.30 [5168.26, 7800.26]	5802.76 [4411.87, 6838.64]	4462.98 [1568.68, 6948.95]	5088.06 [2828.38, 8017.90]	-2714.59 [-4647.82, 5793.82]	5395.36 [3702.96, 6786.81]	-306.98 [-2750.54, 2131.99]
	Cluster 5	2045.82 [-2707.49, 5487.34]	521.27 [-2314.97, 3322.60]	1416.96 [-2662.40, 5117.72]	-2046.42 [-6877.96, 4670.65]	3427.42 [-6079.36, 7976.83]	5309.64 [3086.40, 6797.35]	3158.60 [-661.14, 5419.49]	3646.91 [1817.62, 5401.68]	2331.80 [-752.25, 6438.47]	3818.91 [2465.74, 4855.62]	2860.17 [1929.45, 7175.00]	868.00 [42.75, 3907.47]	536.47 [-324.02, 2193.71]	182.63 [-2753.61, 5381.38]	2252.31 [1407.55, 5418.35]	4193.67 [-902.92, 8178.41]	4384.68 [1822.69, 7182.27]	406.38 [-802.25, 3317.72]	3086.19 [912.51, 3858.50]	2981.62 [130.54, 6878.20]	2889.47 [2300.57, 3607.16]	1802.54 [140.82, 4301.95]	6796.37 [5208.38, 7958.24]	4433.39 [3089.87, 6371.55]	1491.47 [183.27, 7372.53]	1041.03 [235.82, 1738.95]	5810.17 [3354.23, 6839.07]	4441.56 [2518.42, 5783.99]	1331.95 [-78.79, 3510.78]	3604.27 [693.57, 5472.35]	4357.91 [1694.55, 6327.64]	2510.93 [-1346.51, 7099.71]	3970.14 [2792.81, 5038.80]	5135.71 [3269.14, 8834.06]	5142.22 [3903.76, 6376.67]	7067.85 [5707.25, 8241.28]	2196.51 [457.70, 4546.21]	4267.40 [2502.07, 6114.00]	4258.30 [-2129.52, 8921.32]	2277.82 [1159.15, 3336.88]	4336.85 [2354.08, 5528.49]	5840.98 [4579.20, 7562.92]	5753.24 [3927.80, 6594.78]	4885.14 [1934.11, 6826.17]	3721.50 [2320.37, 5881.91]	-3394.52 [-4440.61, 5331.33]	5105.93 [4154.62, 6587.46]	-753.85 [-2402.03, 2103.42]
	Cluster 6	892.98 [-1729.31, 2995.21]	248.31 [-1832.82, 2061.47]	1919.68 [-824.06, 4270.23]	925.14 [-1625.84, 4230.19]	4068.67 [-987.04, 7267.20]	4919.43 [3221.21, 6325.08]	2876.13 [254.93, 5198.55]	4042.33 [2633.37, 5362.30]	4118.36 [-233.51, 7484.58]	3593.59 [2367.99, 4763.68]	4122.51 [2199.94, 7414.37]	1831.59 [346.67, 4624.31]	768.82 [-30.52, 2134.64]	3733.71 [-2588.20, 5691.21]	2490.20 [1314.72, 5934.99]	5099.87 [830.00, 8363.32]	5590.50 [2616.45, 7992.92]	838.65 [-602.45, 3023.47]	2923.81 [524.75, 3817.33]	4822.79 [1559.77, 7686.18]	3113.05 [2463.44, 3595.63]	2583.05 [390.63, 4375.34]	7197.74 [5269.63, 8002.28]	4915.09 [3043.32, 6934.34]	1351.13 [521.43, 6330.84]	1014.92 [487.60, 1644.61]	5781.84 [3019.23, 7713.73]	4588.32 [2760.38, 5952.79]	2291.26 [537.05, 3911.10]	2447.34 [136.27, 5200.84]	4169.60 [2317.37, 6378.60]	2062.23 [-1093.75, 6578.14]	3927.36 [2887.92, 4915.63]	5633.57 [1229.01, 8604.27]	5535.38 [4441.18, 6969.37]	7315.93 [6382.45, 8178.80]	2465.38 [131.10, 5237.63]	4908.65 [2855.61, 6110.48]	3959.02 [-1720.39, 7936.56]	2417.91 [1404.21, 3736.77]	3906.69 [2471.09, 5535.15]	6710.45 [5241.42, 7742.84]	5944.80 [4155.94, 6932.76]	4629.75 [2436.57, 6782.77]	5060.76 [2422.20, 7042.39]	-2653.68 [-4818.43, 4826.17]	5501.16 [4295.44, 6765.64]	-7.68 [-2616.32, 2500.87]
	p value	<0.0001	<0.0001	<0.0001	<0.0001	<0.0001	<0.0001	<0.0001	<0.0001	<0.0001	<0.0001	<0.0001	<0.0001	<0.0001	<0.0001	<0.0001	<0.0001	<0.0001	<0.0001	<0.0001	<0.0001	<0.0001	<0.0001	<0.0001	<0.0001	<0.0001	<0.0001	<0.0001	<0.0001	<0.0001	<0.0001	<0.0001	<0.0001	<0.0001	<0.0001	<0.0001	<0.0001	<0.0001	<0.0001	<0.0001	<0.0001	<0.0001	<0.0001	<0.0001	<0.0001	<0.0001	<0.0001	<0.0001	<0.0001
TCGA (GBM)	Cluster 1	-891.50 [-2667.89, 301.25]	-894.12 [-2337.05, 284.26]	-2302.27 [-3566.39, -886.39]	-899.32 [-2834.16, 1020.53]	-3560.01 [-6912.98, 2073.51]	4842.68 [3540.07, 5620.29]	868.59 [-167.30, 2142.49]	4275.47 [3481.75, 4818.42]	3532.81 [2787.77, 4963.05]	3468.44 [2973.15, 3967.59]	2658.18 [2029.68, 3283.49]	1547.04 [906.14, 2268.76]	1116.96 [670.72, 1515.67]	-972.28 [-1760.25, -166.43]	2560.19 [1993.33, 2933.94]	1654.03 [-446.09, 6830.33]	5870.75 [3992.60, 6834.49]	3397.87 [2019.89, 4695.87]	3028.09 [2278.89, 3674.64]	3326.45 [1535.88, 5187.97]	2694.87 [2453.93, 2896.98]	2276.09 [1461.28, 2860.65]	6686.45 [6287.17, 7119.84]	4014.08 [3372.22, 5334.52]	1438.36 [999.82, 2095.57]	1163.04 [914.54, 1410.12]	5668.76 [4035.34, 6729.37]	4193.98 [3220.32, 4933.85]	2652.93 [1707.94, 3831.18]	1942.13 [-38.11, 3125.88]	2460.71 [1796.07, 3432.69]	464.27 [-1026.50, 1253.56]	3540.62 [3106.97, 3888.93]	5143.31 [3889.84, 6255.30]	5949.27 [5237.14, 6548.62]	7271.57 [6679.37, 7790.32]	1858.49 [1027.90, 2843.35]	3927.55 [2911.22, 4444.80]	1052.56 [-1032.25, 2969.08]	2891.69 [2372.20, 3132.02]	3784.34 [2649.75, 4550.82]	6752.26 [5588.29, 7242.29]	5852.25 [4805.93, 6123.35]	5170.12 [2937.85, 6430.68]	4341.07 [3739.81, 4977.54]	-4056.47 [-4461.32, -3503.52]	5722.09 [4881.09, 6197.95]	-842.59 [-1575.29, 347.80]
	Cluster 2	-224.86 [-2709.00, 1048.46]	-273.47 [-1587.03, 1254.29]	-1098.13 [-2445.86, 374.59]	-810.41 [-2647.61, 2343.67]	-1662.29 [-5366.20, 2055.72]	4546.34 [3443.83, 5615.09]	1811.23 [-403.50, 2958.63]	4194.31 [3397.63, 4717.46]	3980.79 [2317.30, 4925.25]	3345.49 [2962.40, 3965.30]	2988.72 [2027.83, 3679.93]	1630.75 [1086.65, 2073.35]	1009.89 [615.24, 1373.48]	-1076.80 [-2597.10, -348.46]	2588.39 [1952.33, 3485.18]	3014.80 [-136.51, 6526.01]	6162.07 [3772.64, 7350.94]	3129.19 [1939.90, 4150.57]	2941.06 [2218.27, 3604.76]	3808.19 [1170.13, 5659.04]	2794.90 [2308.52, 3074.39]	2312.16 [1614.02, 2799.69]	6762.38 [6222.22, 7171.16]	4057.93 [3403.25, 5338.23]	1567.17 [1129.10, 2181.76]	1098.73 [666.09, 1392.05]	5593.07 [3687.58, 6303.81]	4425.45 [3632.65, 5326.37]	2768.75 [1999.69, 3657.12]	1529.37 [-169.91, 3272.88]	2712.44 [1998.90, 3679.12]	956.13 [-1183.85, 1757.74]	3771.81 [3134.17, 4107.16]	5161.83 [3678.12, 5938.72]	5848.23 [5320.84, 6624.58]	7280.19 [6585.47, 7816.85]	1773.44 [276.29, 3227.46]	4198.69 [3082.13, 4734.48]	2346.65 [-2134.89, 3904.32]	2800.09 [2150.92, 3182.88]	3563.63 [2491.53, 4404.79]	6707.60 [6035.01, 7227.42]	5902.41 [5262.59, 6397.68]	4827.15 [3044.62, 6521.90]	4529.78 [3682.44, 5085.03]	-3879.42 [-4408.05, -3353.74]	5681.86 [4734.64, 6181.25]	-333.01 [-1450.51, 671.66]
	Cluster 3	598.19 [18.81, 1087.81]	349.04 [-125.20, 1122.99]	1.23 [-805.49, 1274.34]	-1708.16 [-2924.35, -535.60]	-466.93 [-1765.66, 1246.70]	4561.21 [3906.95, 5164.39]	2435.92 [2242.87, 2986.21]	4057.29 [3786.97, 4224.25]	4494.29 [3758.73, 6491.00]	3338.66 [3211.03, 3623.52]	3235.30 [2800.79, 4104.01]	1695.09 [1414.61, 1941.66]	933.85 [856.65, 1014.06]	-1169.93 [-1657.23, -763.41]	2654.58 [2362.41, 2896.28]	3459.81 [2214.24, 4507.91]	6694.87 [5882.88, 7257.60]	2728.73 [2234.20, 3245.16]	2691.30 [1871.85, 2999.61]	3814.49 [3238.65, 7084.35]	2799.92 [2735.89, 3214.81]	2400.23 [2077.39, 2887.02]	6932.83 [6569.37, 7261.97]	4290.25 [3960.28, 4834.02]	1678.71 [1427.66, 1917.24]	903.66 [634.12, 1065.97]	5004.42 [3707.31, 5702.80]	4426.37 [3675.94, 4949.86]	2768.91 [2068.04, 3066.18]	1505.49 [821.01, 2076.72]	3398.89 [2711.48, 3661.71]	1317.32 [952.36, 1498.78]	3800.16 [3730.10, 4109.51]	4874.74 [3707.14, 5333.70]	5952.88 [5581.67, 6279.10]	7262.43 [6493.13, 7434.41]	1590.03 [687.71, 2226.20]	4481.28 [4017.75, 4905.39]	3214.26 [2487.03, 4118.30]	2586.14 [2485.80, 2926.25]	3451.25 [2926.52, 4035.11]	6586.56 [5976.64, 6913.17]	5945.51 [5613.15, 6214.30]	4637.55 [4327.59, 5339.03]	4718.10 [4479.53, 5645.97]	-3697.59 [-4214.50, -3577.64]	5649.02 [5296.59, 6061.64]	119.68 [-222.63, 1206.43]
	Cluster 4	114.66 [-40.96, 311.24]	-165.02 [-856.32, 731.79]	-6.05 [-650.17, 240.32]	-576.67 [-1000.15, -176.93]	-52.31 [-1567.48, 2872.59]	4708.70 [4162.87, 4889.75]	2462.97 [2114.37, 2645.52]	4204.56 [3992.10, 4272.41]	5544.25 [3580.84, 5876.28]	3278.02 [3175.54, 3528.11]	3444.34 [2710.76, 3890.31]	1650.25 [1400.28, 1848.13]	1014.00 [821.74, 1091.37]	-1327.75 [-2157.34, -819.40]	2683.34 [2007.45, 2783.13]	2442.86 [1843.75, 5342.36]	6873.05 [5112.38, 7324.04]	2798.59 [1858.53, 3008.71]	2718.13 [2628.22, 3195.33]	4446.05 [3245.59, 6574.36]	2915.94 [2769.63, 3103.68]	2423.20 [2215.54, 2736.43]	6955.98 [6728.48, 7194.25]	4203.88 [3981.50, 5161.38]	1706.04 [1529.25, 1902.54]	1086.94 [833.58, 1204.84]	5436.87 [5199.33, 5701.23]	4367.56 [4155.18, 4604.21]	2977.71 [2860.03, 3269.41]	1834.38 [1082.19, 2337.45]	3127.08 [3097.73, 3337.57]	1249.16 [810.93, 2859.23]	4020.95 [3609.16, 4173.03]	5258.70 [4433.90, 5768.92]	6018.91 [5397.57, 6334.91]	7188.43 [6984.72, 7286.92]	1826.85 [1685.38, 2912.58]	4373.34 [4027.72, 4981.59]	2918.39 [1859.68, 3515.34]	2704.11 [2047.28, 3019.95]	3601.18 [3150.65, 3978.06]	6817.77 [6394.69, 6948.43]	5801.44 [5530.36, 6036.33]	4713.32 [4564.99, 5469.97]	4728.64 [4428.14, 5128.47]	-3584.54 [-4006.89, -3353.90]	5760.57 [5531.26, 6200.76]	611.70 [-288.90, 1232.28]
	Cluster 5	432.63 [-425.87, 2218.74]	1422.89 [342.89, 1841.92]	-483.89 [-2130.98, 782.19]	-2803.59 [-4339.85, -1142.54]	324.13 [-2557.27, 2200.03]	4914.31 [3945.01, 5109.33]	2251.39 [1602.75, 3963.22]	3469.23 [3266.82, 3869.90]	4042.83 [3064.09, 5348.04]	3857.24 [3275.30, 4023.30]	2854.30 [2149.70, 3753.12]	1517.24 [1261.97, 1791.90]	731.78 [664.65, 1018.44]	-1333.53 [-1728.51, -1137.95]	2945.74 [2732.22, 3192.56]	3653.38 [1565.19, 6755.40]	6136.63 [4398.55, 6980.70]	2555.82 [2139.46, 3317.72]	2343.93 [1143.65, 2620.03]	3862.17 [2720.34, 5010.70]	2711.24 [2322.19, 2923.17]	2282.04 [2066.74, 2882.15]	6954.55 [6711.37, 7204.39]	4427.32 [4094.53, 4597.40]	1873.53 [1555.16, 2178.99]	675.02 [321.96, 833.69]	4159.73 [3420.04, 4999.38]	3901.98 [3128.28, 4594.67]	2333.65 [1720.38, 2598.81]	1537.57 [712.11, 2419.12]	2843.97 [2408.05, 3922.43]	1013.00 [406.01, 2061.54]	3856.10 [3357.38, 4173.61]	4547.88 [3269.14, 5157.80]	5497.38 [4886.62, 5999.92]	6726.03 [6091.56, 7286.63]	1501.28 [729.60, 1954.55]	4351.58 [4064.23, 4834.39]	3057.90 [1283.97, 4027.87]	2388.79 [2120.89, 2729.83]	3636.21 [2950.93, 3981.55]	6027.18 [5284.16, 6558.52]	5868.29 [4998.55, 6276.98]	4928.70 [3665.43, 5797.09]	4531.59 [3598.74, 4999.43]	-3586.83 [-3835.97, -3170.01]	5318.00 [4832.91, 6025.52]	69.13 [-580.89, 1296.07]
	p value	<0.0001	<0.0001	<0.0001	<0.0001	<0.0001	0.0946	<0.0001	<0.0001	<0.0001	0.0004	<0.0001	0.1331	0.0001	0.001	<0.0001	<0.0001	0.0141	<0.0001	<0.0001	0.0036	<0.0001	0.3571	0.0002	0.0007	<0.0001	<0.0001	<0.0001	0.0068	0.0002	0.1054	<0.0001	<0.0001	<0.0001	0.0026	0.0008	0.0003	0.0214	<0.0001	<0.0001	<0.0001	0.0582	<0.0001	0.3277	0.3014	0.0023	<0.0001	0.0361	<0.0001
CGGA (GBM)	Cluster 1	-1676.59 [-3031.26, 295.79]	373.22 [-673.64, 2072.28]	-3123.01 [-4478.39, -1939.15]	-900.67 [-3312.18, 606.59]	-1481.63 [-5542.38, 3668.88]	3496.96 [2287.06, 4808.26]	177.31 [-1087.77, 2062.85]	2230.16 [1038.01, 2609.97]	1910.77 [559.92, 2941.85]	2733.30 [2204.27, 2978.41]	1382.79 [717.84, 1983.29]	601.39 [-49.50, 1405.98]	60.47 [-468.09, 581.25]	-1422.61 [-2232.78, -531.14]	1860.07 [1216.22, 2327.16]	363.34 [-1284.20, 4498.14]	3923.47 [2466.18, 4975.22]	2196.44 [1534.26, 3636.85]	2070.40 [1336.57, 2669.95]	1334.13 [-178.33, 3535.17]	1535.60 [1284.55, 1817.14]	1277.65 [619.07, 1771.01]	5018.39 [4730.39, 5520.91]	2812.86 [2295.91, 3476.83]	1342.79 [890.88, 2011.54]	198.86 [-205.00, 597.32]	4175.73 [3389.36, 4682.35]	3084.99 [2093.36, 4412.02]	1332.00 [-59.83, 2334.68]	333.54 [-2051.65, 1908.20]	644.83 [34.57, 1220.37]	-676.71 [-1758.81, 761.30]	2260.19 [1862.32, 2620.35]	3842.72 [2189.19, 4540.71]	4202.13 [3021.57, 5135.57]	5473.55 [4513.16, 6135.60]	1251.74 [304.80, 2333.00]	2716.40 [2080.79, 3432.61]	-687.26 [-3456.58, 2373.81]	1947.51 [1208.51, 2277.18]	2765.90 [1635.47, 4151.84]	4823.52 [2900.83, 5561.05]	4481.61 [3597.19, 4874.04]	3149.87 [-73.54, 4921.76]	2868.24 [1630.98, 3624.56]	-2161.39 [-3348.96, -698.81]	3817.09 [2781.22, 4618.95]	-1345.87 [-2037.91, 48.53]
	Cluster 2	-890.41 [-1771.98, 290.14]	732.29 [-478.28, 1613.59]	-2011.96 [-3190.54, -469.95]	-932.03 [-2043.17, 798.20]	-1025.78 [-4113.43, 3677.66]	3520.87 [2549.49, 4732.74]	824.52 [-287.62, 2010.10]	2081.85 [1426.49, 2556.00]	2437.69 [1093.90, 4240.97]	2690.93 [2390.07, 3006.15]	1721.85 [851.21, 2445.55]	547.60 [-91.39, 1106.94]	-55.74 [-414.39, 276.66]	-1731.39 [-2597.38, -899.36]	1946.32 [1205.72, 2513.10]	1703.91 [-532.20, 5194.25]	4305.18 [2721.28, 5767.30]	1978.11 [1300.39, 2915.24]	1895.15 [1167.73, 2524.73]	1996.38 [-186.31, 4185.08]	1599.73 [1330.14, 1834.90]	1457.08 [791.92, 2347.12]	5342.11 [4664.13, 5813.11]	2889.38 [2512.21, 4213.72]	1484.28 [885.45, 2147.14]	70.61 [-273.47, 373.99]	3953.75 [2021.03, 5010.41]	3066.26 [2581.99, 4109.80]	1332.78 [608.90, 2272.95]	234.38 [-1143.58, 1640.99]	965.63 [208.51, 1711.90]	-268.04 [-1128.78, 956.87]	2489.64 [1957.20, 2793.04]	3659.11 [2526.57, 4916.33]	4188.11 [3579.53, 4873.47]	5410.36 [4704.13, 5865.91]	1092.91 [-215.91, 2469.65]	2939.87 [2446.35, 3639.53]	354.16 [-1758.54, 2129.01]	1932.66 [1313.38, 2353.43]	2671.64 [1827.54, 3928.49]	4681.54 [3643.79, 5508.96]	4538.17 [3904.70, 4986.28]	2984.28 [1127.15, 4915.36]	3074.20 [2186.14, 3967.32]	-1931.04 [-3153.78, -538.07]	3918.90 [3000.54, 4626.54]	-614.32 [-1666.25, 420.00]
	Cluster 3	30.14 [-1730.61, 1652.75]	1283.71 [631.73, 2381.64]	-612.48 [-1840.26, 785.57]	-1093.87 [-2221.82, 83.82]	2502.02 [-281.55, 4822.24]	3358.16 [2473.08, 4809.53]	2003.32 [-454.43, 3085.09]	1864.34 [1444.41, 2405.71]	3352.79 [1236.68, 4171.22]	2586.72 [2332.92, 3088.69]	2264.57 [870.00, 2855.99]	490.52 [-247.39, 995.71]	-237.74 [-463.96, 160.11]	-1831.56 [-2991.24, -1147.98]	1861.97 [1201.59, 2347.41]	2316.94 [-744.69, 4790.21]	5076.30 [2467.96, 5819.48]	1527.91 [812.59, 2252.97]	1742.46 [1299.30, 2106.75]	2686.55 [603.64, 4926.33]	1711.32 [1242.15, 2041.59]	1549.10 [776.45, 2024.51]	5324.68 [4754.80, 5794.23]	2956.50 [2601.28, 3675.73]	1622.06 [1194.99, 2113.10]	17.29 [-283.93, 306.42]	3950.74 [2635.55, 4588.50]	3032.13 [2562.64, 3473.56]	1279.57 [673.93, 2327.08]	64.86 [-977.60, 2143.14]	1415.32 [503.68, 2537.99]	393.69 [-1468.48, 2151.73]	2777.67 [2115.44, 3093.37]	3563.45 [2710.42, 4648.23]	4122.86 [3061.12, 4610.06]	5333.70 [4684.39, 5869.81]	1120.86 [256.76, 2092.95]	3375.35 [2378.34, 3885.81]	1463.39 [-1330.06, 3681.28]	1781.13 [1208.26, 2266.88]	2468.93 [1864.10, 4057.69]	4445.19 [3656.82, 5122.21]	4555.24 [3834.52, 4807.22]	2904.99 [1801.66, 4662.09]	3327.82 [2095.16, 3627.85]	-1608.54 [-2691.36, -676.52]	3867.26 [3148.54, 4508.49]	107.73 [-1632.76, 822.47]
	Cluster 4	-135.70 [-882.80, 611.41]	640.47 [519.95, 760.99]	-383.90 [-808.43, 40.63]	-218.87 [-605.73, 167.99]	1661.13 [683.86, 2638.39]	3794.24 [3301.91, 4286.58]	2132.34 [1568.43, 2696.26]	2124.64 [2022.08, 2227.20]	3738.73 [2907.92, 4569.53]	2624.59 [2421.76, 2827.41]	2473.86 [2248.07, 2699.65]	372.38 [346.51, 398.26]	-161.27 [-262.42, -60.12]	-2713.84 [-3054.18, -2373.50]	1628.55 [1391.11, 1866.00]	3314.40 [2345.58, 4283.23]	4678.16 [4608.68, 4747.64]	1018.03 [757.74, 1278.33]	1736.40 [1576.24, 1896.56]	3773.70 [2963.84, 4583.57]	1905.92 [1774.65, 2037.19]	1462.08 [1201.56, 1722.59]	5229.67 [5073.02, 5386.33]	3364.30 [2801.13, 3927.48]	1542.64 [1355.85, 1729.43]	-99.27 [-100.42, -98.13]	4181.84 [3514.41, 4849.27]	2955.73 [2883.76, 3027.69]	1576.44 [1197.79, 1955.09]	572.68 [-207.78, 1353.15]	1681.48 [1638.02, 1724.94]	444.34 [30.41, 858.26]	2856.02 [2805.60, 2906.45]	3283.39 [3148.67, 3418.11]	3918.50 [3665.44, 4171.57]	5514.78 [5440.77, 5588.79]	1017.37 [666.08, 1368.66]	3137.18 [3035.54, 3238.83]	2406.78 [1898.35, 2915.20]	1536.61 [1411.50, 1661.71]	2999.39 [2544.76, 3454.02]	4594.41 [4455.91, 4732.92]	4441.51 [4292.79, 4590.23]	3469.25 [2657.08, 4281.41]	3604.95 [3404.36, 3805.54]	-1923.26 [-2050.63, -1795.88]	4172.56 [4091.15, 4253.98]	238.57 [-566.93, 1044.06]
	Cluster 5	202.29 [-1333.48, 1958.46]	1619.57 [542.65, 2632.78]	-1200.04 [-3189.47, 1293.52]	-2826.33 [-4142.45, -1557.60]	1642.77 [-4859.83, 3657.75]	3481.76 [2492.75, 4351.93]	1486.42 [230.01, 2918.95]	1401.69 [864.81, 2328.84]	2659.94 [1141.92, 3981.50]	2720.32 [2302.89, 2906.53]	1880.17 [762.17, 2545.34]	465.82 [164.33, 839.51]	-431.22 [-753.86, 118.69]	-1602.93 [-2187.06, -1032.05]	1876.02 [1415.33, 2216.84]	2221.90 [-361.61, 4833.51]	4607.67 [3044.20, 6012.50]	1761.68 [960.82, 2659.01]	1915.36 [1328.06, 2452.69]	2674.91 [1458.59, 5060.58]	1639.13 [1355.93, 1962.59]	1652.95 [482.35, 1998.12]	5141.41 [4754.35, 5758.64]	2905.45 [2504.37, 3205.18]	1467.20 [1055.35, 1890.12]	29.25 [-154.03, 267.05]	3879.88 [2700.32, 4637.78]	2546.84 [2089.79, 3279.67]	760.18 [-359.62, 1528.27]	504.94 [-272.76, 1477.53]	1015.45 [515.14, 1839.05]	-114.31 [-792.72, 1483.79]	2528.63 [2110.96, 3053.25]	3541.05 [2486.10, 4484.01]	3592.14 [3091.27, 4298.79]	5105.50 [4199.28, 5729.73]	1329.31 [566.08, 1793.08]	3332.07 [2660.96, 3816.59]	1528.84 [116.04, 3611.11]	1445.91 [968.74, 2050.71]	2705.58 [1968.49, 3475.90]	3717.36 [2812.16, 4845.74]	4314.94 [3874.82, 4701.39]	2838.54 [1793.53, 4648.79]	2624.20 [1748.94, 3615.44]	-1484.92 [-2642.86, -1058.92]	3547.29 [3006.08, 4202.37]	-206.88 [-1144.49, 980.93]
	p value	<0.0001	<0.0001	<0.0001	<0.0001	<0.0001	0.4431	<0.0001	<0.0001	<0.0001	0.1256	<0.0001	0.5662	<0.0001	0.0004	0.4199	<0.0001	<0.0001	<0.0001	0.0001	<0.0001	<0.0001	0.0056	<0.0001	0.0598	0.0096	<0.0001	0.0978	0.0002	0.0042	0.4187	<0.0001	<0.0001	<0.0001	0.2477	0.0001	0.0225	0.0812	<0.0001	<0.0001	<0.0001	0.373	<0.0001	0.0145	0.801	0.0003	<0.0001	0.0218	<0.0001
TCGA (BRCA)	Cluster 1	-2191.06 [-3158.63, -1568.26]	260.04 [-427.04, 1949.48]	-974.64 [-2171.53, 2208.00]	-378.22 [-3486.37, 1167.99]	-5029.77 [-6266.33, -3316.17]	4889.76 [4048.38, 6208.33]	168.23 [-330.46, 1035.33]	3876.95 [2311.61, 4730.55]	2842.01 [2724.61, 4295.25]	4088.72 [3772.87, 4272.54]	2744.84 [2455.13, 3376.70]	3403.68 [1356.56, 4279.65]	572.94 [-4.47, 1230.52]	3938.76 [3503.61, 4693.92]	2302.25 [1691.70, 3040.82]	794.26 [-84.31, 2008.50]	4695.09 [4462.95, 5169.18]	1151.10 [545.13, 1810.06]	3258.71 [3032.48, 3327.59]	2974.17 [2375.06, 3830.93]	2568.60 [2532.23, 2845.38]	926.21 [121.26, 3241.11]	6856.84 [6417.79, 7386.21]	4630.99 [4585.99, 5199.19]	1359.93 [1218.82, 1548.16]	1082.03 [627.89, 1393.90]	5410.33 [4498.23, 7377.64]	3920.21 [3740.90, 4045.26]	1810.42 [698.16, 2056.92]	2346.26 [1874.62, 4439.21]	2328.17 [1862.00, 2484.85]	-22.82 [-536.36, 608.83]	3191.14 [2961.36, 3547.33]	6293.86 [4999.26, 8333.12]	5674.94 [5240.20, 6548.76]	7169.50 [6297.04, 7437.37]	3864.14 [2192.74, 3989.13]	3945.73 [3556.70, 4567.17]	420.53 [-860.30, 2485.64]	2447.35 [2055.18, 2550.20]	3995.55 [3183.12, 5107.31]	6134.89 [5659.13, 6906.86]	5640.03 [5483.04, 5890.02]	4548.32 [2899.97, 6657.75]	4605.93 [4062.28, 5146.00]	-3434.93 [-4340.95, -2342.09]	4979.11 [4256.73, 5311.25]	-956.45 [-1522.12, 48.69]
	Cluster 2	-1375.12 [-2696.74, 850.56]	-349.20 [-1786.25, 2002.04]	731.90 [-1546.91, 2776.27]	647.05 [-2806.91, 3590.63]	-756.16 [-5859.94, 4196.99]	4637.77 [3695.22, 6130.50]	1041.03 [-522.88, 3175.02]	4244.59 [2363.10, 5165.08]	3767.46 [799.94, 5940.67]	3760.01 [2487.69, 4792.51]	3259.33 [2555.70, 4247.28]	4008.19 [668.40, 4804.22]	797.01 [-92.84, 1984.78]	3913.09 [2315.57, 5053.82]	2523.73 [1501.77, 3642.92]	2516.76 [-253.09, 5932.68]	4856.06 [3518.18, 7021.71]	892.85 [197.12, 1956.63]	2828.07 [1768.43, 3510.90]	3204.42 [1283.55, 5620.16]	2732.96 [2381.11, 3122.57]	749.60 [-503.52, 4055.87]	6990.71 [5864.27, 7758.38]	5384.28 [4201.91, 7063.78]	1289.47 [792.15, 2057.21]	935.26 [490.14, 1327.96]	5485.40 [3307.91, 7017.16]	4593.52 [3414.45, 5242.78]	2158.78 [585.50, 3186.84]	2641.49 [1196.02, 4679.07]	3010.98 [1749.34, 3883.37]	933.50 [-572.23, 2782.33]	3303.38 [2772.41, 4088.64]	5966.89 [3535.96, 8763.40]	6029.46 [4632.10, 6774.69]	7569.57 [6427.84, 8040.07]	2464.35 [483.23, 4966.05]	4178.01 [2952.34, 5013.02]	1655.19 [-2124.12, 4740.22]	2908.20 [1989.03, 3623.50]	3781.92 [2909.91, 4974.33]	6964.44 [5546.66, 7613.75]	5765.10 [4207.78, 6383.15]	4394.37 [2263.35, 6466.68]	5290.46 [4123.57, 6214.72]	-3426.42 [-4359.61, -2040.28]	5249.63 [4219.94, 6053.69]	-159.82 [-2240.68, 1295.46]
	Cluster 3	-431.17 [-2692.11, 1968.22]	1325.88 [-594.72, 2820.61]	837.49 [-964.16, 3015.93]	-588.41 [-3126.85, 2233.59]	2288.29 [-1554.80, 5074.18]	5166.34 [3838.46, 6263.66]	1817.65 [-86.46, 4283.68]	3753.39 [2564.29, 4541.23]	3886.33 [1455.99, 6046.05]	4021.89 [3249.91, 4732.83]	3529.28 [1994.15, 4691.68]	1430.66 [375.77, 4736.41]	536.19 [-54.13, 1186.42]	4244.11 [-1720.74, 5298.17]	2459.99 [1876.48, 3565.73]	4122.62 [4.16, 8273.81]	4995.35 [3395.54, 6478.97]	813.29 [137.51, 1524.29]	2818.70 [1969.27, 3381.01]	3605.79 [1439.59, 6828.70]	2883.22 [2538.33, 3249.18]	3401.75 [46.87, 4638.59]	7084.93 [6376.10, 7886.27]	5950.52 [4359.76, 7310.06]	1201.96 [711.75, 2047.06]	866.91 [543.16, 1278.60]	5642.19 [3119.24, 7074.00]	4254.36 [3301.24, 4890.49]	1646.50 [-57.78, 3098.41]	2839.47 [977.71, 4580.12]	3119.52 [1594.42, 4884.30]	1498.81 [-730.04, 4231.69]	3725.98 [3005.33, 4667.45]	5631.24 [3836.46, 8548.27]	5506.71 [4654.93, 6773.77]	7008.49 [6206.70, 7769.53]	3207.31 [1465.83, 5570.40]	4454.68 [3593.91, 5534.61]	3016.77 [-1375.95, 6888.60]	2226.34 [1634.59, 3172.52]	4115.11 [2827.11, 4969.48]	6494.97 [5549.19, 7277.49]	5704.53 [4904.76, 6245.81]	4659.20 [2424.65, 6180.85]	4860.01 [3684.46, 6308.71]	-3546.47 [-4441.17, -1182.81]	5239.17 [4331.34, 6356.27]	-232.48 [-1454.99, 1604.68]
	Cluster 4	-395.09 [-2214.52, 1205.88]	-11.73 [-1193.62, 1492.15]	983.42 [-942.86, 2764.72]	804.51 [-1480.17, 2960.52]	2053.55 [-2376.85, 5047.50]	4637.97 [3578.46, 6326.33]	1803.17 [98.05, 4055.32]	4264.76 [2788.22, 5067.31]	4661.62 [1522.80, 7425.97]	3653.72 [2897.11, 4502.32]	3632.74 [2432.35, 5306.91]	4022.12 [553.32, 4907.79]	877.42 [72.46, 1610.86]	3881.91 [-1355.54, 5329.63]	2481.57 [1718.63, 3337.84]	3724.43 [-348.40, 7991.85]	5063.29 [3450.29, 6771.31]	928.56 [271.58, 1958.31]	2726.94 [1488.75, 3469.76]	3808.76 [1495.84, 7093.63]	2870.77 [2456.20, 3399.20]	1148.95 [-287.38, 4757.90]	7103.55 [6161.06, 7890.18]	5812.27 [4274.02, 7233.69]	1238.67 [665.77, 1869.84]	908.15 [397.35, 1304.65]	5001.54 [3004.97, 7202.56]	4764.13 [3475.77, 5508.14]	2395.73 [913.73, 3937.00]	2490.84 [1097.64, 4583.02]	3277.33 [2170.70, 4759.95]	1496.01 [-491.24, 4119.99]	3558.86 [2678.45, 4384.87]	5837.70 [3654.73, 8897.43]	6027.66 [4786.08, 7088.56]	7490.67 [6685.99, 8104.00]	2300.39 [510.02, 4917.61]	4394.20 [3515.80, 5564.25]	2795.91 [-2049.33, 5910.11]	2782.95 [1847.03, 3555.57]	3752.60 [2743.88, 4989.93]	7023.94 [5599.16, 7596.85]	5805.47 [4981.07, 6347.70]	4384.20 [2748.08, 6907.94]	5467.98 [4288.45, 6618.20]	-3415.60 [-4326.20, -885.94]	5401.85 [4530.41, 6169.69]	462.41 [-1753.14, 2032.28]
	Cluster 5	606.34 [-1568.91, 1722.52]	1084.81 [-225.80, 3322.60]	640.13 [-818.97, 3310.66]	-2594.36 [-4684.38, 1762.04]	2333.19 [-4243.77, 4843.95]	4760.20 [4123.69, 6061.51]	2733.95 [995.77, 4255.48]	3187.44 [2294.50, 4215.77]	3640.62 [1877.69, 6058.81]	4052.79 [3287.67, 4545.41]	3360.50 [2916.18, 4440.50]	1353.31 [489.68, 3907.47]	299.20 [-154.61, 698.57]	3770.03 [-1714.15, 5328.12]	2509.89 [1946.64, 3177.99]	4963.78 [3595.14, 7474.73]	5028.28 [3787.56, 6223.00]	866.56 [509.56, 1203.62]	2948.22 [2542.37, 3263.26]	3388.51 [2339.54, 4706.03]	2796.67 [2709.30, 3141.03]	2797.15 [765.01, 4301.95]	7000.19 [6527.24, 7279.99]	5660.96 [3968.09, 6011.84]	1378.94 [1009.55, 1572.14]	929.82 [515.78, 1037.49]	5775.49 [4804.33, 6237.21]	4273.16 [3659.99, 4878.62]	1342.28 [507.02, 3510.78]	2164.66 [1440.55, 3706.29]	2934.65 [1986.44, 4273.45]	1936.56 [488.94, 5072.55]	3746.67 [3240.61, 4509.60]	5476.18 [4180.45, 6498.34]	5070.50 [4271.67, 5504.50]	6895.57 [6138.20, 7539.04]	2958.55 [2119.30, 4546.21]	4527.18 [4022.63, 4812.02]	3990.79 [422.84, 6606.14]	2129.36 [1433.28, 2505.38]	3842.93 [3199.33, 4964.09]	6184.94 [5469.45, 6895.82]	5555.71 [5049.65, 6096.89]	3844.28 [2815.13, 5182.82]	4519.95 [3706.80, 5165.71]	-3502.66 [-3825.90, -2935.33]	5037.97 [4316.77, 6013.92]	147.91 [-1711.82, 1464.44]
	Cluster 6	893.31 [-1031.79, 2310.66]	246.21 [-1120.33, 1712.81]	1772.60 [-364.55, 3389.43]	914.28 [-716.62, 3530.53]	3904.00 [-637.02, 6803.70]	4825.09 [3477.31, 5923.36]	3230.79 [597.87, 5198.55]	4275.57 [3166.42, 4971.20]	4617.90 [2203.41, 7091.69]	3502.05 [2898.43, 4493.30]	3696.77 [2607.92, 5964.67]	3536.42 [346.67, 4624.31]	878.42 [62.29, 1452.89]	3577.45 [-206.32, 4936.58]	2375.79 [1807.43, 3074.44]	5726.43 [1923.04, 8007.51]	5152.63 [3746.87, 6924.32]	876.18 [152.17, 1516.43]	2749.86 [1882.81, 3455.09]	3871.47 [2084.28, 7118.28]	3074.94 [2718.14, 3409.72]	1588.46 [390.63, 4375.34]	7105.13 [6491.81, 7987.87]	5634.01 [4324.85, 6934.34]	1262.16 [822.86, 1788.01]	970.28 [619.74, 1415.50]	5198.18 [3244.83, 7274.92]	4929.83 [3805.30, 5822.48]	2267.46 [777.53, 3535.27]	2609.31 [964.41, 4185.22]	4043.59 [2618.26, 6015.27]	2852.80 [947.12, 6578.14]	4077.07 [3148.86, 4791.78]	5497.54 [4038.43, 8604.27]	5917.14 [4973.84, 6969.37]	7416.44 [6599.21, 8027.45]	2314.54 [1123.03, 4391.30]	4525.08 [3843.90, 5472.25]	4672.94 [414.67, 7689.24]	2543.34 [1639.04, 3361.59]	3863.79 [2685.88, 4794.12]	7011.62 [5837.70, 7523.85]	5911.77 [4932.29, 6408.56]	4522.19 [3193.98, 6454.38]	5441.62 [3490.27, 6468.38]	-3479.00 [-4367.16, -2242.75]	5588.96 [4743.42, 6216.96]	693.82 [-1365.31, 2020.64]
	p value	<0.0001	<0.0001	<0.0001	<0.0001	<0.0001	<0.0001	<0.0001	<0.0001	<0.0001	<0.0001	<0.0001	<0.0001	<0.0001	<0.0001	0.0002	<0.0001	<0.0001	0.0003	<0.0001	<0.0001	<0.0001	<0.0001	<0.0001	<0.0001	0.0027	<0.0001	<0.0001	<0.0001	<0.0001	0.0113	<0.0001	<0.0001	<0.0001	<0.0001	<0.0001	<0.0001	<0.0001	<0.0001	<0.0001	<0.0001	<0.0001	<0.0001	<0.0001	0.003	<0.0001	0.3039	<0.0001	<0.0001
Kruskal-Wallis test was used to calculate p value.
[truncated: 48 more columns]
