# Supplementary material for: Establishment of tumor inflammasome clusters with distinct immunogenomic landscape aids immunotherapy
Source: Theranostics. 2021 Oct 17;11(20):9884–903. doi: 10.7150/thno.63202 (PMC8581407; doi:10.7150/thno.63202)
Supplement: Supplementary file 8 — Supplementary table 7: Enrichment of tumor type in inflammasome clusters (related to figure 2C). [file thnov11p9884s8.xlsx]

## Sheet: Table S7
Table S7. Enrichment of tumor type in inflammasome clusters (related to figure 2C).
Cluster Type	p value	OddsRatio	exp_count	k	M	Tumor type	fdr
Cluster 1	0.971135	0.381911	5.23682	2	655	ACC	1
Cluster 2	6.25931e-17	3.39409	13.8476	47	1732	ACC	5.16393e-16
Cluster 3	0.999376	0.271511	11.0493	3	1382	ACC	1
Cluster 4	0.521799	1.00836	25.7843	26	3225	ACC	1
Cluster 5	1	0	4.64518	0	581	ACC	1
Cluster 6	1	0.0542394	18.4368	1	2306	ACC	1
Cluster 1	1	0.0744963	26.847	2	655	BLCA	1
Cluster 2	1	0.112691	70.9908	8	1732	BLCA	1
Cluster 3	2.25083e-17	2.13611	56.6451	121	1382	BLCA	2.02575e-16
Cluster 4	1	0.658166	132.186	87	3225	BLCA	1
Cluster 5	0.823131	0.839846	23.8139	20	581	BLCA	1
Cluster 6	2.32487e-16	1.76686	94.5178	167	2306	BLCA	1.8413e-15
Cluster 1	1	0.0557689	71.7245	4	655	BRCA	1
Cluster 2	1	0.70653	189.659	134	1732	BRCA	1
Cluster 3	0.987796	0.845815	151.333	128	1382	BRCA	1
Cluster 4	4.25337e-84	1.82926	353.147	646	3225	BRCA	1.05271e-82
Cluster 5	1	0.188616	63.6213	12	581	BRCA	1
Cluster 6	1	0.625708	252.514	158	2306	BRCA	1
Cluster 1	1	0	19.6878	0	655	CESC	1
Cluster 2	1	0.192086	52.0599	10	1732	CESC	1
Cluster 3	0.0343542	1.27589	41.5397	53	1382	CESC	0.136043
Cluster 4	1	0.598333	96.936	58	3225	CESC	1
Cluster 5	1.0997e-05	2.1187	17.4635	37	581	CESC	5.73002e-05
Cluster 6	1.97758e-19	2.0054	69.313	139	2306	CESC	1.95781e-18
Cluster 1	1	0	2.3864	0	655	CHOL	1
Cluster 2	0.964228	0.475414	6.31029	3	1732	CHOL	1
Cluster 3	0.120525	1.58884	5.03512	8	1382	CHOL	0.450263
Cluster 4	0.878242	0.765969	11.7498	9	3225	CHOL	1
Cluster 5	0.633809	0.944827	2.11679	2	581	CHOL	1
Cluster 6	0.0265506	1.66635	8.40158	14	2306	CHOL	0.109521
Cluster 1	1	0	30.1614	0	655	COAD	1
Cluster 2	1	0.150461	79.7551	12	1732	COAD	1
Cluster 3	0.0299186	1.22568	63.6383	78	1382	COAD	0.120896
Cluster 4	7.50271e-43	1.93933	148.505	288	3225	COAD	1.23795e-41
Cluster 5	1	0.0373778	26.7539	1	581	COAD	1
Cluster 6	0.999843	0.715721	106.187	76	2306	COAD	1
Cluster 1	1	0	3.11558	0	655	DLBC	1
Cluster 2	1	0	8.23844	0	1732	DLBC	1
Cluster 3	0.805902	0.760615	6.57363	5	1382	DLBC	1
Cluster 4	1	0	15.34	0	3225	DLBC	1
Cluster 5	6.97566e-43	14.4739	2.76359	40	581	DLBC	1.23795e-41
Cluster 6	0.999944	0.182337	10.9687	2	2306	DLBC	1
Cluster 1	1	0	11.468	0	655	ESCA	1
Cluster 2	0.999345	0.527627	30.3245	16	1732	ESCA	1
Cluster 3	1	0	24.1965	0	1382	ESCA	1
Cluster 4	0.984563	0.779252	56.4644	44	3225	ESCA	1
Cluster 5	0.977739	0.491528	10.1724	5	581	ESCA	1
Cluster 6	1.96123e-28	2.67497	40.3743	108	2306	ESCA	2.58883e-27
Cluster 1	1.12127e-21	4.95962	9.67817	48	655	GBM	1.38757e-20
Cluster 2	1.61945e-19	2.85248	25.5917	73	1732	GBM	1.68764e-18
Cluster 3	0.999734	0.391769	20.4202	8	1382	GBM	1
Cluster 4	1	0.104927	47.6521	5	3225	GBM	1
Cluster 5	0.239904	1.28134	8.58476	11	581	GBM	0.833351
Cluster 6	1	0.0293487	34.0731	1	2306	GBM	1
Cluster 1	1	0.0292922	34.1388	1	655	HNSC	1
Cluster 2	1	0.0775432	90.2722	7	1732	HNSC	1
Cluster 3	1	0.472025	72.0302	34	1382	HNSC	1
Cluster 4	1	0.690116	168.088	116	3225	HNSC	1
Cluster 5	0.625551	0.957669	30.2819	29	581	HNSC	1
Cluster 6	4.11557e-90	2.72903	120.189	328	2306	HNSC	1.16412e-88
Cluster 1	1	0	4.37506	0	655	KICH	1
Cluster 2	1.07927e-18	3.80331	11.5689	44	1732	KICH	1.0176e-17
Cluster 3	0.987478	0.43332	9.23105	4	1382	KICH	1
Cluster 4	0.857026	0.835603	21.5413	18	3225	KICH	1
Cluster 5	1	0	3.88078	0	581	KICH	1
Cluster 6	1	0	15.4029	0	2306	KICH	1
Cluster 1	1	0	35.1331	0	655	KIRC	1
Cluster 2	1	0.193754	92.9015	18	1732	KIRC	1
Cluster 3	0.997042	0.728468	74.1281	54	1382	KIRC	1
Cluster 4	9.15314e-21	1.58397	172.984	274	3225	KIRC	1.00685e-19
Cluster 5	1	0.192531	31.1638	6	581	KIRC	1
Cluster 6	2.28977e-08	1.43908	123.69	178	2306	KIRC	1.37386e-07
Cluster 1	1	0	19.2238	0	655	KIRP	1
Cluster 2	1.81885e-07	1.69182	50.8329	86	1732	KIRP	1.02895e-06
Cluster 3	0.022887	1.30668	40.5607	53	1382	KIRP	0.0985137
Cluster 4	1.33845e-06	1.40516	94.6514	133	3225	KIRP	7.36147e-06
Cluster 5	0.999568	0.351867	17.0519	6	581	KIRP	1
Cluster 6	1	0.177307	67.6794	12	2306	KIRP	1
Cluster 1	1	0	10.8714	0	655	LAML	1
Cluster 2	1	0	28.7469	0	1732	LAML	1
Cluster 3	1	0.0435962	22.9378	1	1382	LAML	1
Cluster 4	1	0.0186822	53.527	1	3225	LAML	1
Cluster 5	1.11063e-186	16.0736	9.64315	155	581	LAML	5.49764e-185
Cluster 6	1	0.182892	38.2739	7	2306	LAML	1
Cluster 1	0	10.8735	33.4759	364	655	LGG	0
Cluster 2	1.02161e-05	1.42342	88.5194	126	1732	LGG	5.46701e-05
Cluster 3	1	0.0566319	70.6315	4	1382	LGG	1
Cluster 4	1	0.0546037	164.824	9	3225	LGG	1
Cluster 5	1	0.033677	29.6939	1	581	LGG	1
Cluster 6	1	0.00848497	117.855	1	2306	LGG	1
Cluster 1	1	0	24.4606	0	655	LIHC	1
Cluster 2	0.342674	1.05132	64.6805	68	1732	LIHC	1
Cluster 3	0.00620495	1.33695	51.61	69	1382	LIHC	0.0285716
Cluster 4	2.14071e-13	1.5527	120.436	187	3225	LIHC	1.56985e-12
Cluster 5	0.999998	0.230446	21.6971	5	581	LIHC	1
Cluster 6	1	0.464489	86.1162	40	2306	LIHC	1
Cluster 1	1	0	34.0062	0	655	LUAD	1
Cluster 2	1	0.266899	89.9217	24	1732	LUAD	1
Cluster 3	0.999999	0.543551	71.7504	39	1382	LUAD	1
Cluster 4	0.999148	0.812256	167.435	136	3225	LUAD	1
Cluster 5	0.999923	0.430974	30.1643	13	581	LUAD	1
Cluster 6	5.03699e-70	2.51415	119.722	301	2306	LUAD	1.10814e-68
Cluster 1	1	0.0304143	32.8793	1	655	LUSC	1
Cluster 2	1	0.103518	86.9418	9	1732	LUSC	1
Cluster 3	0.434971	1.02346	69.3727	71	1382	LUSC	1
Cluster 4	0.289419	1.03776	161.886	168	3225	LUSC	0.988017
Cluster 5	0.985943	0.651473	29.1647	19	581	LUSC	1
Cluster 6	4.95475e-30	1.96968	115.755	228	2306	LUSC	7.00744e-29
Cluster 1	1	0	5.43568	0	655	MESO	1
Cluster 2	0.999998	0.139145	14.3734	2	1732	MESO	1
Cluster 3	0.480818	1.04631	11.4689	12	1382	MESO	1
Cluster 4	0.994057	0.635194	26.7635	17	3225	MESO	1
Cluster 5	0.206351	1.45181	4.82158	7	581	MESO	0.729599
Cluster 6	2.47701e-09	2.29922	19.1369	44	2306	MESO	1.58209e-08
Cluster 1	1	0	26.7807	0	655	OV	1
Cluster 2	1	0.324788	70.8155	23	1732	OV	1
Cluster 3	2.71996e-10	1.82284	56.5052	103	1382	OV	1.79518e-09
Cluster 4	3.46562e-17	1.60778	131.859	212	3225	OV	2.98345e-16
Cluster 5	1	0.168385	23.7551	4	581	OV	1
Cluster 6	0.99998	0.657585	94.2844	62	2306	OV	1
Cluster 1	0.993133	0.42375	11.7994	5	655	PAAD	1
Cluster 2	1	0.160252	31.2009	5	1732	PAAD	1
Cluster 3	0.999725	0.441841	24.8959	11	1382	PAAD	1
Cluster 4	0.0110047	1.25653	58.0963	73	3225	PAAD	0.0495212
Cluster 5	1	0	10.4663	0	581	PAAD	1
Cluster 6	1.80574e-12	2.02209	41.5411	84	2306	PAAD	1.27692e-11
Cluster 1	1.03272e-186	13.9899	11.8657	166	655	PCPG	5.49764e-185
Cluster 2	0.999982	0.414327	31.3762	13	1732	PCPG	1
Cluster 3	1	0	25.0357	0	1382	PCPG	1
Cluster 4	1	0	58.4227	0	3225	PCPG	1
Cluster 5	1	0	10.5251	0	581	PCPG	1
Cluster 6	1	0	41.7745	0	2306	PCPG	1
Cluster 1	0.999999	0.312329	32.0175	10	655	PRAD	1
Cluster 2	4.97106e-250	4.86635	84.6631	412	1732	PRAD	4.92135e-248
Cluster 3	1	0.0148029	67.5545	1	1382	PRAD	1
Cluster 4	1	0.374262	157.643	59	3225	PRAD	1
Cluster 5	1	0	28.4003	0	581	PRAD	1
Cluster 6	1	0.00887145	112.721	1	2306	PRAD	1
Cluster 1	1	0	10.8714	0	655	READ	1
Cluster 2	1	0	28.7469	0	1732	READ	1
Cluster 3	0.00344755	1.56946	22.9378	36	1382	READ	0.0162527
Cluster 4	4.92208e-21	2.0924	53.527	112	3225	READ	5.73278e-20
Cluster 5	0.999956	0.103701	9.64315	1	581	READ	1
Cluster 6	0.999999	0.391912	38.2739	15	2306	READ	1
Cluster 1	0.81826	0.818593	17.1025	14	655	SARC	1
Cluster 2	3.59877e-05	1.56997	45.2238	71	1732	SARC	0.000182707
Cluster 3	0.122906	1.19163	36.085	43	1382	SARC	0.450654
Cluster 4	0.997785	0.760031	84.2071	64	3225	SARC	1
Cluster 5	1.25417e-07	2.50489	15.1703	38	581	SARC	7.3037e-07
Cluster 6	1	0.465029	60.2113	28	2306	SARC	1
Cluster 1	1	0	6.82775	0	655	SKCM	1
Cluster 2	0.999589	0.387716	18.0544	7	1732	SKCM	1
Cluster 3	0.0459833	1.45772	14.406	21	1382	SKCM	0.178523
Cluster 4	1.87862e-10	1.93351	33.6175	65	3225	SKCM	1.28265e-09
Cluster 5	0.998118	0.165115	6.05637	1	581	SKCM	1
Cluster 6	0.999971	0.37441	24.0379	9	2306	SKCM	1
Cluster 1	1	0.0364384	27.4436	1	655	STAD	1
Cluster 2	1	0.372063	72.5684	27	1732	STAD	1
Cluster 3	1	0.27632	57.9039	16	1382	STAD	1
Cluster 4	0.0507409	1.1175	135.123	151	3225	STAD	0.193206
Cluster 5	1	0.205397	24.3431	5	581	STAD	1
Cluster 6	1.44244e-37	2.2149	96.6182	214	2306	STAD	2.19694e-36
Cluster 1	1	0	10.2748	0	655	TGCT	1
Cluster 2	0.999999	0.29445	27.1693	8	1732	TGCT	1
Cluster 3	0.889579	0.78417	21.679	17	1382	TGCT	1
Cluster 4	1	0.474407	50.5895	24	3225	TGCT	1
Cluster 5	1.83924e-51	8.22914	9.11396	75	581	TGCT	3.6417e-50
Cluster 6	0.862044	0.856982	36.1735	31	2306	TGCT	1
Cluster 1	0.98789	0.663762	33.1444	22	655	THCA	1
Cluster 2	4.68909e-157	3.98207	87.643	349	1732	THCA	1.85688e-155
Cluster 3	1	0.32889	69.9322	23	1382	THCA	1
Cluster 4	1	0.533114	163.192	87	3225	THCA	1
Cluster 5	1	0.238096	29.3999	7	581	THCA	1
Cluster 6	1	0.102838	116.689	12	2306	THCA	1
Cluster 1	0.400748	1.13141	7.95466	9	655	THYM	1
Cluster 2	0.0139509	1.47378	21.0343	31	1732	THYM	0.061384
Cluster 3	0.0247987	1.48954	16.7837	25	1382	THYM	0.104471
Cluster 4	0.999977	0.510646	39.1661	20	3225	THYM	1
Cluster 5	4.76309e-09	3.68483	7.05597	26	581	THYM	2.94716e-08
Cluster 6	0.999999	0.321368	28.0053	9	2306	THYM	1
Cluster 1	1	0.0839638	35.7297	3	655	UCEC	1
Cluster 2	1	0.381037	94.4791	36	1732	UCEC	1
Cluster 3	5.78351e-145	4.25803	75.3869	321	1382	UCEC	1.90856e-143
Cluster 4	1	0.522962	175.921	92	3225	UCEC	1
Cluster 5	0.000252711	1.64074	31.693	52	581	UCEC	0.00125092
Cluster 6	1	0.278241	125.79	35	2306	UCEC	1
Cluster 1	0.73835	0.793973	3.77846	3	655	UCS	1
Cluster 2	0.00285408	1.90166	9.9913	19	1732	UCS	0.0137831
Cluster 3	0.165145	1.37978	7.97227	11	1382	UCS	0.594521
Cluster 4	0.394055	1.07504	18.6039	20	3225	UCS	1
Cluster 5	0.659643	0.895099	3.35158	3	581	UCS	1
Cluster 6	1	0.0751738	13.3025	1	2306	UCS	1
Cluster 1	1	0	5.10424	0	655	UVM	1
Cluster 2	4.94544e-15	3.25998	13.497	44	1732	UVM	3.76615e-14
Cluster 3	0.76761	0.835689	10.7696	9	1382	UVM	1
Cluster 4	0.650207	0.954974	25.1316	24	3225	UVM	1
Cluster 5	1	0	4.52758	0	581	UVM	1
Cluster 6	1	0	17.97	0	2306	UVM	1
