# Supplementary material for: Establishment of tumor inflammasome clusters with distinct immunogenomic landscape aids immunotherapy
Source: Theranostics. 2021 Oct 17;11(20):9884–903. doi: 10.7150/thno.63202 (PMC8581407; doi:10.7150/thno.63202)
Supplement: Supplementary file 9 — Supplementary table 8: Genomic features differentially altered in each inflammasome cluster compared to all other clusters. [file thnov11p9884s9.xlsx]

## Sheet: Methylation
Probe ID	logFC	AveExpr	t	P.Value	adj.P.Val	B	One VS others	gene symbol
cg01063813	0.507099	0.146492	74.51	0	0	2110.74	Cluster 1 VS others	STAT6
cg10369688	0.502184	0.16053	88.7236	0	0	2749.77	Cluster 1 VS others	ZFP36
cg01346152	0.473309	0.164662	74.0799	0	0	2091.65	Cluster 1 VS others	DHRS3
cg05488523	0.46152	0.0999024	63.1919	0	0	1617.69	Cluster 1 VS others	ACTG1
cg05935571	0.434987	0.125879	53.5577	0	0	1220.97	Cluster 1 VS others	ZNF860
cg10916998	0.43347	0.137764	55.1464	0	0	1284.43	Cluster 1 VS others	IER3
cg15693066	0.427884	0.0872231	60.9294	0	0	1522.18	Cluster 1 VS others	RHOD
cg01725531	0.420854	0.096425	59.9008	0	0	1479.19	Cluster 1 VS others	LOC389641
cg16331823	0.409236	0.120781	56.5114	0	0	1339.64	Cluster 1 VS others	IER3
cg11347411	0.408004	0.130517	55.4799	0	0	1297.86	Cluster 1 VS others	ACTR3C
cg11026555	0.407618	0.184079	37.8565	3.50722e-289	7.04337e-288	651.631	Cluster 1 VS others	DNAH10
cg13696236	0.399302	0.175233	61.2277	0	0	1534.7	Cluster 1 VS others	SCHIP1
cg08320659	0.399187	0.160292	46.2007	0	0	939.732	Cluster 1 VS others	HFE
cg09866102	0.398477	0.128668	42.2796	0	0	799.752	Cluster 1 VS others	PYCARD
cg02380334	0.395965	0.150169	44.493	0	0	877.833	Cluster 1 VS others	C14orf162
cg12621203	0.394293	0.136918	46.1286	0	0	937.088	Cluster 1 VS others	TCEA3
cg12930714	0.392713	0.136373	44.3388	0	0	872.314	Cluster 1 VS others	NFATC4
cg12992720	0.392158	0.114543	51.1807	0	0	1127.71	Cluster 1 VS others	LPAR2
cg11351746	0.391631	0.147519	58.2051	0	0	1408.95	Cluster 1 VS others	CHST8
cg11969002	0.390751	0.132036	59.5134	0	0	1463.07	Cluster 1 VS others	IER3
cg02915939	0.389216	0.104413	68.4433	0	0	1843.73	Cluster 1 VS others	FLOT1
cg18101249	0.387159	0.105589	55.6696	0	0	1305.52	Cluster 1 VS others	RNF125
cg14539393	0.383092	0.132276	51.9184	0	0	1156.43	Cluster 1 VS others	C14orf162
cg11110643	0.382493	0.129338	57.3793	0	0	1375.05	Cluster 1 VS others	P2RY2
cg14151783	0.380503	0.139915	40.1247	1.32409593085454e-321	3.34334222540772e-320	726.217	Cluster 1 VS others	WFDC2
cg19541912	0.380176	0.187836	55.4726	0	0	1297.57	Cluster 1 VS others	CHST8
cg05242526	0.378992	0.104956	51.51	0	0	1140.5	Cluster 1 VS others	ARHGAP24
cg11395799	0.378983	0.147048	55.3982	0	0	1294.57	Cluster 1 VS others	DENND2C
cg07036370	0.374576	0.143853	47.8001	0	0	998.937	Cluster 1 VS others	PKIB
cg17067528	0.374111	0.0944311	66.9762	0	0	1780.03	Cluster 1 VS others	IER3
cg11397854	0.373597	0.161988	64.9943	0	0	1694.64	Cluster 1 VS others	IQSEC1
cg08731559	0.372609	0.142038	58.9274	0	0	1438.77	Cluster 1 VS others	GRM8
cg04153495	0.369765	0.105977	47.4563	0	0	986.11	Cluster 1 VS others	BC023651
cg18873530	0.368217	0.0962263	43.8804	0	0	855.973	Cluster 1 VS others	BCAT2
cg01263532	0.367534	0.138983	63.5688	0	0	1633.72	Cluster 1 VS others	PTER
cg01418124	0.365452	0.14345	51.5118	0	0	1140.57	Cluster 1 VS others	ARHGAP24
cg10938374	0.365106	0.0851721	50.3919	0	0	1097.24	Cluster 1 VS others	IER3
cg11026333	0.365013	0.105522	46.2039	0	0	939.849	Cluster 1 VS others	LRRC61
cg08765317	0.36434	0.149552	47.355	0	0	982.345	Cluster 1 VS others	WWC1
cg14519917	0.361688	0.168393	47.6119	0	0	991.908	Cluster 1 VS others	DENND2D
cg07773510	0.360774	0.149332	62.2073	0	0	1575.97	Cluster 1 VS others	MIR124-2
cg10348193	0.358554	0.113089	45.8447	0	0	926.711	Cluster 1 VS others	LRRC61
cg05599550	0.357697	0.137223	55.6298	0	0	1303.91	Cluster 1 VS others	ABCC3
cg03934926	0.356272	0.176938	39.2478	0	1.48513e-307	697.03	Cluster 1 VS others	KLHL35
cg09127400	0.355549	0.0897372	55.6608	0	0	1305.16	Cluster 1 VS others	IER3
cg13906069	0.35554	0.100719	55.8266	0	0	1311.87	Cluster 1 VS others	DENND2C
cg00364357	0.355318	0.114998	65.8514	0	0	1731.47	Cluster 1 VS others	SNX22
cg14599284	0.354207	0.116911	51.2825	0	0	1131.66	Cluster 1 VS others	WWC1
cg11939399	0.353915	0.186692	53.6971	0	0	1226.5	Cluster 1 VS others	REST
cg03085712	0.352836	0.137834	54.4207	0	0	1255.33	Cluster 1 VS others	ATP2C2
cg07855083	0.351898	0.0942968	46.0941	0	0	935.828	Cluster 1 VS others	SATB2
cg13388983	0.350854	0.144299	58.5719	0	0	1424.08	Cluster 1 VS others	RHOD
cg12918895	0.349678	0.142279	44.2887	0	0	870.524	Cluster 1 VS others	DOK7
cg13180678	0.349138	0.149066	36.7362	1.17789e-273	2.11429e-272	615.915	Cluster 1 VS others	CENPV
cg15198101	0.348776	0.109286	42.5174	0	0	808.022	Cluster 1 VS others	SRRM3
cg18265887	0.345891	0.133928	44.7028	0	0	885.363	Cluster 1 VS others	RAC2
cg19815327	0.345563	0.110486	51.9036	0	0	1155.85	Cluster 1 VS others	OSBPL10
cg00455424	0.34527	0.11965	38.7862	2.58378e-302	5.63524e-301	681.843	Cluster 1 VS others	BC035370
cg18145080	0.345125	0.114333	64.2225	0	0	1661.6	Cluster 1 VS others	GSDMD
cg03166566	0.345104	0.0852383	58.1519	0	0	1406.76	Cluster 1 VS others	RHOD
cg15680902	0.34483	0.125858	58.1576	0	0	1406.99	Cluster 1 VS others	IL1RAP
cg07905444	0.344383	0.164123	42.3698	0	0	802.887	Cluster 1 VS others	FLJ23152
cg14105409	0.344176	0.0911181	51.1327	0	0	1125.85	Cluster 1 VS others	SUSD3
cg04513006	0.343636	0.12698	43.8063	0	0	853.344	Cluster 1 VS others	ESRP2
cg18713528	0.343437	0.113856	43.5413	0	0	843.955	Cluster 1 VS others	SRRM3
cg13864868	0.342913	0.108726	49.9054	0	0	1078.58	Cluster 1 VS others	SUSD3
cg12991125	0.342062	0.113713	49.5317	0	0	1064.3	Cluster 1 VS others	PLA2R1
cg18913890	0.341143	0.180352	44.6186	0	0	882.339	Cluster 1 VS others	CTNNA2
cg12594569	0.340888	0.122604	39.8262	2.91388257967925e-317	7.17853258181845e-316	716.231	Cluster 1 VS others	NFATC1
cg08244262	0.340863	0.113967	47.0499	0	0	971.023	Cluster 1 VS others	MX1
cg14013337	0.340677	0.124209	58.6616	0	0	1427.78	Cluster 1 VS others	KIAA1161
cg18086187	0.339758	0.106538	43.6105	0	0	846.403	Cluster 1 VS others	RBP7
cg02900213	0.338679	0.12339	53.6942	0	0	1226.39	Cluster 1 VS others	HTATIP2
cg17052926	0.336465	0.129881	45.7988	0	0	925.039	Cluster 1 VS others	GET4
cg18244601	0.335867	0.143175	45.0312	0	0	897.189	Cluster 1 VS others	IL17RD
cg08962271	0.335031	0.14138	58.8301	0	0	1434.74	Cluster 1 VS others	PITPNM1
cg11571761	0.333948	0.124742	40.5931	0	0	741.985	Cluster 1 VS others	ELL2
cg17139210	0.333108	0.0938856	54.3894	0	0	1254.08	Cluster 1 VS others	DENND2C
cg01535453	0.332999	0.116917	51.4827	0	0	1139.44	Cluster 1 VS others	ACADS
cg11187796	0.332066	0.134151	42.3432	0	0	801.962	Cluster 1 VS others	ADRA2C
cg10489124	0.33136	0.162157	46.6514	0	0	956.296	Cluster 1 VS others	TMEM216
cg15800530	0.330109	0.149684	37.2921	2.56218e-281	4.88742e-280	633.542	Cluster 1 VS others	ZP3
cg06225154	0.329563	0.0947269	53.2748	0	0	1209.76	Cluster 1 VS others	RAC2
cg19596273	0.329123	0.145415	48.1177	0	0	1010.83	Cluster 1 VS others	MAP3K8
cg01065586	0.329062	0.169362	49.5794	0	0	1066.12	Cluster 1 VS others	MOCS2
cg01726775	0.329016	0.107931	64.2014	0	0	1660.7	Cluster 1 VS others	C1RL
cg01800926	0.328795	0.133322	45.8184	0	0	925.751	Cluster 1 VS others	CLSTN1
cg18454288	0.328723	0.180811	36.11	4.01508e-265	6.86286e-264	596.287	Cluster 1 VS others	GRB10
cg13247580	0.328543	0.151878	62.1956	0	0	1575.48	Cluster 1 VS others	C14orf181
cg19246862	0.328299	0.138839	55.266	0	0	1289.24	Cluster 1 VS others	EPS8L2
cg07961887	0.328137	0.122967	39.7785	1.42862539954517e-316	3.47727422249295e-315	714.642	Cluster 1 VS others	FABP5
cg05387146	0.32771	0.111344	40.0481	1.73911107336119e-320	4.37292562477629e-319	723.648	Cluster 1 VS others	ME1
cg12001148	0.327041	0.180679	38.1476	2.86722e-293	5.83512e-292	661.034	Cluster 1 VS others	KLHL35
cg18064152	0.326627	0.0918238	62.876	0	0	1604.28	Cluster 1 VS others	LOC389641
cg05580655	0.326129	0.0882859	46.8443	0	0	963.414	Cluster 1 VS others	SCHIP1
cg15478441	0.325372	0.112244	58.6987	0	0	1429.31	Cluster 1 VS others	TNIP2
cg03208951	0.324961	0.113144	39.1557	1.35773e-307	3.0943e-306	693.988	Cluster 1 VS others	EMP3
cg13331626	0.324901	0.148698	53.5484	0	0	1220.6	Cluster 1 VS others	FRAT1
cg02052774	0.324583	0.131287	49.4296	0	0	1060.41	Cluster 1 VS others	ARHGAP24
cg18477204	0.324073	0.123126	43.1318	0	0	829.518	Cluster 1 VS others	C14orf162
cg18558647	0.323528	0.11918	35.085	2.18602e-251	3.46216e-250	564.691	Cluster 1 VS others	FAM174B
cg13782781	0.323386	0.101382	48.8512	0	0	1038.46	Cluster 1 VS others	HSPA2
cg06007331	0.32337	0.178324	47.9775	0	0	1005.57	Cluster 1 VS others	EBAG9
cg15389472	0.320366	0.104483	45.149	0	0	901.447	Cluster 1 VS others	GLUL
cg03770290	0.319771	0.197058	48.7903	0	0	1036.16	Cluster 1 VS others	CHST8
cg09282258	0.319214	0.115975	45.366	0	0	909.301	Cluster 1 VS others	PRR15
cg00976453	0.319142	0.122022	36.8151	9.74009e-275	1.76394e-273	618.405	Cluster 1 VS others	KCNB1
cg19070139	0.318939	0.122837	44.6163	0	0	882.254	Cluster 1 VS others	GNMT
cg06046430	0.318843	0.092196	47.3628	0	0	982.635	Cluster 1 VS others	SOWAHB
cg15844835	0.318488	0.110284	36.9077	5.18938e-276	9.45431e-275	621.335	Cluster 1 VS others	FCHSD1
cg15162392	0.318459	0.197209	30.6503	2.00142e-195	2.374e-194	435.982	Cluster 1 VS others	QPCT
cg15266508	0.318428	0.127359	45.3318	0	0	908.06	Cluster 1 VS others	COL9A3
cg08197797	0.317497	0.145022	53.7543	0	0	1228.78	Cluster 1 VS others	PERP
cg00507727	0.317385	0.0926002	45.0751	0	0	898.775	Cluster 1 VS others	ICA1
cg13002493	0.31721	0.122691	40.4562	0	0	737.363	Cluster 1 VS others	KRT19
cg16872520	0.316957	0.155882	58.4124	0	0	1417.5	Cluster 1 VS others	P2RY2
cg03226958	0.316444	0.16461	42.5442	0	0	808.954	Cluster 1 VS others	LIN28A
cg08742288	0.314615	0.109689	35.8417	1.68844e-261	2.84603e-260	587.951	Cluster 1 VS others	FCHSD1
cg16247817	0.314288	0.100204	42.4663	0	0	806.243	Cluster 1 VS others	SLC27A3
cg14338887	0.314117	0.0919613	43.4961	0	0	842.357	Cluster 1 VS others	GNMT
cg17349081	0.313769	0.119134	43.6245	0	0	846.899	Cluster 1 VS others	TLE4
cg06385087	0.31376	0.100249	50.6323	0	0	1106.5	Cluster 1 VS others	CTSZ
cg07607008	0.313456	0.146567	47.4014	0	0	984.068	Cluster 1 VS others	TNS3
cg08371772	0.313391	0.113966	37.307	1.58878e-281	3.04016e-280	634.019	Cluster 1 VS others	MEGF8
cg04775710	0.313332	0.106384	48.9874	0	0	1043.62	Cluster 1 VS others	IER3
cg09573389	0.312989	0.11167	43.4978	0	0	842.417	Cluster 1 VS others	C10orf58
cg07651452	0.312875	0.158964	44.255	0	0	869.319	Cluster 1 VS others	HDAC4
cg19665644	0.312471	0.10756	41.8653	0	0	785.422	Cluster 1 VS others	RASSF10
cg10209087	0.311555	0.112899	59.4801	0	0	1461.69	Cluster 1 VS others	DDX60L
cg00994643	0.311454	0.11808	56.3372	0	0	1332.56	Cluster 1 VS others	LOC389641
cg11171778	0.310692	0.15886	45.0428	0	0	897.609	Cluster 1 VS others	BC023651
cg01554060	0.310521	0.100698	38.916	3.65201e-304	8.0809e-303	686.098	Cluster 1 VS others	TICAM2
cg11632906	0.309864	0.123194	44.061	0	0	862.398	Cluster 1 VS others	LOXL4
cg13586420	0.309038	0.100706	41.384	0	0	768.884	Cluster 1 VS others	COL11A2
cg02878891	0.307492	0.195979	28.416	1.70271e-169	1.69574e-168	376.358	Cluster 1 VS others	RFX8
cg01076971	0.306738	0.109605	38.8541	2.78714e-303	6.14485e-302	684.067	Cluster 1 VS others	PGCP
cg10465672	0.306713	0.126179	46.9115	0	0	965.897	Cluster 1 VS others	OCIAD2
cg16443148	0.306413	0.166535	38.5614	4.05758e-299	8.57305e-298	674.49	Cluster 1 VS others	CCDC78
cg08870042	0.305364	0.190408	39.2861	0	4.23011e-308	698.296	Cluster 1 VS others	TICAM2
cg17717442	0.30511	0.169265	45.5962	0	0	917.66	Cluster 1 VS others	EPHA10
cg01751134	0.304592	0.0922177	42.0793	0	0	792.813	Cluster 1 VS others	LPCAT2
cg04178858	0.304436	0.141417	33.4856	1.53351e-230	2.21123e-229	516.743	Cluster 1 VS others	RAPGEFL1
cg04267345	0.30371	0.120495	45.5636	0	0	916.477	Cluster 1 VS others	NFATC4
cg09161412	0.303651	0.147583	32.6592	4.66078e-220	6.41648e-219	492.633	Cluster 1 VS others	MYO15A
cg17165580	0.303622	0.132652	41.4506	0	0	771.165	Cluster 1 VS others	CRABP2
cg03043296	0.303582	0.160443	34.3231	2.29344e-241	3.48019e-240	541.642	Cluster 1 VS others	AP3B2
cg15001381	0.303477	0.14584	44.9273	0	0	893.442	Cluster 1 VS others	AXIN1
cg05042743	0.303241	0.120023	46.1637	0	0	938.377	Cluster 1 VS others	TMEM216
cg10683055	0.302109	0.168537	44.0575	0	0	862.275	Cluster 1 VS others	LOC100288432
cg00428601	0.301659	0.166503	40.6311	0	0	743.27	Cluster 1 VS others	CCNI2
cg02469330	0.301285	0.131053	49.8666	0	0	1077.09	Cluster 1 VS others	LRRC15
cg13952656	0.300402	0.135909	33.7719	3.22578e-234	4.71848e-233	525.2	Cluster 1 VS others	B3GNT7
cg17110006	0.300401	0.139723	37.7444	1.29906e-287	2.58327e-286	648.023	Cluster 1 VS others	SEC16B
cg01794265	0.300301	0.126583	43.8104	0	0	853.491	Cluster 1 VS others	FAM105A
cg07346310	0.300048	0.165764	30.725	2.5571e-196	3.06298e-195	438.037	Cluster 1 VS others	RBM24
cg15733367	0.298929	0.0858298	49.6467	0	0	1068.69	Cluster 1 VS others	FLNB
cg19241468	0.298864	0.13417	51.6025	0	0	1144.11	Cluster 1 VS others	PARP14
cg13682722	0.298858	0.127695	49.0645	0	0	1046.54	Cluster 1 VS others	C14orf102
cg01181817	0.297791	0.0845511	42.9787	0	0	824.143	Cluster 1 VS others	MST1R
cg09721739	0.29723	0.121301	35.8144	3.93536e-261	6.59688e-260	587.106	Cluster 1 VS others	NMNAT3
cg16238026	0.297091	0.163969	53.4004	0	0	1214.73	Cluster 1 VS others	ZNRF2
cg03623770	0.296602	0.140508	43.9587	0	0	858.759	Cluster 1 VS others	C10orf58
cg13597397	0.296318	0.131753	47.3206	0	0	981.065	Cluster 1 VS others	ASS1
cg04220579	0.29519	0.120994	44.2114	0	0	867.764	Cluster 1 VS others	GET4
cg14275842	0.294964	0.14149	35.8617	9.07431e-262	1.53381e-260	588.572	Cluster 1 VS others	C17orf107
cg09588360	0.294812	0.103332	54.6772	0	0	1265.6	Cluster 1 VS others	SPTBN1
cg14514237	0.294709	0.170789	40.4878	0	0	738.428	Cluster 1 VS others	ALOX5
cg07635623	0.294608	0.0835466	40.8866	0	0	751.927	Cluster 1 VS others	SERPINB1
cg01459807	0.294246	0.177924	38.7549	7.21323e-302	1.56201e-300	680.817	Cluster 1 VS others	AX747191
cg11152364	0.29396	0.115024	39.7566	2.9695225728907e-316	7.19902185470072e-315	713.911	Cluster 1 VS others	CENPV
cg09026379	0.293864	0.14861	44.0046	0	0	860.391	Cluster 1 VS others	C11orf20
cg04473302	0.293675	0.176198	33.3308	1.46329e-228	2.0804e-227	512.19	Cluster 1 VS others	SLC26A4
cg14365570	0.292944	0.0869774	45.5101	0	0	914.531	Cluster 1 VS others	C14orf169
cg07356011	0.292105	0.146326	43.3386	0	0	836.799	Cluster 1 VS others	TCEA3
cg06162423	0.292071	0.158224	46.8752	0	0	964.556	Cluster 1 VS others	IGSF11
cg14847502	0.291793	0.134346	49.7306	0	0	1071.9	Cluster 1 VS others	MAP3K8
cg00238897	0.291689	0.105409	40.629	0	0	743.197	Cluster 1 VS others	HPCAL1
cg01270001	0.29168	0.100437	42.8672	0	0	820.237	Cluster 1 VS others	LRRC61
cg13213923	0.291166	0.14526	33.1176	7.56041e-226	1.06493e-224	505.949	Cluster 1 VS others	40978
cg08885647	0.291064	0.123472	36.347	2.43446e-268	4.20844e-267	603.688	Cluster 1 VS others	GRAMD2
cg04411625	0.290866	0.110257	45.0788	0	0	898.91	Cluster 1 VS others	CRIP1
cg05968601	0.290864	0.126164	45.3901	0	0	910.177	Cluster 1 VS others	PGCP
cg04397433	0.290339	0.10943	39.0979	9.12897e-307	2.06505e-305	692.084	Cluster 1 VS others	MALL
cg19942237	0.29032	0.103579	43.4469	0	0	840.62	Cluster 1 VS others	BC038570
cg17046823	0.290061	0.209174	33.5743	1.12119e-231	1.62439e-230	519.356	Cluster 1 VS others	CENPV
cg14482741	0.290035	0.178951	32.5842	4.078e-219	5.58888e-218	490.466	Cluster 1 VS others	C17orf107
cg15700009	0.289495	0.162893	49.1526	0	0	1049.89	Cluster 1 VS others	LDHA
cg00651087	0.288974	0.123353	45.8847	0	0	928.171	Cluster 1 VS others	FGF8
cg09464137	0.28896	0.155975	36.923	3.19962e-276	5.86437e-275	621.818	Cluster 1 VS others	HPCAL1
cg14203032	0.28848	0.124212	34.9201	3.32639e-249	5.17675e-248	559.671	Cluster 1 VS others	AK095633
cg08186384	0.28787	0.11871	42.5554	0	0	809.345	Cluster 1 VS others	RPS6KA2
cg01849970	0.287867	0.105696	43.725	0	0	850.46	Cluster 1 VS others	FCHSD1
cg12942414	0.287592	0.147854	41.5276	0	0	773.805	Cluster 1 VS others	EPCAM
cg09232440	0.287537	0.0960705	42.8838	0	0	820.817	Cluster 1 VS others	BMP8A
cg15543284	0.287058	0.098807	47.765	0	0	997.623	Cluster 1 VS others	SPTBN1
cg01383890	0.286721	0.152328	39.4663	4.65442541455132e-312	1.10203029756983e-310	704.26	Cluster 1 VS others	C2CD4A
cg03469129	0.286714	0.156202	37.34	5.54812e-282	1.06836e-280	635.07	Cluster 1 VS others	KIF7
cg05155043	0.286629	0.236233	38.8393	4.52524e-303	9.94083e-302	683.583	Cluster 1 VS others	RESP18
cg05065507	0.286161	0.185654	32.6192	1.48375e-219	2.03807e-218	491.476	Cluster 1 VS others	TACSTD2
cg03641251	0.28599	0.102216	42.7346	0	0	815.599	Cluster 1 VS others	WFDC2
cg07075840	0.285128	0.0847013	45.0137	0	0	896.558	Cluster 1 VS others	BC038570
cg04088817	0.284847	0.100308	37.649	2.78623e-286	5.4691e-285	644.96	Cluster 1 VS others	BC127858
cg04855748	0.284741	0.101356	49.8133	0	0	1075.06	Cluster 1 VS others	C11orf20
cg06723863	0.28404	0.101499	40.0221	4.1541039502332e-320	1.04023545469291e-318	722.778	Cluster 1 VS others	ESRP2
cg01663603	0.28387	0.152938	31.4873	1.5388e-205	1.98381e-204	459.242	Cluster 1 VS others	KCNB1
cg15566554	0.281833	0.198583	33.8267	6.32638e-235	9.29855e-234	526.828	Cluster 1 VS others	MGC16275
cg16650717	0.281781	0.136531	32.1982	2.6876e-214	3.57856e-213	479.383	Cluster 1 VS others	NBL1
cg13947995	0.281696	0.179597	27.2418	1.63867e-156	1.52002e-155	346.507	Cluster 1 VS others	FES
cg11753688	0.281141	0.14091	47.5162	0	0	988.343	Cluster 1 VS others	B3GNT4
cg10060574	0.281116	0.146136	56.5873	0	0	1342.73	Cluster 1 VS others	IER3
cg19007249	0.280292	0.143568	39.661	7.18647578390108e-315	1.72844684366646e-313	710.728	Cluster 1 VS others	TICAM2
cg02478379	0.27909	0.146595	43.5935	0	0	845.803	Cluster 1 VS others	MIR3912
cg11988964	0.278651	0.215269	25.6772	6.34875e-140	5.43349e-139	308.374	Cluster 1 VS others	LOC100506939
cg03880173	0.278499	0.208061	27.7926	1.51565e-162	1.4616e-161	360.38	Cluster 1 VS others	JA611300
cg05226061	0.278442	0.128376	40.8149	0	0	749.493	Cluster 1 VS others	PLXDC1
cg08081156	0.278334	0.18512	28.7368	4.03727e-173	4.15681e-172	384.693	Cluster 1 VS others	SNX31
cg00060304	0.278318	0.155856	36.1685	6.45946e-266	1.10721e-264	598.113	Cluster 1 VS others	RCN1
cg18384926	0.278193	0.117953	34.5321	4.24683e-244	6.50931e-243	547.927	Cluster 1 VS others	C15orf48
cg04837533	0.277893	0.139715	43.4014	0	0	839.012	Cluster 1 VS others	ITPR2
cg15778054	0.27789	0.219383	28.3407	1.19462e-168	1.17816e-167	374.413	Cluster 1 VS others	KCTD14
cg07753583	0.277876	0.128299	46.198	0	0	939.632	Cluster 1 VS others	LRRC61
cg18582180	0.27784	0.173492	27.1981	4.88855e-156	4.51394e-155	345.416	Cluster 1 VS others	SNX31
cg03048314	0.277128	0.164309	30.5413	4.01034e-194	4.72925e-193	432.989	Cluster 1 VS others	NBL1
cg09019329	0.276688	0.232033	31.2752	5.89067e-203	7.42127e-202	453.302	Cluster 1 VS others	TBR1
cg18866529	0.276262	0.0964903	41.125	0	0	760.037	Cluster 1 VS others	C2CD4A
cg02119927	0.276046	0.0833696	39.4994	1.54856568771549e-312	3.69530282735239e-311	705.359	Cluster 1 VS others	HK1
cg09480054	0.275936	0.1804	30.1669	1.11006e-189	1.26493e-188	422.774	Cluster 1 VS others	HAAO
cg12023170	0.275754	0.172787	47.5666	0	0	990.221	Cluster 1 VS others	TCEA3
cg17322667	0.275735	0.128703	56.8789	0	0	1354.6	Cluster 1 VS others	TMEM216
cg07850967	0.275723	0.0612802	49.8894	0	0	1077.97	Cluster 1 VS others	SPTBN1
cg16409840	0.275642	0.119944	36.5711	2.14238e-271	3.8007e-270	610.717	Cluster 1 VS others	EML5
cg12637869	0.275565	0.159154	39.4533	7.15608923918874e-312	1.68778306280868e-310	703.83	Cluster 1 VS others	ILDR1
cg16654152	0.275261	0.0982596	38.2897	2.84002e-295	5.85813e-294	665.645	Cluster 1 VS others	RARG
cg17029151	0.275239	0.0996356	50.65	0	0	1107.19	Cluster 1 VS others	CHMP4C
cg17620121	0.274988	0.0769986	43.236	0	0	833.185	Cluster 1 VS others	GET4
cg14018731	0.27491	0.162444	27.3187	2.38825e-157	2.23234e-156	348.43	Cluster 1 VS others	LINC00092
cg03650674	0.274851	0.16548	32.0218	4.13092e-212	5.44084e-211	474.354	Cluster 1 VS others	GRHL2
cg07930469	0.27427	0.174204	30.437	7.00258e-193	8.16297e-192	430.132	Cluster 1 VS others	COL9A3
cg12592716	0.274212	0.109846	42.5434	0	0	808.925	Cluster 1 VS others	CUL1
cg02954735	0.273875	0.154369	30.7837	5.06376e-197	6.08953e-196	439.655	Cluster 1 VS others	AK095633
cg02028332	0.273742	0.138803	60.8854	0	0	1520.34	Cluster 1 VS others	NCAN
cg05036032	0.273326	0.092305	35.7994	6.25577e-261	1.04578e-259	586.643	Cluster 1 VS others	GRAMD2
cg00254802	0.273219	0.10601	39.5337	4.95946631708642e-313	1.188124115727e-311	706.497	Cluster 1 VS others	CPPED1
cg09234567	0.273201	0.0918597	37.9483	1.80867e-290	3.64428e-289	654.593	Cluster 1 VS others	GRAMD2
cg19099850	0.273078	0.0868504	38.2484	1.08578e-294	2.22457e-293	664.305	Cluster 1 VS others	LGALS3
cg14350382	0.272828	0.124374	38.3756	1.73805e-296	3.60957e-295	668.436	Cluster 1 VS others	ASS1
cg04824711	0.272788	0.0886817	44.6585	0	0	883.77	Cluster 1 VS others	KLLN
cg13274107	0.272504	0.181223	31.7356	1.39786e-208	1.81364e-207	466.237	Cluster 1 VS others	RFX8
cg18615431	0.272187	0.145447	46.2631	0	0	942.017	Cluster 1 VS others	TMEM161A
cg00500936	0.272029	0.142541	52.6516	0	0	1185.17	Cluster 1 VS others	CAMKK2
cg19489174	0.271924	0.133745	32.4411	2.5191e-217	3.42924e-216	486.348	Cluster 1 VS others	PAMR1
cg11439004	0.271919	0.113022	34.8924	7.74183e-249	1.20176e-247	558.828	Cluster 1 VS others	LOC100499466
cg18570553	0.271701	0.138362	44.7195	0	0	885.963	Cluster 1 VS others	PRR15
cg07730364	0.271542	0.106642	39.0996	8.63281e-307	1.9601e-305	692.14	Cluster 1 VS others	KIAA1614
cg11131532	0.271358	0.152379	30.069	1.58391e-188	1.79815e-187	420.119	Cluster 1 VS others	KCNB1
cg02679809	0.271274	0.133937	31.3531	6.65601e-204	8.43789e-203	455.48	Cluster 1 VS others	PAX6
cg08074621	0.271159	0.084163	43.541	0	0	843.945	Cluster 1 VS others	TPPP3
cg05525499	0.271056	0.213433	31.477	2.05363e-205	2.64193e-204	458.954	Cluster 1 VS others	HNRNPF
cg00539908	0.271025	0.115958	39.3676	1.22774405566198e-310	0	700.99	Cluster 1 VS others	CACNB4
cg17141115	0.270073	0.141758	43.6262	0	0	846.959	Cluster 1 VS others	GULP1
cg00066942	0.270051	0.124774	41.9358	0	0	787.851	Cluster 1 VS others	EPC2
cg18014624	0.269427	0.174426	31.3512	7.02262e-204	8.88412e-203	455.426	Cluster 1 VS others	COL9A3
cg01928078	0.269339	0.155561	42.2936	0	0	800.238	Cluster 1 VS others	LOC100288432
cg06253058	0.26913	0.152381	33.8117	9.87633e-235	1.44813e-233	526.383	Cluster 1 VS others	WWTR1
cg03328639	0.269042	0.151662	48.0557	0	0	1008.5	Cluster 1 VS others	ABCB9
cg14720706	0.26889	0.190735	38.7561	6.95257e-302	1.51094e-300	680.854	Cluster 1 VS others	ZAR1
cg12307787	0.268739	0.181932	27.5568	5.9756e-160	5.69038e-159	354.412	Cluster 1 VS others	KCNB1
cg17345569	0.268645	0.101388	43.7107	0	0	849.951	Cluster 1 VS others	GNMT
cg16236672	0.268	0.133277	42.3545	0	0	802.354	Cluster 1 VS others	SACS
cg00326958	0.26757	0.135877	31.9964	8.5259e-212	1.12052e-210	473.631	Cluster 1 VS others	HNRNPF
cg05823493	0.266667	0.139862	38.9631	7.75734e-305	1.72906e-303	687.646	Cluster 1 VS others	C6orf141
cg15462457	0.266558	0.0922413	40.7484	0	0	747.239	Cluster 1 VS others	PPDPF
cg09904383	0.265771	0.0970956	33.8747	1.52125e-235	2.25226e-234	528.251	Cluster 1 VS others	FCHSD1
cg02935154	0.265644	0.164049	30.1208	3.87831e-189	4.41113e-188	421.524	Cluster 1 VS others	VWDE
cg06892726	0.265234	0.149538	32.8466	2.03931e-222	2.83316e-221	498.058	Cluster 1 VS others	HFE
cg04829853	0.264844	0.105747	35.4678	1.75445e-256	2.8545e-255	576.412	Cluster 1 VS others	HAPLN3
cg15651650	0.26425	0.158174	29.9757	1.97721e-187	2.2198e-186	417.598	Cluster 1 VS others	AK095633
cg03657573	0.264044	0.113795	28.9565	1.27156e-175	1.32717e-174	390.445	Cluster 1 VS others	B3GNT5
cg04013093	0.263636	0.088257	43.3225	0	0	836.231	Cluster 1 VS others	GNMT
cg01847271	0.263499	0.103018	45.1995	0	0	903.273	Cluster 1 VS others	BSPRY
cg09915444	0.263421	0.129845	38.1121	9.03688e-293	1.83298e-291	659.887	Cluster 1 VS others	C2CD4A
cg06327150	0.263253	0.116372	36.6125	5.82223e-272	1.03591e-270	612.018	Cluster 1 VS others	OSBPL9
cg00401552	0.263218	0.146763	35.9542	5.13478e-263	8.70337e-262	591.441	Cluster 1 VS others	PRSS33
cg07586489	0.263206	0.2004	45.0579	0	0	898.155	Cluster 1 VS others	KREMEN2
cg02366534	0.263063	0.124343	38.5891	1.64432e-299	3.49849e-298	675.393	Cluster 1 VS others	ME1
cg04779720	0.262463	0.15123	28.8033	7.07996e-174	7.32679e-173	386.431	Cluster 1 VS others	NPPB
cg01121712	0.262347	0.0982965	39.279	0	5.33216e-308	698.061	Cluster 1 VS others	TPPP3
cg09011742	0.262292	0.113142	33.8869	1.05646e-235	1.56795e-234	528.615	Cluster 1 VS others	EGR2
cg05375230	0.262232	0.117286	38.5476	6.36252e-299	1.33965e-297	674.041	Cluster 1 VS others	RASGRP2
cg03563100	0.261908	0.182695	37.2224	2.36086e-280	4.46144e-279	631.323	Cluster 1 VS others	CACNB4
cg11013298	0.261806	0.114105	34.8658	1.73344e-248	2.68396e-247	558.022	Cluster 1 VS others	H2AFJ
cg08173692	0.261463	0.130054	28.1436	1.91936e-166	1.87469e-165	369.341	Cluster 1 VS others	PRR18
cg04885832	0.261165	0.161523	30.9845	1.94358e-199	2.36534e-198	445.21	Cluster 1 VS others	NSD1
cg15184386	0.260273	0.174415	28.7081	8.53681e-173	8.7452e-172	383.945	Cluster 1 VS others	TMEM22
cg07892785	0.260267	0.200524	23.287	3.31962e-116	2.51243e-115	253.862	Cluster 1 VS others	MYRIP
cg12574408	0.25947	0.0939827	38.5872	1.7461e-299	3.7021e-298	675.333	Cluster 1 VS others	C7orf31
cg08015801	0.259364	0.112483	39.4951	1.78721562240105e-312	4.24812775871475e-311	705.216	Cluster 1 VS others	HFE
cg04131431	0.259214	0.0948125	40.2128	6.91691904177745e-323	1.75887369919484e-321	729.172	Cluster 1 VS others	LGR6
cg00072711	0.258939	0.13994	42.1633	0	0	795.721	Cluster 1 VS others	C9orf24
cg00234446	0.258743	0.133363	36.5492	4.26876e-271	7.52911e-270	610.028	Cluster 1 VS others	AK126293
cg12067687	0.258734	0.131509	43.2078	0	0	832.191	Cluster 1 VS others	HOOK1
cg04427462	0.258706	0.172544	50.372	0	0	1096.48	Cluster 1 VS others	PRKD2
cg03383941	0.258445	0.14024	32.3052	1.25118e-215	1.68439e-214	482.447	Cluster 1 VS others	WFDC2
cg08476224	0.257416	0.144512	31.7533	8.46081e-209	1.10009e-207	466.739	Cluster 1 VS others	PVT1
cg11099006	0.257395	0.157299	28.1974	4.81057e-167	4.70616e-166	370.722	Cluster 1 VS others	NPB
cg08673054	0.257066	0.123545	37.0532	5.1436e-278	9.5715e-277	625.944	Cluster 1 VS others	PDE4A
cg08048137	0.257049	0.132899	40.633	0	0	743.332	Cluster 1 VS others	KREMEN1
cg19478500	0.256977	0.179838	25.7405	1.40508e-140	1.20591e-139	309.88	Cluster 1 VS others	STL
cg10349436	0.256727	0.140493	39.7787	1.42336142652812e-316	3.47727422249295e-315	714.646	Cluster 1 VS others	FHL2
cg01704957	0.256511	0.0928831	46.1669	0	0	938.493	Cluster 1 VS others	YBX2
cg00705280	0.256434	0.0848404	37.9926	4.32159e-291	8.7365e-290	656.023	Cluster 1 VS others	MIR375
cg00325866	0.256404	0.0954338	39.9537	4.10479619877824e-319	1.01949754327437e-317	720.489	Cluster 1 VS others	C2CD4A
cg04839259	0.256034	0.096327	40.6173	0	0	742.803	Cluster 1 VS others	TACC2
cg18328206	0.255487	0.13611	29.8549	5.16474e-186	5.69338e-185	414.34	Cluster 1 VS others	RASSF5
cg03011814	0.25537	0.133803	39.4085	3.16071584671283e-311	7.42585170936198e-310	702.346	Cluster 1 VS others	NUP210
cg12677436	0.254706	0.0874282	48.3338	0	0	1018.94	Cluster 1 VS others	SPTBN1
cg06033387	0.254674	0.109465	46.9542	0	0	967.478	Cluster 1 VS others	TCEA3
cg04956913	0.254294	0.161168	54.4478	0	0	1256.42	Cluster 1 VS others	IER3
cg13331936	0.254248	0.122723	47.3628	0	0	982.632	Cluster 1 VS others	NR4A1
cg13509195	0.253744	0.161028	26.0759	4.50615e-144	3.93964e-143	317.911	Cluster 1 VS others	CPNE8
cg02952361	0.253576	0.126617	45.1628	0	0	901.944	Cluster 1 VS others	ETV7
cg12402800	0.253522	0.178473	44.4227	0	0	875.316	Cluster 1 VS others	C5orf35
cg19337852	0.253512	0.0761678	36.3954	5.34754e-269	9.32372e-268	605.202	Cluster 1 VS others	SPINT2
cg03931678	0.253406	0.127009	45.6474	0	0	919.524	Cluster 1 VS others	NUP210
cg10099415	0.252923	0.155273	30.0403	3.44305e-188	3.8798e-187	419.344	Cluster 1 VS others	NRXN1
cg03671191	0.252707	0.107867	30.0036	9.30005e-188	1.04604e-186	418.351	Cluster 1 VS others	LINC00085
cg19699840	0.252458	0.113122	46.1487	0	0	937.826	Cluster 1 VS others	PLA2R1
cg05492660	0.252237	0.216293	29.4518	2.55204e-181	2.74366e-180	403.546	Cluster 1 VS others	ANKRD53
cg17222996	0.252115	0.155136	46.6952	0	0	957.912	Cluster 1 VS others	LOC284276
cg12256538	0.252058	0.113131	31.5381	3.68489e-206	4.76063e-205	460.67	Cluster 1 VS others	CHCHD10
cg08158408	0.25204	0.188537	24.8108	4.26e-131	3.48415e-130	288.086	Cluster 1 VS others	G0S2
cg10791317	0.251927	0.158257	49.7693	0	0	1073.37	Cluster 1 VS others	FBXL16
cg01248080	0.251651	0.081605	36.9577	1.06415e-276	1.96819e-275	622.917	Cluster 1 VS others	AX747750
cg05361373	0.251512	0.131223	39.674	4.66402996298018e-315	1.12621517159645e-313	711.16	Cluster 1 VS others	PYCARD
cg04571965	0.251438	0.148473	35.0957	1.5783e-251	2.50757e-250	565.017	Cluster 1 VS others	C14orf162
cg17825311	0.251322	0.154573	34.0267	1.6424e-237	2.45553e-236	532.775	Cluster 1 VS others	HLA-F-AS1
cg01108392	0.251006	0.122603	32.3249	7.12224e-216	9.6095e-215	483.01	Cluster 1 VS others	PPDPF
cg14309283	0.250542	0.141285	36.7683	4.26894e-274	7.68535e-273	616.929	Cluster 1 VS others	TAPBP
cg13267747	0.250534	0.12845	38.8153	9.94752e-303	2.17736e-301	682.796	Cluster 1 VS others	FCHSD1
cg04309093	0.250225	0.153802	31.0486	3.27824e-200	4.0218e-199	446.988	Cluster 1 VS others	RIN3
cg16741308	0.249937	0.0874369	37.215	2.99342e-280	5.63931e-279	631.086	Cluster 1 VS others	PARVB
cg09444392	0.249902	0.170897	28.5502	5.23526e-171	5.28301e-170	379.835	Cluster 1 VS others	GFPT2
cg05801648	0.249814	0.0966393	41.1806	0	0	761.932	Cluster 1 VS others	SYK
cg01764082	0.249594	0.164459	28.3291	1.61244e-168	1.58765e-167	374.113	Cluster 1 VS others	LINC00092
cg14497781	0.249577	0.14459	32.133	1.73271e-213	2.30208e-212	477.522	Cluster 1 VS others	TRNA_Met
cg10830649	0.249119	0.0894012	34.0964	2.04766e-238	3.07654e-237	534.855	Cluster 1 VS others	GALNT3
cg07905944	0.248938	0.12027	35.2965	3.38451e-254	5.44835e-253	571.155	Cluster 1 VS others	PAX6
cg16139227	0.248806	0.153339	47.4979	0	0	987.659	Cluster 1 VS others	ABCB9
cg18676237	0.24875	0.12517	33.8329	5.26523e-235	7.75761e-234	527.011	Cluster 1 VS others	SERPINB9
cg16468773	0.248634	0.145941	48.271	0	0	1016.58	Cluster 1 VS others	CHMP4C
cg06618866	0.24856	0.16223	39.981	1.64642435820137e-319	4.10593749042014e-318	721.402	Cluster 1 VS others	TLR2
cg08258000	0.248181	0.0884596	36.2645	3.21626e-267	5.52851e-266	601.109	Cluster 1 VS others	PPFIA3
cg17237063	0.248176	0.109148	36.9319	2.41167e-276	4.43354e-275	622.1	Cluster 1 VS others	RBMS3
cg14110111	0.247528	0.0946538	38.7322	1.51858e-301	3.27679e-300	680.073	Cluster 1 VS others	GLIS3
cg11930955	0.247502	0.169048	49.252	0	0	1053.66	Cluster 1 VS others	TPCN1
cg04531704	0.246829	0.146159	34.4736	2.47836e-243	3.77965e-242	546.164	Cluster 1 VS others	TRNA_His
cg16358679	0.246449	0.11792	28.4609	5.32517e-170	5.3208e-169	377.519	Cluster 1 VS others	DNAJA4
cg12927498	0.246356	0.0904582	35.1029	1.26721e-251	2.01858e-250	565.236	Cluster 1 VS others	FCHSD1
cg12178578	0.245958	0.156482	25.9396	1.1964e-142	1.03705e-141	314.637	Cluster 1 VS others	HPDL
cg01456571	0.245852	0.11672	32.3857	1.23985e-216	1.68028e-215	484.756	Cluster 1 VS others	TNFRSF10D
cg08348496	0.245714	0.102283	32.2854	2.21006e-215	2.96869e-214	481.879	Cluster 1 VS others	HAPLN3
cg12586594	0.245512	0.0988014	29.9321	6.42757e-187	7.17647e-186	416.421	Cluster 1 VS others	MYADM
cg05059304	0.245324	0.145658	29.4058	8.69092e-181	9.27794e-180	402.322	Cluster 1 VS others	SYCP2L
cg09687025	0.245045	0.150992	32.5177	2.77264e-218	3.79136e-217	488.552	Cluster 1 VS others	KCTD12
cg10752008	0.244944	0.121926	30.5131	8.68734e-194	1.02248e-192	432.217	Cluster 1 VS others	SLC40A1
cg05628366	0.244913	0.108156	40.417	0	0	736.042	Cluster 1 VS others	C6orf126
cg05642143	0.244796	0.133366	41.1773	0	0	761.821	Cluster 1 VS others	GNMT
cg16397884	0.244451	0.115595	36.3759	9.85333e-269	1.71307e-267	604.592	Cluster 1 VS others	CCNI2
cg12154418	0.244405	0.169844	34.4329	8.43688e-243	1.28346e-241	544.941	Cluster 1 VS others	THBS1
cg06545019	0.244269	0.170432	36.9493	1.39012e-276	2.56329e-275	622.65	Cluster 1 VS others	KLF4
cg02696790	0.244117	0.110252	39.0248	1.01632e-305	2.27364e-304	689.676	Cluster 1 VS others	RPP25
cg06540636	0.243852	0.133179	42.374	0	0	803.031	Cluster 1 VS others	PLAUR
cg07147364	0.243446	0.159084	36.9055	5.56772e-276	1.01133e-274	621.264	Cluster 1 VS others	NBL1
cg09603024	0.242948	0.0918475	42.5466	0	0	809.039	Cluster 1 VS others	SNAI1
cg05477024	0.242916	0.144017	37.6549	2.30544e-286	4.54e-285	645.149	Cluster 1 VS others	KIAA1804
cg04735129	0.242897	0.177906	32.956	8.45753e-224	1.18037e-222	501.237	Cluster 1 VS others	CD302
cg15963417	0.242865	0.121431	32.6957	1.62254e-220	2.23881e-219	493.687	Cluster 1 VS others	PAH
cg09432234	0.242206	0.145862	45.663	0	0	920.093	Cluster 1 VS others	CACNB3
cg01773217	0.242154	0.196156	31.194	5.69568e-202	7.08756e-201	451.036	Cluster 1 VS others	GPR12
cg00447833	0.242117	0.132984	35.2809	5.46161e-254	8.76884e-253	570.677	Cluster 1 VS others	AK057935
cg19006429	0.241859	0.0817791	37.4257	3.58117e-283	6.98443e-282	637.808	Cluster 1 VS others	RNF39
cg04652957	0.241351	0.058281	46.5162	0	0	951.319	Cluster 1 VS others	SPTBN1
cg09315391	0.241334	0.110572	37.2769	4.15226e-281	7.87119e-280	633.059	Cluster 1 VS others	SGK1
cg00539386	0.240687	0.150893	30.3623	5.40431e-192	6.26385e-191	428.092	Cluster 1 VS others	ADAM33
cg13147822	0.240142	0.0948518	38.1841	8.75943e-294	1.78863e-292	662.219	Cluster 1 VS others	MECOM
cg14392031	0.239996	0.151048	44.961	0	0	894.656	Cluster 1 VS others	NIPSNAP3B
cg19904463	0.239903	0.151963	38.7195	2.29953e-301	4.9444e-300	679.659	Cluster 1 VS others	FABP5
cg13120875	0.239505	0.0868957	45.4428	0	0	912.086	Cluster 1 VS others	TPK1
cg07782451	0.239076	0.1674	30.7978	3.4224e-197	4.12383e-196	440.046	Cluster 1 VS others	C8orf42
cg14388049	0.238908	0.143203	43.4669	0	0	841.327	Cluster 1 VS others	TSPAN15
cg10954251	0.238431	0.195825	27.7038	1.44743e-161	1.38702e-160	358.127	Cluster 1 VS others	TBR1
cg02541613	0.238427	0.146952	39.9048	2.1049469214808e-318	5.20674885175271e-317	718.856	Cluster 1 VS others	ATP5G2
cg07184013	0.238309	0.221082	28.4634	4.9788e-170	4.98289e-169	377.586	Cluster 1 VS others	MIR148A
cg14686113	0.238082	0.175493	31.2406	1.55197e-202	1.94716e-201	452.334	Cluster 1 VS others	GSX2
cg17710021	0.237783	0.153412	30.6917	6.39989e-196	7.621e-195	437.121	Cluster 1 VS others	G0S2
cg00987461	0.237724	0.17773	26.5764	2.34456e-149	2.11045e-148	330.057	Cluster 1 VS others	GLT8D2
cg15241758	0.237545	0.166756	41.4468	0	0	771.036	Cluster 1 VS others	CNNM4
cg10328583	0.237431	0.125326	37.3586	3.05612e-282	5.94137e-281	635.666	Cluster 1 VS others	PLEKHG5
cg14047667	0.2374	0.136741	33.7564	5.10386e-234	7.44772e-233	524.742	Cluster 1 VS others	F13A1
cg13836770	0.237062	0.106992	39.244	0	1.68165e-307	696.902	Cluster 1 VS others	TNFRSF1B
cg06905823	0.237048	0.088355	36.8021	1.46875e-274	2.65204e-273	617.995	Cluster 1 VS others	PDGFB
cg03284055	0.237023	0.155928	35.3662	3.98156e-255	6.42646e-254	573.293	Cluster 1 VS others	COL13A1
cg11905624	0.236932	0.122521	40.2167	5.92878775009496e-323	1.51678153273263e-321	729.305	Cluster 1 VS others	TPM4
cg11012046	0.236862	0.104786	31.475	2.17439e-205	2.79138e-204	458.897	Cluster 1 VS others	GLB1L2
cg07152591	0.236224	0.0984999	40.1545	4.94065645841247e-322	1.25245641220756e-320	727.216	Cluster 1 VS others	CCNI2
cg12191293	0.235938	0.168651	40.535	0	0	740.02	Cluster 1 VS others	GLS2
cg10948359	0.235796	0.111087	27.7058	1.37353e-161	1.32037e-160	358.179	Cluster 1 VS others	ME1
cg02062409	0.235771	0.118844	29.8241	1.1845e-185	1.29868e-184	413.511	Cluster 1 VS others	SLC9A7P1
cg10836173	0.235682	0.119644	41.6348	0	0	777.486	Cluster 1 VS others	MRPS6
cg11009335	0.235512	0.0809608	41.1817	0	0	761.972	Cluster 1 VS others	GALNT3
cg02397176	0.235504	0.157713	24.777	9.30698e-131	7.60174e-130	287.306	Cluster 1 VS others	C1orf187
cg04513185	0.23525	0.185463	33.1581	2.31443e-226	3.26759e-225	507.132	Cluster 1 VS others	CXCR4
cg06332859	0.235191	0.135529	32.842	2.33172e-222	3.23201e-221	497.925	Cluster 1 VS others	CXCR4
cg08596000	0.234926	0.164566	36.326	4.69819e-268	8.09872e-267	603.031	Cluster 1 VS others	PDGFD
cg16847645	0.234701	0.17515	33.1809	1.18782e-226	1.68091e-225	507.798	Cluster 1 VS others	COL9A3
cg07243941	0.234416	0.174077	27.7041	1.4356e-161	1.37786e-160	358.135	Cluster 1 VS others	CORIN
cg01445809	0.234328	0.0858766	37.718	3.03589e-287	5.99786e-286	647.174	Cluster 1 VS others	KCNB1
cg09114581	0.234324	0.148975	28.4647	4.8188e-170	4.83071e-169	377.618	Cluster 1 VS others	TNXB
cg13892750	0.233931	0.195529	41.2753	0	0	765.168	Cluster 1 VS others	ADAMTS13
cg03974423	0.233496	0.104971	37.116	6.99463e-279	1.30961e-277	627.937	Cluster 1 VS others	RARG
cg17483297	0.233291	0.168291	24.68	8.70947e-130	7.04749e-129	285.073	Cluster 1 VS others	HRH2
cg14528318	0.232999	0.136505	29.9118	1.11214e-186	1.23717e-185	415.873	Cluster 1 VS others	RASGRP2
cg09575258	0.23297	0.220806	27.4113	2.334e-158	2.19851e-157	350.752	Cluster 1 VS others	HRH2
cg16606638	0.232821	0.159475	42.8082	0	0	818.172	Cluster 1 VS others	GALNT4
cg02231729	0.232532	0.0929849	31.2547	1.04606e-202	1.31513e-201	452.728	Cluster 1 VS others	HAPLN3
cg15247144	0.23243	0.0902404	41.9232	0	0	787.418	Cluster 1 VS others	PYCARD
cg16278512	0.232364	0.163309	24.9595	1.35975e-132	1.11812e-131	291.524	Cluster 1 VS others	VWDE
cg10724947	0.232173	0.106167	35.841	1.72244e-261	2.89532e-260	587.932	Cluster 1 VS others	C2CD4A
cg11167537	0.232169	0.0805546	35.7843	9.97791e-261	1.6589e-259	586.177	Cluster 1 VS others	LOC100128071
cg08703540	0.232139	0.188151	27.3838	4.66126e-158	4.38389e-157	350.062	Cluster 1 VS others	ISLR2
cg19542238	0.232056	0.175227	27.9201	5.88357e-164	5.70997e-163	363.624	Cluster 1 VS others	SEMA3E
cg02996413	0.231965	0.150749	28.2665	8.11346e-168	7.97583e-167	372.5	Cluster 1 VS others	LOC100192426
cg06085011	0.231617	0.11892	35.3925	1.77676e-255	2.87542e-254	574.099	Cluster 1 VS others	GSX2
cg16877924	0.231526	0.191633	23.3683	5.5873e-117	4.24453e-116	255.641	Cluster 1 VS others	NOTO
cg12308909	0.231304	0.107955	38.7085	3.30559e-301	7.08258e-300	679.296	Cluster 1 VS others	RPS6KA2
cg09839443	0.231131	0.186063	29.017	2.58598e-176	2.70373e-175	392.036	Cluster 1 VS others	QPCT
cg13177786	0.230979	0.108478	28.4777	3.43988e-170	3.45978e-169	377.955	Cluster 1 VS others	AMPD3
cg03004598	0.230699	0.111213	43.5972	0	0	845.934	Cluster 1 VS others	PRR15
cg03477792	0.230559	0.0930391	44.0399	0	0	861.649	Cluster 1 VS others	SOWAHB
cg11854154	0.230318	0.0881373	35.1245	6.53688e-252	1.04401e-250	565.897	Cluster 1 VS others	AMPD3
cg01807377	0.229809	0.153036	28.4703	4.17162e-170	4.18883e-169	377.762	Cluster 1 VS others	NPPB
cg16627829	0.229582	0.11638	30.7041	4.55273e-196	5.43203e-195	437.461	Cluster 1 VS others	HCST
cg06503907	0.229374	0.142771	28.5312	8.56419e-171	8.628e-170	379.343	Cluster 1 VS others	SYCP2L
cg02204205	0.229263	0.198433	42.3099	0	0	800.806	Cluster 1 VS others	GRB10
cg17221758	0.229217	0.154753	35.6053	2.52996e-258	4.16075e-257	580.647	Cluster 1 VS others	AK057935
cg01795122	0.22876	0.109452	37.3425	5.12611e-282	9.90234e-281	635.149	Cluster 1 VS others	EMP3
cg01504555	0.228591	0.113718	28.3869	3.61334e-169	3.58681e-168	375.607	Cluster 1 VS others	SYCE1L
cg05852231	0.22819	0.126965	26.2293	1.10576e-145	9.73744e-145	321.612	Cluster 1 VS others	ACTC1
cg00648919	0.227961	0.11941	42.1506	0	0	795.281	Cluster 1 VS others	WWTR1
cg17824240	0.227887	0.0894602	30.1995	4.56865e-190	5.23545e-189	423.66	Cluster 1 VS others	HNRNPF
cg07902473	0.227687	0.17412	29.3805	1.70698e-180	1.81909e-179	401.648	Cluster 1 VS others	AK095633
cg05264148	0.227115	0.155398	34.9684	7.65752e-250	1.19784e-248	561.139	Cluster 1 VS others	MGC16275
cg17561241	0.226949	0.0944895	38.6702	1.15899e-300	2.47454e-299	678.043	Cluster 1 VS others	ATP5G2
cg16459103	0.22691	0.243003	38.2504	1.01883e-294	2.09445e-293	664.368	Cluster 1 VS others	KLHL35
cg14638840	0.226593	0.136057	47.489	0	0	987.328	Cluster 1 VS others	CHMP4C
cg17177632	0.226525	0.221167	25.5993	4.03884e-139	3.41813e-138	306.527	Cluster 1 VS others	FAM123C
cg17265380	0.226513	0.115211	31.4042	1.58642e-204	2.02377e-203	456.912	Cluster 1 VS others	MIR155HG
cg02290110	0.226511	0.156685	34.8091	9.71925e-248	1.50106e-246	556.3	Cluster 1 VS others	SHC2
cg05505745	0.226366	0.174518	30.4528	4.53449e-193	5.31645e-192	430.566	Cluster 1 VS others	ISLR2
cg09560979	0.22618	0.106635	37.1924	6.1463e-280	1.15433e-278	630.367	Cluster 1 VS others	TACC1
cg02607802	0.226108	0.139197	33.2793	6.63551e-228	9.4119e-227	510.68	Cluster 1 VS others	LMO7
cg11021849	0.226067	0.150989	43.1457	0	0	830.009	Cluster 1 VS others	MRAP2
cg17737641	0.225344	0.115927	35.5005	6.40411e-257	1.04475e-255	577.419	Cluster 1 VS others	LGR5
cg17082661	0.225213	0.168386	29.669	7.65705e-184	8.30538e-183	409.347	Cluster 1 VS others	FRAS1
cg15147690	0.225093	0.128836	35.4445	3.58808e-256	5.82226e-255	575.697	Cluster 1 VS others	FABP5
cg13730743	0.224973	0.0968516	29.8385	8.0356e-186	8.84207e-185	413.898	Cluster 1 VS others	LINC00085
cg07175507	0.224695	0.0900968	32.1095	3.38979e-213	4.49387e-212	476.852	Cluster 1 VS others	NFATC1
cg01786994	0.223987	0.105987	26.6396	4.9655e-150	4.48295e-149	331.607	Cluster 1 VS others	DNAJA4
cg01195246	0.22383	0.137732	51.9045	0	0	1155.88	Cluster 1 VS others	FBXL16
cg15114328	0.223673	0.207708	33.7136	1.81774e-233	2.64615e-232	523.473	Cluster 1 VS others	GLUL
cg18784506	0.223671	0.1336	32.8602	1.37289e-222	1.91168e-221	498.454	Cluster 1 VS others	ARL15
cg14996783	0.223605	0.163155	22.1352	1.70005e-105	1.1918e-104	229.256	Cluster 1 VS others	TRIL
cg09436375	0.223554	0.202618	35.9971	1.35258e-263	2.29901e-262	592.774	Cluster 1 VS others	GNMT
cg12017911	0.223267	0.173671	26.4455	5.74888e-148	5.12932e-147	326.863	Cluster 1 VS others	ISLR2
cg09405790	0.223251	0.201168	23.477	5.11684e-118	3.89687e-117	258.026	Cluster 1 VS others	ANK1
cg01615704	0.223248	0.140252	34.0087	2.80547e-237	4.18413e-236	532.24	Cluster 1 VS others	MALL
cg13438834	0.222924	0.129571	36.5432	5.15471e-271	9.06543e-270	609.839	Cluster 1 VS others	FAM118A
cg03543495	0.222838	0.0790715	39.0654	2.67123e-306	6.02017e-305	691.011	Cluster 1 VS others	FUT4
cg14759342	0.22238	0.108882	32.2116	1.82969e-214	2.44695e-213	479.767	Cluster 1 VS others	SEMA6A
cg07845648	0.222235	0.187887	28.6113	1.06756e-171	1.08268e-170	381.423	Cluster 1 VS others	COL9A3
cg07891081	0.222195	0.134115	39.8043	6.04767773084761e-317	1.48387576764765e-315	715.501	Cluster 1 VS others	AX746725
cg06241292	0.222181	0.135508	27.0736	1.08874e-154	9.99247e-154	342.318	Cluster 1 VS others	C3orf62
cg16741710	0.221423	0.13078	34.9552	1.14286e-249	1.78315e-248	560.739	Cluster 1 VS others	TP73
cg01429039	0.221288	0.179902	28.6425	4.73345e-172	4.81656e-171	382.235	Cluster 1 VS others	SPATA18
cg03349819	0.22114	0.150954	30.2573	9.48004e-191	1.09254e-189	425.231	Cluster 1 VS others	NRG1
cg03459312	0.221057	0.174028	34.1617	2.90106e-239	4.38038e-238	536.807	Cluster 1 VS others	WWC2
cg01367393	0.22092	0.106847	29.7074	2.73095e-184	2.96747e-183	410.377	Cluster 1 VS others	HAPLN3
cg10519271	0.220813	0.144081	43.8556	0	0	855.093	Cluster 1 VS others	XKR8
cg06679534	0.220336	0.110558	36.6961	4.17121e-273	7.46523e-272	614.652	Cluster 1 VS others	CXCR4
cg07041470	0.219926	0.168506	30.8505	7.97035e-198	9.64207e-197	441.501	Cluster 1 VS others	GPRIN2
cg15083037	0.219663	0.154309	36.3651	1.38036e-268	2.39302e-267	604.255	Cluster 1 VS others	HAPLN1
cg15507776	0.219448	0.166728	25.7867	4.66466e-141	4.02046e-140	310.98	Cluster 1 VS others	TMEM22
cg00673286	0.219416	0.153604	38.4341	2.58205e-297	5.39923e-296	670.341	Cluster 1 VS others	AP3B2
cg11647421	0.2192	0.0882643	39.3833	7.30850246919643e-311	0	701.509	Cluster 1 VS others	LRRC56
cg03743605	0.219167	0.157368	43.5113	0	0	842.897	Cluster 1 VS others	TOR3A
cg16640096	0.219039	0.148148	41.0832	0	0	758.613	Cluster 1 VS others	COL4A3
cg15925940	0.218944	0.0855416	37.7257	2.36526e-287	4.68815e-286	647.424	Cluster 1 VS others	KIAA0284
cg04961553	0.2188	0.0927489	39.2634	0	8.89721e-308	697.545	Cluster 1 VS others	OCIAD2
cg09282497	0.218699	0.138754	28.3594	7.37531e-169	7.29736e-168	374.894	Cluster 1 VS others	KCNS3
cg10812508	0.218651	0.181264	30.654	1.8117e-195	2.15316e-194	436.082	Cluster 1 VS others	RTBDN
cg11973877	0.218605	0.108425	33.3375	1.19914e-228	1.71285e-227	512.389	Cluster 1 VS others	OSBPL9
cg11737742	0.218502	0.116607	29.08	4.91288e-177	5.1632e-176	393.694	Cluster 1 VS others	KCNC4
cg14089692	0.217943	0.176567	29.0342	1.64176e-176	1.71947e-175	392.49	Cluster 1 VS others	ADAM33
cg19530886	0.217887	0.0918839	46.9949	0	0	968.985	Cluster 1 VS others	SPTBN1
cg07233159	0.217609	0.105002	37.7728	5.19964e-288	1.04078e-286	648.937	Cluster 1 VS others	LOX
cg15878317	0.217439	0.154555	29.8995	1.55334e-186	1.72483e-185	415.539	Cluster 1 VS others	NMNAT3
cg03875156	0.21689	0.14427	29.0614	8.01092e-177	8.40456e-176	393.206	Cluster 1 VS others	SPRN
cg01344808	0.216714	0.192962	36.5634	2.72743e-271	4.82454e-270	610.475	Cluster 1 VS others	SKOR1
cg11098493	0.216308	0.126443	24.9155	3.77711e-132	3.09754e-131	290.504	Cluster 1 VS others	C3orf62
cg09936190	0.216204	0.129754	31.3001	2.93722e-203	3.70808e-202	453.997	Cluster 1 VS others	HNRNPF
cg13851466	0.216058	0.242382	24.4007	5.21785e-127	4.17222e-126	278.69	Cluster 1 VS others	EPHA10
cg00590851	0.215689	0.148275	24.5403	2.15169e-128	1.7296e-127	281.872	Cluster 1 VS others	GPR12
cg06208339	0.215569	0.14673	33.4133	1.29024e-229	1.85168e-228	514.615	Cluster 1 VS others	RBP1
cg11418112	0.215562	0.143997	31.1214	4.3193e-201	5.34206e-200	449.012	Cluster 1 VS others	MYADM
cg16094412	0.215328	0.0652111	33.4276	8.46698e-230	1.218e-228	515.036	Cluster 1 VS others	RNF207
cg15375239	0.215127	0.0671877	34.2728	1.03864e-240	1.57217e-239	540.133	Cluster 1 VS others	SPINT2
cg09509183	0.214969	0.0867643	37.3526	3.70464e-282	7.17921e-281	635.474	Cluster 1 VS others	IRF6
cg19165854	0.214561	0.120662	30.2463	1.27803e-190	1.4701e-189	424.932	Cluster 1 VS others	KIAA1024
cg00899160	0.214471	0.134942	31.7563	7.77681e-209	1.01332e-207	466.823	Cluster 1 VS others	GSTO2
cg18294023	0.214364	0.110963	33.6528	1.09835e-232	1.5951e-231	521.676	Cluster 1 VS others	KY
cg12464048	0.214023	0.213011	27.5771	3.57123e-160	3.4061e-159	354.926	Cluster 1 VS others	RFX8
cg00831929	0.213729	0.179642	34.9836	4.81452e-250	7.55061e-249	561.602	Cluster 1 VS others	NPPB
cg18107072	0.213263	0.194503	34.7921	1.62849e-247	2.5087e-246	555.785	Cluster 1 VS others	TPPP3
cg18924222	0.213166	0.18584	26.8078	7.91363e-152	7.19798e-151	335.739	Cluster 1 VS others	GLT8D2
cg19899694	0.213157	0.141308	25.2357	2.15324e-135	1.79732e-134	297.961	Cluster 1 VS others	SPRN
cg14824901	0.212781	0.132643	28.3604	7.18877e-169	7.12437e-168	374.92	Cluster 1 VS others	G0S2
cg12911256	0.212664	0.102351	31.7834	3.60916e-209	4.71282e-208	467.59	Cluster 1 VS others	RNF207
cg19681956	0.212534	0.159489	30.8737	4.1938e-198	5.08352e-197	442.143	Cluster 1 VS others	RAB32
cg07963181	0.212345	0.149624	27.4403	1.12481e-158	1.06116e-157	351.481	Cluster 1 VS others	HRH1
cg01228636	0.212193	0.098727	37.3191	1.08212e-281	2.0772e-280	634.403	Cluster 1 VS others	KLLN
cg08102256	0.211856	0.114146	27.0995	5.71474e-155	5.2529e-154	342.961	Cluster 1 VS others	GRASP
cg17246382	0.211853	0.100744	24.7621	1.31216e-130	1.07031e-129	286.963	Cluster 1 VS others	DNAJA4
cg09809276	0.211742	0.121101	26.7478	3.47196e-151	3.15327e-150	334.263	Cluster 1 VS others	COL19A1
cg10964421	0.211555	0.118878	29.1771	3.76677e-178	3.97931e-177	396.259	Cluster 1 VS others	TNFRSF10D
cg12907983	0.211256	0.0953752	32.2644	4.03574e-215	5.40914e-214	481.277	Cluster 1 VS others	CACNB4
cg02048412	0.211225	0.18929	40.6507	0	0	743.932	Cluster 1 VS others	VASN
cg08161922	0.211223	0.152269	22.5031	7.26455e-109	5.24375e-108	236.997	Cluster 1 VS others	CACNA1C
cg17175208	0.210961	0.122169	29.2011	1.99518e-178	2.11142e-177	396.894	Cluster 1 VS others	CHD5
cg04424930	0.210598	0.102737	31.1398	2.58562e-201	3.21092e-200	449.525	Cluster 1 VS others	HNRNPF
cg04544931	0.210421	0.171974	29.571	1.05795e-182	1.14142e-181	406.725	Cluster 1 VS others	SLC35F1
cg10002178	0.209787	0.172359	20.7306	4.33995e-93	2.79456e-92	200.755	Cluster 1 VS others	PRIMA1
cg05479196	0.209612	0.142767	28.6461	4.3044e-172	4.38732e-171	382.33	Cluster 1 VS others	RASGRP2
cg13067215	0.209105	0.160892	35.1374	4.4106e-252	7.06276e-251	566.29	Cluster 1 VS others	TPPP3
cg05403071	0.208808	0.126358	36.6614	1.2446e-272	2.22093e-271	613.56	Cluster 1 VS others	SNAI1
cg08838671	0.208738	0.194078	22.7648	2.72546e-111	1.99812e-110	242.57	Cluster 1 VS others	SHISA8
cg02302582	0.208724	0.199459	23.0349	8.04458e-114	5.99159e-113	248.383	Cluster 1 VS others	LOC100506939
cg13051071	0.208698	0.13118	24.9468	1.82432e-132	1.49811e-131	291.231	Cluster 1 VS others	ANKRD34A
cg05081223	0.208653	0.115998	37.1065	9.46067e-279	1.7659e-277	627.636	Cluster 1 VS others	H2AFJ
cg18438124	0.208055	0.0884821	30.232	1.88625e-190	2.16563e-189	424.544	Cluster 1 VS others	RAP1GAP
cg03210257	0.207889	0.172798	29.7553	7.54312e-185	8.25538e-184	411.662	Cluster 1 VS others	SKOR1
cg05941624	0.20775	0.0931279	35.0849	2.19052e-251	3.46216e-250	564.689	Cluster 1 VS others	SYNJ2
cg03321592	0.207442	0.183734	20.2837	2.70458e-89	1.68448e-88	192.04	Cluster 1 VS others	HTR6
cg14415066	0.206908	0.181546	30.2746	5.90719e-191	6.8337e-190	425.703	Cluster 1 VS others	PLEKHD1
cg04944873	0.206899	0.11922	35.7254	6.18447e-260	1.01985e-258	584.354	Cluster 1 VS others	F13A1
cg15052854	0.206426	0.129333	40.4894	0	0	738.482	Cluster 1 VS others	ADPRH
cg15063465	0.206297	0.145401	31.0801	1.3642e-200	1.6804e-199	447.864	Cluster 1 VS others	MYADM
cg06128448	0.205888	0.167936	23.4599	7.45676e-118	5.6718e-117	257.651	Cluster 1 VS others	AEBP1
cg00078085	0.205638	0.128239	33.4116	1.35711e-229	1.94306e-228	514.565	Cluster 1 VS others	OXTR
cg03192775	0.205434	0.132377	27.9995	7.73143e-165	7.52732e-164	365.65	Cluster 1 VS others	GPR12
cg04030615	0.205122	0.209311	20.751	2.89919e-93	1.8708e-92	201.157	Cluster 1 VS others	ACTA1
cg14488605	0.204651	0.140242	33.9065	5.90856e-236	8.7906e-235	529.196	Cluster 1 VS others	AX746851
cg13409248	0.204575	0.100844	27.2781	6.60024e-157	6.15988e-156	347.415	Cluster 1 VS others	ENTPD3
cg08658621	0.204484	0.0883967	36.1083	4.22575e-265	7.20271e-264	596.236	Cluster 1 VS others	DPYSL4
cg06070414	0.204482	0.252624	25.3564	1.26266e-136	1.0627e-135	300.792	Cluster 1 VS others	PDK4
cg19547629	0.204398	0.124336	27.2062	3.99122e-156	3.69097e-155	345.619	Cluster 1 VS others	MYRIP
cg13281171	0.20408	0.167259	26.1546	6.74483e-145	5.92241e-144	319.807	Cluster 1 VS others	SYCP2L
cg08203682	0.203825	0.128899	27.801	1.22323e-162	1.18337e-161	360.594	Cluster 1 VS others	C2CD4A
cg06103654	0.203753	0.194311	25.1035	4.7505e-134	3.92222e-133	294.872	Cluster 1 VS others	DPYSL5
cg16411256	0.203617	0.130465	35.023	1.44983e-250	2.28554e-249	562.801	Cluster 1 VS others	EPHX2
cg10902825	0.203576	0.094835	31.8635	3.72539e-210	4.88556e-209	469.858	Cluster 1 VS others	FAR2
cg00989853	0.203402	0.104012	27.6723	3.21595e-161	3.07689e-160	357.33	Cluster 1 VS others	IRF6
cg15890143	0.203221	0.198693	20.2883	2.47348e-89	1.54212e-88	192.129	Cluster 1 VS others	NGB
cg18072802	0.202987	0.119489	27.0375	2.67257e-154	2.44919e-153	341.421	Cluster 1 VS others	GSX2
cg11982736	0.202644	0.127188	25.1127	3.82935e-134	3.16598e-133	295.087	Cluster 1 VS others	CRIP3
cg14572967	0.202551	0.174288	22.0721	6.35347e-105	4.44378e-104	227.94	Cluster 1 VS others	CD72
cg15734706	0.202497	0.104384	36.916	3.99768e-276	7.30508e-275	621.595	Cluster 1 VS others	RARG
cg11287660	0.202487	0.104274	28.9484	1.57183e-175	1.63777e-174	390.234	Cluster 1 VS others	C15orf48
cg19498237	0.202387	0.120113	26.4755	2.76213e-148	2.4717e-147	327.595	Cluster 1 VS others	C3orf62
cg13447539	0.202238	0.121051	34.0617	5.7736e-238	8.65329e-237	533.819	Cluster 1 VS others	UBE2E2
cg07891971	0.202222	0.183677	38.9486	1.24877e-304	2.77327e-303	687.17	Cluster 1 VS others	CHAC1
cg14363981	0.202202	0.124015	31.3958	2.00772e-204	2.55585e-203	456.677	Cluster 1 VS others	EFNB2
cg06186646	0.202132	0.129329	33.0475	5.8552e-225	8.20942e-224	503.905	Cluster 1 VS others	BC042024
cg00661753	0.202036	0.120228	37	2.7856e-277	5.16779e-276	624.256	Cluster 1 VS others	PTPRA
cg16503618	0.201981	0.127572	27.185	6.779e-156	6.25003e-155	345.09	Cluster 1 VS others	SIDT1
cg08992759	0.201975	0.1287	36.5369	6.27178e-271	1.09982e-269	609.644	Cluster 1 VS others	DDN
cg10625931	0.201964	0.146077	33.8345	5.01706e-235	7.4099e-234	527.059	Cluster 1 VS others	NDUFA4L2
cg14250130	0.201866	0.103925	28.264	8.66079e-168	8.50015e-167	372.435	Cluster 1 VS others	PFKP
cg09436502	0.201866	0.198204	23.9963	4.91045e-123	3.84063e-122	269.558	Cluster 1 VS others	PDK4
cg04214573	0.200888	0.137162	34.0976	1.97506e-238	2.97482e-237	534.891	Cluster 1 VS others	ACSL5
cg03716999	0.200543	0.109775	29.8792	2.68189e-186	2.96715e-185	414.994	Cluster 1 VS others	RNF207
cg00871706	0.200514	0.105979	30.186	6.6077e-190	7.54369e-189	423.292	Cluster 1 VS others	KIAA1549
cg11697111	0.200284	0.183077	25.6502	1.20598e-139	1.03067e-138	307.734	Cluster 1 VS others	GPER
cg15461888	0.200081	0.0936147	32.0422	2.30799e-212	3.05307e-211	474.936	Cluster 1 VS others	AMPD3
cg00054472	0.200043	0.158578	27.5095	1.96823e-159	1.86553e-158	353.222	Cluster 1 VS others	TTLL3
cg03976877	-0.204666	0.235977	-17.5223	1.62603e-67	7.92185e-67	142.041	Cluster 1 VS others	VIPR2
cg03225817	-0.206975	0.231852	-19.5598	2.63925e-83	1.56376e-82	178.286	Cluster 1 VS others	GRIA4
cg04747226	-0.207959	0.241716	-18.191	1.59946e-72	8.34709e-72	153.532	Cluster 1 VS others	GRIA4
cg00002719	-0.260295	0.288941	-21.7068	1.23307e-101	8.4591e-101	220.387	Cluster 1 VS others	C1orf114

## Sheet: mRNA
gene symbol	logFC	AveExpr	t	P.Value	adj.P.Val	B	One VS others
OLIG2	8.22576	-4.36099	84.2618	0	0	2666.06	Cluster 1 VS others
ATP2B3	6.73464	-3.55261	88.0836	0	0	2854.03	Cluster 1 VS others
SLC1A2	6.12749	0.882103	87.5901	0	0	2829.69	Cluster 1 VS others
SOX10	6.08907	-3.88254	45.7983	0	0	942.166	Cluster 1 VS others
GRM3	5.78974	-3.39898	78.7756	0	0	2398.69	Cluster 1 VS others
SOX2	5.32393	0.00494112	52.0377	0	0	1187.4	Cluster 1 VS others
LRP1B	5.16361	-1.51093	61.3775	0	0	1586.71	Cluster 1 VS others
LMO1	4.90718	-2.93967	57.5803	0	0	1420.51	Cluster 1 VS others
EPHA5	4.80149	-3.43879	49.7	0	0	1093.5	Cluster 1 VS others
SCG5	4.69374	2.09745	86.6017	0	0	2780.97	Cluster 1 VS others
PAK3	4.65557	0.493755	103.333	0	0	3610.62	Cluster 1 VS others
ACSL6	4.64466	0.952533	107.205	0	0	3802.73	Cluster 1 VS others
NTRK3	4.39778	1.13517	92.37	0	0	3066.08	Cluster 1 VS others
NTRK2	4.37728	3.41311	46.4648	0	0	966.965	Cluster 1 VS others
FGF14	4.27784	0.139863	77.0707	0	0	2316.44	Cluster 1 VS others
PTPRT	4.063	-0.696525	39.5475	1.1321178309813e-317	1.28605277731164e-316	716.991	Cluster 1 VS others
ALK	4.04378	-1.75738	55.2481	0	0	1321.01	Cluster 1 VS others
ERBB4	3.80765	-0.0755824	39.5655	6.10548538767362e-318	6.93987679014276e-317	717.534	Cluster 1 VS others
BRSK1	3.75695	1.97307	97.6567	0	0	3328.53	Cluster 1 VS others
FGF12	3.70272	1.02436	71.8861	0	0	2069.16	Cluster 1 VS others
GRIN2A	3.67446	-0.605073	48.3425	0	0	1039.88	Cluster 1 VS others
RSPO2	3.59523	-3.12715	34.0939	5.7079e-241	4.72637e-240	540.778	Cluster 1 VS others
MLLT11	3.47303	3.31868	84.6536	0	0	2685.18	Cluster 1 VS others
FEV	3.40998	-4.54143	29.3826	5.25888e-182	3.18882e-181	405.24	Cluster 1 VS others
EPHB1	3.40534	1.28728	67.1476	0	0	1847.99	Cluster 1 VS others
SERP2	3.35081	0.711545	80.7918	0	0	2496.57	Cluster 1 VS others
ETV1	3.25461	3.44311	58.5831	0	0	1463.55	Cluster 1 VS others
PHOX2B	3.17972	-5.86529	35.533	2.28423e-260	2.06755e-259	585.444	Cluster 1 VS others
HEY1	3.13527	3.02267	61.9406	0	0	1611.52	Cluster 1 VS others
MYCN	3.07948	0.464171	43.851	0	0	869.466	Cluster 1 VS others
MSI1	2.9559	1.38749	43.7429	0	0	865.381	Cluster 1 VS others
HLF	2.80281	2.39908	48.7875	0	0	1057.02	Cluster 1 VS others
KSR2	2.76578	0.551319	46.6456	0	0	974.224	Cluster 1 VS others
PTPRD	2.76005	2.39263	40.1026	0	0	735.728	Cluster 1 VS others
CHN1	2.64834	3.25992	65.84	0	0	1787.81	Cluster 1 VS others
ZBTB16	2.64304	1.23498	45.0322	0	0	913.163	Cluster 1 VS others
RET	2.63238	1.28913	36.6914	1.98416e-276	1.92677e-275	621.919	Cluster 1 VS others
PGBD5	2.62452	2.6682	56.5308	0	0	1375.16	Cluster 1 VS others
DKK3	2.55125	5.36733	39.1844	2.65192739474612e-312	2.94091342219509e-311	704.171	Cluster 1 VS others
NAPB	2.54255	3.74013	102.406	0	0	3564.55	Cluster 1 VS others
RELN	2.52372	0.485365	31.9084	9.85342e-213	7.07052e-212	475.576	Cluster 1 VS others
TLX1	2.37923	-3.13242	18.0118	2.16603e-71	5.70356e-71	151.082	Cluster 1 VS others
FYN	2.36688	5.168	46.6993	0	0	975.885	Cluster 1 VS others
LIFR	2.32409	4.25574	35.8182	2.75977e-264	2.54866e-263	593.703	Cluster 1 VS others
NTRK1	2.22902	-1.31981	32.5401	9.68077e-221	7.30323e-220	494.215	Cluster 1 VS others
DTX1	2.16703	2.19535	43.9455	0	0	872.796	Cluster 1 VS others
NEGR1	2.16226	2.59613	55.0166	0	0	1310.97	Cluster 1 VS others
RUNX1T1	2.07539	1.42148	42.6709	0	0	826.521	Cluster 1 VS others
INHA	2.01531	-1.02391	24.2302	4.83706e-126	2.01425e-125	276.485	Cluster 1 VS others
PARK2	2.01175	1.30397	48.6321	0	0	1051.16	Cluster 1 VS others
TSHR	1.98662	-1.39394	16.5771	6.75067e-61	1.62092e-60	126.925	Cluster 1 VS others
QKI	1.95281	6.22901	40.6146	0	0	753.316	Cluster 1 VS others
AKT3	1.89629	4.5949	37.1975	1.43831e-283	1.43862e-282	638.068	Cluster 1 VS others
CCND2	1.86637	5.71002	27.0052	4.94632e-155	2.52649e-154	342.36	Cluster 1 VS others
GAS7	1.83441	4.42364	32.2875	1.59416e-217	1.17603e-216	486.126	Cluster 1 VS others
PREX2	1.79212	2.55388	35.0529	7.92969e-254	6.98441e-253	569.852	Cluster 1 VS others
PTPRS	1.75825	5.75325	29.6101	1.09432e-184	6.74293e-184	410.561	Cluster 1 VS others
AFF3	1.75305	2.57794	24.6746	1.6889e-130	7.27648e-130	286.198	Cluster 1 VS others
TAL1	1.73028	0.809091	37.3632	6.36033e-286	6.40979e-285	643.995	Cluster 1 VS others
PCLO	1.72881	2.35023	24.9873	1.11793e-133	4.94198e-133	293.529	Cluster 1 VS others
PTPRO	1.70981	1.68847	28.4087	1.00784e-170	5.69147e-170	378.878	Cluster 1 VS others
APC	1.70118	4.83546	54.4278	0	0	1286.1	Cluster 1 VS others
CRTC1	1.67536	4.39106	54.2432	0	0	1278.39	Cluster 1 VS others
APLNR	1.66585	3.65352	26.2432	8.45452e-147	4.09432e-146	323.524	Cluster 1 VS others
SNCAIP	1.61633	1.6297	25.651	1.52587e-140	7.06322e-140	309.521	Cluster 1 VS others
MYO5A	1.60367	4.95252	34.8935	1.13598e-251	9.92131e-251	564.669	Cluster 1 VS others
PRKD1	1.58602	2.60951	30.0231	1.33975e-189	8.5371e-189	422.115	Cluster 1 VS others
SESN3	1.57441	5.58603	28.8981	2.36229e-176	1.38429e-175	391.394	Cluster 1 VS others
GAB2	1.53708	4.86085	34.7703	5.21609e-250	4.51127e-249	560.851	Cluster 1 VS others
MYOD1	1.50614	-5.46927	16.5772	6.73763e-61	1.618e-60	127.049	Cluster 1 VS others
ZNF521	1.48664	2.57556	26.3404	7.73163e-148	3.76083e-147	326.101	Cluster 1 VS others
PRDM16	1.47704	0.950247	20.6678	6.12054e-93	1.94805e-92	200.259	Cluster 1 VS others
PDE4DIP	1.4605	6.34021	41.6023	0	0	787.991	Cluster 1 VS others
PSIP1	1.4532	5.88829	42.2419	0	0	810.755	Cluster 1 VS others
PTCH1	1.45066	3.83716	32.2222	1.07317e-216	7.89188e-216	484.285	Cluster 1 VS others
TYRO3	1.44994	3.99157	33.5565	6.86884e-234	5.5354e-233	523.826	Cluster 1 VS others
PIK3R1	1.42932	5.98283	32.0632	1.10409e-214	8.02129e-214	479.559	Cluster 1 VS others
JAZF1	1.39241	3.85901	38.6557	1.50444e-304	1.62588e-303	686.414	Cluster 1 VS others
HDAC4	1.39129	4.24231	45.072	0	0	914.385	Cluster 1 VS others
ETV5	1.34437	4.54501	25.7752	7.61162e-142	3.5587e-141	312.081	Cluster 1 VS others
PDGFRA	1.31546	4.11864	16.322	4.07233e-59	9.60521e-59	122.059	Cluster 1 VS others
WIF1	1.31042	-2.38133	8.87191	8.43636e-19	1.264e-18	30.7251	Cluster 1 VS others
PAX7	1.28423	-4.65189	10.6268	3.09881e-26	5.10739e-26	47.6944	Cluster 1 VS others
ROBO1	1.25938	4.82078	24.3868	1.32332e-127	5.58159e-127	279.331	Cluster 1 VS others
LMO2	1.24814	3.5888	30.0251	1.26824e-189	8.08413e-189	422.056	Cluster 1 VS others
TCF12	1.22439	6.10427	35.6962	1.31956e-262	1.20727e-261	589.812	Cluster 1 VS others
CYP17A1	1.2193	-0.57048	14.6777	2.88138e-48	6.06976e-48	97.9542	Cluster 1 VS others
PAG1	1.21832	4.1915	28.0499	1.20186e-166	6.61893e-166	369.147	Cluster 1 VS others
RALGDS	1.21529	6.2027	43.6494	0	0	861.693	Cluster 1 VS others
MEF2C	1.20376	4.2631	25.0422	3.06078e-134	1.35821e-133	294.626	Cluster 1 VS others
PC	1.20157	4.72867	24.9846	1.19123e-133	5.26353e-133	293.237	Cluster 1 VS others
CACNA1D	1.18174	2.57472	18.2444	3.61383e-73	9.66311e-73	154.56	Cluster 1 VS others
MAL	1.17652	1.45844	10.0222	1.57619e-23	2.51179e-23	41.1067	Cluster 1 VS others
SMARCA1	1.16729	5.16689	20.0493	1.11636e-87	3.4001e-87	187.566	Cluster 1 VS others
PER1	1.15894	5.66022	22.6971	3.22927e-111	1.19372e-110	241.637	Cluster 1 VS others
ATP6V1B2	1.14849	6.54627	38.307	1.77335e-299	1.87735e-298	674.652	Cluster 1 VS others
IRS2	1.13553	4.99161	19.9875	3.6777e-87	1.1143e-86	186.387	Cluster 1 VS others
GNAS	1.10503	10.1476	30.172	2.20137e-191	1.41531e-190	426.015	Cluster 1 VS others
FOXL2	1.06933	-2.6906	8.56439	1.24864e-17	1.8395e-17	28.0808	Cluster 1 VS others
MSI2	1.04942	6.26054	27.5386	6.47075e-161	3.43097e-160	355.887	Cluster 1 VS others
MN1	1.03379	2.64434	16.0492	3.05107e-57	7.07306e-57	118.046	Cluster 1 VS others
NUTM2B	1.01435	0.644371	21.9752	1.54157e-104	5.40216e-104	227.001	Cluster 1 VS others
TLE4	1.01254	3.82569	23.9107	7.00003e-123	2.84081e-122	268.575	Cluster 1 VS others
MAGED1	1.01159	7.55911	26.0413	1.18663e-144	5.66863e-144	318.495	Cluster 1 VS others
NOD1	-1.00018	3.57334	-21.1362	5.07692e-97	1.67798e-96	209.523	Cluster 1 VS others
IKZF1	-1.0003	3.09145	-12.4042	4.51864e-35	8.26741e-35	67.5113	Cluster 1 VS others
EZH2	-1.00721	4.02114	-15.7393	3.79117e-55	8.56742e-55	113.325	Cluster 1 VS others
CHEK1	-1.00958	3.82752	-20.8682	1.12572e-94	3.63565e-94	204.095	Cluster 1 VS others
KLK2	-1.01633	-1.35591	-6.97793	3.18778e-12	4.32294e-12	15.839	Cluster 1 VS others
HLA-A	-1.0228	10.0114	-21.0716	1.87916e-96	6.18022e-96	207.716	Cluster 1 VS others
XRCC2	-1.02898	2.4461	-17.6918	5.57973e-69	1.44179e-68	145.341	Cluster 1 VS others
SLFN11	-1.03739	4.18527	-15.4009	6.62687e-53	1.46078e-52	108.134	Cluster 1 VS others
PTPN2	-1.0374	4.95784	-35.0482	9.18287e-254	8.08439e-253	569.686	Cluster 1 VS others
PML	-1.0407	6.40591	-30.5661	3.82727e-196	2.525e-195	436.963	Cluster 1 VS others
FOXP1	-1.04245	5.63218	-24.5637	2.22132e-129	9.46978e-129	283.508	Cluster 1 VS others
LRP5	-1.04395	6.27691	-23.1094	4.04412e-115	1.54608e-114	250.665	Cluster 1 VS others
NFATC2	-1.0452	3.70355	-17.4198	5.8129e-67	1.47548e-66	140.489	Cluster 1 VS others
MAP3K6	-1.05244	4.83868	-21.9265	4.28722e-104	1.49704e-103	225.51	Cluster 1 VS others
CCNE1	-1.05334	2.59713	-12.8865	1.07852e-37	2.03082e-37	73.6062	Cluster 1 VS others
PRKCI	-1.06758	5.61584	-25.1656	1.65906e-135	7.42738e-135	297.597	Cluster 1 VS others
FLT3	-1.06841	-0.91706	-10.7097	1.28323e-26	2.12494e-26	48.5539	Cluster 1 VS others
PDK1	-1.08146	4.32234	-20.6116	1.8663e-92	5.91486e-92	198.899	Cluster 1 VS others
SALL4	-1.08492	1.04766	-11.616	5.43327e-31	9.50478e-31	58.4455	Cluster 1 VS others
CRLF2	-1.09232	-3.62804	-16.2363	1.59198e-58	3.73089e-58	121.608	Cluster 1 VS others
HIST1H2AC	-1.09412	5.18368	-17.6551	1.04834e-68	2.70064e-68	144.184	Cluster 1 VS others
CARD11	-1.09469	3.03682	-11.9344	1.31098e-32	2.33563e-32	61.9017	Cluster 1 VS others
INPP4B	-1.09519	3.85122	-14.1364	6.20109e-45	1.26641e-44	89.9457	Cluster 1 VS others
MSN	-1.09916	8.2715	-21.9441	2.96227e-104	1.03594e-103	225.628	Cluster 1 VS others
EZR	-1.1002	8.33255	-26.6682	2.29089e-151	1.14141e-150	333.927	Cluster 1 VS others
PTK7	-1.10212	6.34849	-17.2956	4.73984e-66	1.1924e-65	137.947	Cluster 1 VS others
CEBPA	-1.1078	4.18524	-13.8415	3.61431e-43	7.22474e-43	85.8562	Cluster 1 VS others
RNF213	-1.1132	7.64177	-30.3189	3.74659e-193	2.43307e-192	430.036	Cluster 1 VS others
IL10	-1.12067	-0.859427	-18.5771	9.51738e-76	2.61879e-75	161.104	Cluster 1 VS others
MPEG1	-1.12539	4.23754	-15.0743	8.75441e-51	1.8874e-50	103.277	Cluster 1 VS others
TGFBR2	-1.12577	6.25929	-23.104	4.55564e-115	1.73985e-114	250.551	Cluster 1 VS others
POLD1	-1.13104	4.87731	-25.5501	1.72696e-139	7.94476e-139	306.888	Cluster 1 VS others
STAT5A	-1.13176	5.00475	-25.5299	2.80853e-139	1.29109e-138	306.368	Cluster 1 VS others
TBX3	-1.13629	4.12556	-9.67204	4.96255e-22	7.76762e-22	37.5161	Cluster 1 VS others
NUTM1	-1.13791	-4.70973	-14.1794	3.40349e-45	6.9698e-45	91.0592	Cluster 1 VS others
DKK4	-1.14607	-3.93984	-9.69308	4.04718e-22	6.34175e-22	38.3156	Cluster 1 VS others
FSTL3	-1.15066	4.57032	-15.7498	3.22427e-55	7.29162e-55	113.365	Cluster 1 VS others
PIK3CD	-1.15299	3.98119	-17.37	1.34991e-66	3.41484e-66	139.617	Cluster 1 VS others
IRS1	-1.16626	4.8422	-16.8212	1.26321e-62	3.07707e-62	130.333	Cluster 1 VS others
TCL1B	-1.17003	-5.46897	-12.5751	5.45416e-36	1.00969e-35	69.9875	Cluster 1 VS others
TPM3	-1.17503	8.36283	-46.4327	0	0	965.695	Cluster 1 VS others
TRAF5	-1.17854	4.02114	-19.1131	5.39504e-80	1.53918e-79	170.364	Cluster 1 VS others
VEGFA	-1.18562	7.03431	-17.8763	2.30014e-70	6.00669e-70	147.813	Cluster 1 VS others
NDRG1	-1.18662	8.32882	-17.4283	5.03191e-67	1.27811e-66	140.12	Cluster 1 VS others
CANT1	-1.1936	6.31708	-29.5549	4.9107e-184	3.01293e-183	409.131	Cluster 1 VS others
POLE	-1.19937	5.33026	-28.8786	3.97631e-176	2.32645e-175	391.068	Cluster 1 VS others
STAT1	-1.20583	7.64439	-26.8017	8.17575e-153	4.11632e-152	337.264	Cluster 1 VS others
PIK3CG	-1.21145	1.30544	-15.9339	1.85386e-56	4.25853e-56	116.75	Cluster 1 VS others
EML4	-1.22093	6.11794	-37.2902	6.94526e-285	6.98041e-284	641.16	Cluster 1 VS others
HIST1H2AG	-1.22231	0.613886	-18.5732	1.02065e-75	2.80675e-75	160.984	Cluster 1 VS others
FURIN	-1.22968	7.04137	-31.4003	2.19534e-206	1.5153e-205	460.495	Cluster 1 VS others
HIST1H3I	-1.23095	-5.11102	-15.9989	6.71644e-57	1.55162e-56	117.882	Cluster 1 VS others
HLA-C	-1.2313	9.61557	-27.7598	2.19891e-163	1.18648e-162	361.571	Cluster 1 VS others
HIST1H2BO	-1.27525	-2.96995	-16.2414	1.46706e-58	3.44115e-58	121.688	Cluster 1 VS others
PLCG2	-1.2814	3.97733	-19.1533	2.56579e-80	7.33915e-80	171.14	Cluster 1 VS others
LPP	-1.28546	6.74525	-30.544	7.09585e-196	4.67314e-195	436.339	Cluster 1 VS others
EXT1	-1.29221	5.65776	-28.3657	3.11865e-170	1.75479e-169	377.47	Cluster 1 VS others
TAP1	-1.2954	6.86361	-25.6839	6.91819e-141	3.20877e-140	309.871	Cluster 1 VS others
DKK1	-1.29625	-0.0155855	-9.18336	5.01831e-20	7.64773e-20	33.5088	Cluster 1 VS others
SSX2	-1.29913	-5.10174	-13.8852	1.98875e-43	3.98775e-43	87.0123	Cluster 1 VS others
MYC	-1.301	6.03575	-19.7077	7.7759e-85	2.30474e-84	181.131	Cluster 1 VS others
RRAS	-1.30335	5.14667	-25.5212	3.45602e-139	1.58719e-138	306.157	Cluster 1 VS others
IL21R	-1.31728	1.71823	-17.7506	2.02411e-69	5.2484e-69	146.457	Cluster 1 VS others
PDCD1LG2	-1.31732	0.84239	-17.2535	9.62183e-66	2.41373e-65	138.085	Cluster 1 VS others
FAS	-1.32076	3.76241	-21.0913	1.26188e-96	4.15519e-96	208.638	Cluster 1 VS others
MNX1	-1.32816	-1.29897	-9.81166	1.27224e-22	2.00499e-22	39.4475	Cluster 1 VS others
P2RY8	-1.34398	1.23575	-17.3236	2.95472e-66	7.45027e-66	139.236	Cluster 1 VS others
KLF6	-1.36575	6.93813	-29.5311	9.37088e-184	5.74378e-183	408.453	Cluster 1 VS others
IL2	-1.36964	-5.29353	-22.2956	1.76892e-107	6.34905e-107	233.982	Cluster 1 VS others
GLI1	-1.37516	0.269642	-15.6518	1.45669e-54	3.27482e-54	112.48	Cluster 1 VS others
HIST1H3J	-1.38979	-4.01436	-18.2098	6.65929e-73	1.77708e-72	154.594	Cluster 1 VS others
FANCD2	-1.39522	3.83193	-24.1288	4.91745e-125	2.02917e-124	273.931	Cluster 1 VS others
HIST1H3C	-1.39532	-4.14612	-17.1932	2.64603e-65	6.60677e-65	137.158	Cluster 1 VS others
ARHGEF28	-1.40184	3.82943	-17.3498	1.90065e-66	4.80153e-66	139.335	Cluster 1 VS others
SLC45A3	-1.40541	3.10457	-11.8422	3.89266e-32	6.89892e-32	60.8692	Cluster 1 VS others
CXCR4	-1.41269	5.46586	-20.3758	1.94618e-90	6.06201e-90	194.084	Cluster 1 VS others
SP140	-1.42134	1.2429	-19.4148	1.96303e-82	5.72201e-82	176.373	Cluster 1 VS others
PIM1	-1.43317	5.24267	-24.238	4.04536e-126	1.68608e-125	276.132	Cluster 1 VS others
BCL10	-1.43547	4.2215	-40.6735	0	0	755.777	Cluster 1 VS others
TFRC	-1.4383	6.71686	-22.7787	5.52191e-112	2.05916e-111	243.453	Cluster 1 VS others
SSX1	-1.43835	-4.77517	-12.5417	8.26005e-36	1.52413e-35	69.5762	Cluster 1 VS others
ZFP36L1	-1.44309	8.10849	-35.0978	1.95219e-254	1.72273e-253	571.016	Cluster 1 VS others
DKK2	-1.44401	-0.0016114	-15.4114	5.65273e-53	1.24693e-52	108.85	Cluster 1 VS others
ETV6	-1.44776	5.5477	-39.2106	1.08940676171828e-312	1.21099986901207e-311	705.239	Cluster 1 VS others
REL	-1.45019	3.8531	-22.7259	1.72998e-111	6.41788e-111	242.796	Cluster 1 VS others
ERRFI1	-1.45071	5.7802	-19.712	7.16507e-85	2.1247e-84	181.262	Cluster 1 VS others
LMNA	-1.46518	8.29984	-32.9039	2.06978e-225	1.60027e-224	504.236	Cluster 1 VS others
FANCA	-1.48336	3.76135	-20.3562	2.85485e-90	8.87751e-90	194.087	Cluster 1 VS others
DNMT3B	-1.50143	2.41464	-21.0131	6.11441e-96	2.00315e-95	207.294	Cluster 1 VS others
TPM4	-1.50598	8.61932	-35.2943	4.16758e-257	3.70398e-256	577.157	Cluster 1 VS others
NFE2	-1.51072	-0.630005	-15.2464	6.76013e-52	1.47569e-51	106.396	Cluster 1 VS others
TCL1A	-1.51146	-1.57297	-16.6827	1.21596e-61	2.93859e-61	128.748	Cluster 1 VS others
MYH11	-1.52128	5.30222	-11.6649	3.08394e-31	5.41524e-31	58.3531	Cluster 1 VS others
TNFRSF11A	-1.52284	2.17346	-19.5245	2.49688e-83	7.31811e-83	178.358	Cluster 1 VS others
HIST1H1E	-1.53138	-1.68708	-19.1704	1.86986e-80	5.35838e-80	171.918	Cluster 1 VS others
CD58	-1.5479	3.38403	-31.9942	8.17788e-214	5.91597e-213	478.15	Cluster 1 VS others
CKS1B	-1.55472	5.3458	-28.3655	3.1356e-170	1.7638e-169	377.549	Cluster 1 VS others
HMGA1	-1.55951	7.16255	-22.1144	8.23669e-106	2.91762e-105	229.241	Cluster 1 VS others
MYD88	-1.56315	5.64762	-42.5765	0	0	822.939	Cluster 1 VS others
NUF2	-1.58685	2.75008	-16.501	2.3064e-60	5.50188e-60	125.594	Cluster 1 VS others
HLA-B	-1.58963	10.2131	-32.3295	4.67445e-218	3.46756e-217	487.328	Cluster 1 VS others
BRIP1	-1.59466	2.60076	-23.2199	3.5558e-116	1.37034e-115	253.77	Cluster 1 VS others
HIST1H2AL	-1.59792	-4.25762	-20.7517	1.15522e-93	3.69766e-93	202.254	Cluster 1 VS others
SFRP2	-1.59953	4.10035	-7.66811	1.90997e-14	2.68189e-14	20.3816	Cluster 1 VS others
CIITA	-1.60248	4.22513	-20.0536	1.02898e-87	3.13498e-87	188.132	Cluster 1 VS others
HDAC1	-1.61113	6.84999	-51.0896	0	0	1148.73	Cluster 1 VS others
PRDM1	-1.62476	3.93626	-19.3216	1.12201e-81	3.2472e-81	174.319	Cluster 1 VS others
PTK6	-1.62794	2.83285	-13.1867	2.24839e-39	4.30886e-39	77.4862	Cluster 1 VS others
PTPRC	-1.63143	4.4576	-16.937	1.87666e-63	4.61049e-63	132.391	Cluster 1 VS others
ITK	-1.63268	1.86304	-24.4066	8.38975e-128	3.54508e-127	280.56	Cluster 1 VS others
GTSE1	-1.63697	3.04501	-19.4877	4.98721e-83	1.4585e-82	177.584	Cluster 1 VS others
DUSP2	-1.67558	2.7608	-20.6065	2.0678e-92	6.55125e-92	199.166	Cluster 1 VS others
BRCA2	-1.67649	2.60879	-24.4959	1.06739e-128	4.53284e-128	282.555	Cluster 1 VS others
SSX4	-1.69486	-4.76006	-18.331	7.78028e-74	2.09691e-73	156.733	Cluster 1 VS others
IGF1	-1.70129	1.66712	-12.1184	1.45949e-33	2.63111e-33	64.3139	Cluster 1 VS others
ESCO2	-1.70569	2.15361	-21.8335	2.9991e-103	1.04121e-102	224.127	Cluster 1 VS others
CD74	-1.71134	10.3079	-29.3319	2.06841e-181	1.24854e-180	403.033	Cluster 1 VS others
PTPN6	-1.71311	5.42858	-38.4378	2.23773e-301	2.39067e-300	679.261	Cluster 1 VS others
PRSS1	-1.71844	-2.95133	-12.0642	2.79411e-33	5.01918e-33	63.7907	Cluster 1 VS others
STIL	-1.76826	3.36371	-25.4415	2.33267e-138	1.065e-137	304.682	Cluster 1 VS others
LATS2	-1.77349	4.25674	-33.0904	8.06596e-228	6.33599e-227	510.264	Cluster 1 VS others
GPC3	-1.77794	2.52458	-12.5668	6.05043e-36	1.11851e-35	69.682	Cluster 1 VS others
HIST1H4I	-1.79371	2.6364	-25.2885	8.95829e-137	4.05131e-136	301.119	Cluster 1 VS others
PMAIP1	-1.80331	2.78185	-19.0699	1.19677e-79	3.4034e-79	169.866	Cluster 1 VS others
ETV4	-1.80449	3.40186	-12.0494	3.33689e-33	5.98728e-33	63.3205	Cluster 1 VS others
HIST1H2BG	-1.81255	1.19401	-19.6257	3.68744e-84	1.08707e-83	180.359	Cluster 1 VS others
GATA4	-1.82252	-2.58137	-10.6236	3.20636e-26	5.28372e-26	47.6636	Cluster 1 VS others
MECOM	-1.83598	4.24642	-16.4804	3.21285e-60	7.65539e-60	125.06	Cluster 1 VS others
HIST1H3B	-1.83754	-3.74984	-20.6442	9.79456e-93	3.11053e-92	200.122	Cluster 1 VS others
KLF4	-1.839	4.55614	-20.3455	3.52094e-90	1.09434e-89	193.77	Cluster 1 VS others
TRIP13	-1.84016	3.45321	-19.7869	1.72259e-85	5.13668e-85	183.203	Cluster 1 VS others
HIST1H3F	-1.84043	-4.45355	-22.6996	3.05757e-111	1.13092e-110	242.625	Cluster 1 VS others
HIST1H1B	-1.84469	-3.63334	-20.6493	8.83793e-93	2.80768e-92	200.224	Cluster 1 VS others
SFRP4	-1.84524	3.67157	-11.5075	1.88947e-30	3.28323e-30	56.9636	Cluster 1 VS others
CHEK2	-1.84766	3.48558	-33.7605	1.4463e-236	1.17722e-235	530.512	Cluster 1 VS others
HIST1H1C	-1.85165	4.81869	-20.0548	1.00476e-87	3.06169e-87	188.061	Cluster 1 VS others
PPARG	-1.85291	2.92222	-17.1469	5.74588e-65	1.43007e-64	136.164	Cluster 1 VS others
HIST1H2BC	-1.8563	1.17974	-22.7488	1.05459e-111	3.92322e-111	243.623	Cluster 1 VS others
YAP1	-1.85925	6.3759	-30.8528	1.22654e-199	8.24348e-199	445.078	Cluster 1 VS others
TNFRSF14	-1.85946	5.4915	-30.2896	8.47048e-193	5.49315e-192	429.476	Cluster 1 VS others
CASC5	-1.86322	3.06417	-21.2683	3.46472e-98	1.15515e-97	212.419	Cluster 1 VS others
RUNX2	-1.87651	3.00935	-22.2734	2.83839e-107	1.01739e-106	233.29	Cluster 1 VS others
MYH9	-1.88847	9.80806	-59.2206	0	0	1491.31	Cluster 1 VS others
REST	-1.89205	5.20251	-49.8159	0	0	1097.87	Cluster 1 VS others
HIST1H2BJ	-1.8988	0.408518	-23.8513	2.68436e-122	1.0835e-121	267.997	Cluster 1 VS others
HIST1H2BD	-1.90709	3.71789	-23.5141	5.20614e-119	2.04779e-118	260.172	Cluster 1 VS others
TERT	-1.91076	-1.90629	-16.2967	6.09451e-59	1.43512e-58	122.56	Cluster 1 VS others
RAD51	-1.92104	2.59229	-24.6229	5.62299e-130	2.40982e-129	285.517	Cluster 1 VS others
SYK	-1.92811	5.15249	-25.7326	2.13326e-141	9.92898e-141	311.376	Cluster 1 VS others
JAK3	-1.93915	3.66079	-24.1611	2.35129e-125	9.73048e-125	274.772	Cluster 1 VS others
FCRL4	-1.94595	-4.5835	-22.3179	1.10201e-107	3.95917e-107	234.454	Cluster 1 VS others
AURKA	-1.96687	3.77354	-21.5143	2.2436e-100	7.6191e-100	217.362	Cluster 1 VS others
CD36	-1.9695	3.40276	-15.6121	2.67552e-54	5.99831e-54	111.63	Cluster 1 VS others
IKBKE	-1.97012	3.76522	-29.3747	6.50465e-182	3.94037e-181	404.794	Cluster 1 VS others
CD28	-1.97617	1.02273	-30.3906	5.11118e-194	3.332e-193	432.837	Cluster 1 VS others
NFKB2	-1.99946	5.65326	-45.7668	0	0	940.662	Cluster 1 VS others
ROS1	-2.00645	-2.63592	-13.676	3.41496e-42	6.75966e-42	84.1835	Cluster 1 VS others
RAD54L	-2.05857	2.4997	-22.5287	1.21542e-109	4.4384e-109	238.809	Cluster 1 VS others
HOXD13	-2.06434	-2.72069	-13.8741	2.3144e-43	4.63575e-43	86.8606	Cluster 1 VS others
CREB3L1	-2.06932	4.17834	-13.3353	3.2072e-40	6.21139e-40	79.2805	Cluster 1 VS others
LCP1	-2.07349	6.354	-28.0258	2.24802e-166	1.23548e-165	368.598	Cluster 1 VS others
TNFAIP3	-2.07782	5.05367	-29.5802	2.46721e-184	1.51773e-183	410.145	Cluster 1 VS others
BUB1B	-2.09008	3.51963	-22.2488	4.78267e-107	1.71167e-106	232.74	Cluster 1 VS others
IRF1	-2.09247	5.7252	-36.6426	9.59943e-276	9.2831e-275	620.295	Cluster 1 VS others
HIST1H2AM	-2.10173	-1.81059	-28.7801	5.47661e-175	3.1823e-174	389.123	Cluster 1 VS others
HIST1H2BK	-2.14308	3.95796	-25.0345	3.67436e-134	1.62933e-133	294.986	Cluster 1 VS others
POU5F1	-2.14577	1.69589	-21.8974	7.88641e-104	2.74919e-103	225.522	Cluster 1 VS others
RHOH	-2.16236	1.93247	-24.8278	4.71736e-132	2.05472e-131	290.353	Cluster 1 VS others
XBP1	-2.17912	7.71793	-35.5771	5.68455e-261	5.17291e-260	586.087	Cluster 1 VS others
HIST1H3H	-2.19142	1.03053	-23.8383	3.59986e-122	1.45208e-121	267.691	Cluster 1 VS others
EPHB4	-2.19427	6.13942	-40.3786	0	0	745.312	Cluster 1 VS others
POLQ	-2.19523	2.23986	-24.0638	2.16282e-124	8.89138e-124	272.729	Cluster 1 VS others
POU2AF1	-2.23851	1.99506	-21.123	6.63921e-97	2.19123e-96	209.598	Cluster 1 VS others
GREM1	-2.24282	3.30132	-13.8104	5.52425e-43	1.10249e-42	85.7557	Cluster 1 VS others
BTLA	-2.2626	-1.21115	-28.9184	1.3756e-176	8.06856e-176	392.799	Cluster 1 VS others
RMI2	-2.31299	3.35657	-29.6213	8.07677e-185	4.9833e-184	411.557	Cluster 1 VS others
LRIG3	-2.31873	4.22473	-21.8837	1.0498e-103	3.65687e-103	224.983	Cluster 1 VS others
CD79B	-2.32947	1.18628	-26.0941	3.2624e-145	1.56327e-144	320.645	Cluster 1 VS others
FGF19	-2.33705	-3.92693	-17.4204	5.75247e-67	1.46034e-66	140.972	Cluster 1 VS others
HIST1H1D	-2.34445	-2.96076	-27.0827	7.01086e-156	3.59677e-155	345.205	Cluster 1 VS others
STAT6	-2.34923	7.23263	-63.2487	0	0	1670.16	Cluster 1 VS others
SOCS1	-2.34943	2.06714	-28.5634	1.70984e-172	9.79208e-172	383.316	Cluster 1 VS others
CDX2	-2.38848	-3.11048	-13.4992	3.65917e-41	7.16479e-41	81.8272	Cluster 1 VS others
PRF1	-2.41352	2.19196	-26.1647	5.79537e-146	2.78703e-145	322.324	Cluster 1 VS others
IKZF3	-2.43875	3.35645	-26.1009	2.765e-145	1.32527e-144	320.67	Cluster 1 VS others
CASP8	-2.45096	4.57107	-49.189	0	0	1073.16	Cluster 1 VS others
HOXA13	-2.45466	-0.700028	-14.9119	9.56086e-50	2.0445e-49	101.474	Cluster 1 VS others
CENPA	-2.49927	1.90402	-24.2795	1.56388e-126	6.54298e-126	277.687	Cluster 1 VS others
ZNF217	-2.51794	5.74917	-45.3356	0	0	924.502	Cluster 1 VS others
IRF4	-2.52838	1.16998	-24.3235	5.68483e-127	2.38592e-126	278.73	Cluster 1 VS others
MKI67	-2.53111	5.60776	-23.0264	2.49987e-114	9.48903e-114	249.181	Cluster 1 VS others
FGFR4	-2.5407	2.97511	-16.4487	5.34948e-60	1.27188e-59	124.832	Cluster 1 VS others
AURKB	-2.55169	3.1412	-21.1833	1.95523e-97	6.48522e-97	210.752	Cluster 1 VS others
SOCS3	-2.55629	5.65513	-30.4011	3.82067e-194	2.49332e-193	432.663	Cluster 1 VS others
ERBB2	-2.55841	7.19303	-37.5742	6.238e-289	6.36208e-288	650.491	Cluster 1 VS others
SDC4	-2.56431	7.57702	-37.2173	7.53777e-284	7.54748e-283	638.759	Cluster 1 VS others
ERBB3	-2.56512	6.53907	-23.0505	1.4728e-114	5.59843e-114	249.533	Cluster 1 VS others
INHBA	-2.57113	3.68649	-17.8621	2.94331e-70	7.67663e-70	148.275	Cluster 1 VS others
AJUBA	-2.63842	4.42629	-30.0936	1.92037e-190	1.22914e-189	424.393	Cluster 1 VS others
GATA3	-2.66455	2.38067	-15.4491	3.19633e-53	7.06911e-53	109.326	Cluster 1 VS others
ESR1	-2.66987	2.52751	-15.2555	5.90256e-52	1.28894e-51	106.423	Cluster 1 VS others
HNF1A	-2.7419	-0.522152	-17.2116	1.94382e-65	4.8606e-65	137.454	Cluster 1 VS others
TNFRSF17	-2.74441	-1.7189	-25.8305	1.99709e-142	9.3629e-142	314.278	Cluster 1 VS others
HOXD11	-2.79151	-2.19749	-19.0446	1.90931e-79	5.419e-79	169.608	Cluster 1 VS others
FCGR2B	-2.79587	2.52415	-28.4213	7.2399e-171	4.09347e-170	379.569	Cluster 1 VS others
HIST1H3G	-2.79861	-1.69336	-28.4965	9.99881e-172	5.6861e-171	381.627	Cluster 1 VS others
APOBEC3B	-2.80425	2.51211	-25.5022	5.45626e-139	2.50026e-138	306.295	Cluster 1 VS others
LTB	-2.827	2.15573	-26.1999	2.44896e-146	1.1826e-145	323.206	Cluster 1 VS others
TEC	-2.8814	1.44071	-45.0167	0	0	912.881	Cluster 1 VS others
PDCD1	-2.89111	0.100605	-32.5301	1.29955e-220	9.78407e-220	494.017	Cluster 1 VS others
FAM46C	-2.89545	3.81269	-26.6412	4.48746e-151	2.22987e-150	333.972	Cluster 1 VS others
SH2D1A	-2.90267	0.12298	-31.077	2.17182e-202	1.47132e-201	452.115	Cluster 1 VS others
BCL3	-2.90674	5.4154	-39.8087	1.47231562460691e-321	1.69711549346468e-320	725.896	Cluster 1 VS others
ELF4	-2.91442	4.76508	-32.2871	1.61309e-217	1.18952e-216	486.649	Cluster 1 VS others
HOXB13	-2.92079	-0.254498	-17.1749	3.59395e-65	8.96038e-65	136.84	Cluster 1 VS others
BIRC3	-2.96747	4.49327	-23.0762	8.39768e-115	3.19605e-114	250.527	Cluster 1 VS others
RUNX1	-2.98212	5.79518	-36.7924	7.55745e-278	7.39655e-277	625.275	Cluster 1 VS others
CTLA4	-2.99091	-0.114601	-33.2078	2.42262e-229	1.91917e-228	514.092	Cluster 1 VS others
RAC2	-3.00904	4.63605	-28.2546	5.7547e-169	3.2119e-168	375.026	Cluster 1 VS others
HMGA2	-3.12486	1.1371	-20.4109	9.76844e-91	3.04931e-90	195.505	Cluster 1 VS others
IL7R	-3.13198	3.31039	-25.1816	1.13383e-135	5.08086e-135	298.63	Cluster 1 VS others
HOXA11	-3.18773	-0.467993	-21.517	2.12251e-100	7.20919e-100	217.714	Cluster 1 VS others
HOXC13	-3.18967	-2.10805	-20.2387	2.83369e-89	8.74905e-89	192.173	Cluster 1 VS others
PAX8	-3.19122	3.05965	-14.9307	7.26496e-50	1.55568e-49	101.631	Cluster 1 VS others
CD79A	-3.2255	1.2647	-24.0521	2.82286e-124	1.15869e-123	272.547	Cluster 1 VS others
LCK	-3.22924	2.43458	-32.812	3.16328e-224	2.43161e-223	502.288	Cluster 1 VS others
HOXC11	-3.24777	-1.76912	-21.1835	1.94652e-97	6.45751e-97	210.917	Cluster 1 VS others
SERPINB4	-3.25378	-3.20902	-18.5471	1.63109e-75	4.47555e-75	160.585	Cluster 1 VS others
TP63	-3.38864	1.68375	-17.2727	6.96942e-66	1.75e-65	138.447	Cluster 1 VS others
WT1	-3.42245	-1.19221	-23.2118	4.25311e-116	1.63738e-115	253.779	Cluster 1 VS others
VTCN1	-3.53257	0.724527	-18.3687	3.97412e-74	1.07575e-73	157.384	Cluster 1 VS others
RNF43	-3.65904	3.89297	-22.7272	1.68502e-111	6.25356e-111	243.081	Cluster 1 VS others
HOXA3	-3.73677	1.53895	-29.2508	1.84453e-180	1.10874e-179	401.688	Cluster 1 VS others
HOXA9	-3.74427	0.483362	-23.8082	7.10423e-122	2.85885e-121	267.042	Cluster 1 VS others
CD70	-3.76161	-0.772623	-33.0812	1.06181e-227	8.32672e-227	510.321	Cluster 1 VS others
SERPINB3	-3.83089	-2.55562	-18.7835	2.27454e-77	6.35511e-77	164.844	Cluster 1 VS others
MYB	-3.83637	2.17764	-23.7558	2.31378e-121	9.26505e-121	265.84	Cluster 1 VS others
MST1R	-3.85466	2.82104	-23.9493	2.92186e-123	1.18939e-122	270.178	Cluster 1 VS others
MET	-3.95676	5.52417	-22.5418	9.16098e-110	3.34665e-109	238.942	Cluster 1 VS others
GATA6	-4.08717	2.29452	-28.3589	3.73032e-170	2.09644e-169	377.986	Cluster 1 VS others
SLC34A2	-4.22924	2.76872	-14.6063	8.05202e-48	1.68876e-47	97.0136	Cluster 1 VS others
TMPRSS2	-4.5681	3.19117	-18.5617	1.25479e-75	3.44657e-75	160.791	Cluster 1 VS others
KLF5	-4.58586	5.17511	-20.8737	1.00796e-94	3.25871e-94	204.495	Cluster 1 VS others
MUC1	-4.59318	5.82575	-19.0389	2.11918e-79	6.01191e-79	169.235	Cluster 1 VS others
COL1A1	-4.85638	9.58219	-42.1806	0	0	808.634	Cluster 1 VS others
EPCAM	-5.23146	6.0574	-18.0486	1.13795e-71	3.0049e-71	151.53	Cluster 1 VS others
CDH1	-5.7866	7.12982	-28.7948	3.70298e-175	2.15707e-174	389.283	Cluster 1 VS others
FOXA1	-6.39856	1.86252	-23.4552	1.93482e-118	7.58326e-118	259.148	Cluster 1 VS others
IGLL5	-6.45583	2.56884	-26.8218	4.95272e-153	2.50102e-152	338.637	Cluster 1 VS others
ELF3	-6.83218	6.10799	-24.1409	3.72706e-125	1.53932e-124	274.502	Cluster 1 VS others
PRSS8	-7.18472	5.25405	-22.1914	1.61726e-106	5.77362e-106	231.728	Cluster 1 VS others
CBLC	-7.96265	2.09722	-34.637	3.22844e-248	2.77037e-247	557.497	Cluster 1 VS others
KLK2	3.63522	-1.35591	42.9767	0	0	837.493	Cluster 2 VS others
NKX2-1	2.15813	-3.45628	17.8444	3.99873e-70	1.95731e-69	148.719	Cluster 2 VS others
EPHA5	2.02405	-3.43879	25.9679	7.10643e-144	1.23037e-142	317.781	Cluster 2 VS others
FEV	1.92703	-4.54143	24.4888	1.25657e-128	1.65626e-127	282.807	Cluster 2 VS others
ZBTB16	1.91004	1.23498	40.8095	0	0	760.753	Cluster 2 VS others
TSHR	1.87473	-1.39394	22.4408	7.98669e-109	7.46438e-108	237.409	Cluster 2 VS others
TBX3	1.69033	4.12556	30.9226	1.7133e-200	8.43722e-199	447.687	Cluster 2 VS others
NKX3-1	1.6662	1.5926	26.9243	3.78704e-154	7.6911e-153	341.389	Cluster 2 VS others
AR	1.54046	3.30988	25.401	6.14024e-138	9.55013e-137	303.961	Cluster 2 VS others
ERBB4	1.54006	-0.0755824	16.7514	3.96273e-62	1.70063e-61	130.329	Cluster 2 VS others
PRKD1	1.43048	2.60951	37.3776	3.97585e-286	1.01651e-283	644.723	Cluster 2 VS others
NTRK2	1.32755	3.41311	16.5349	1.33551e-60	5.59255e-60	126.364	Cluster 2 VS others
LIFR	1.30381	4.25574	27.7317	4.54098e-163	1.10069e-161	361.639	Cluster 2 VS others
PTPRT	1.2511	-0.696525	13.0914	7.75147e-39	2.20203e-38	77.0746	Cluster 2 VS others
HLF	1.24569	2.39908	24.1149	6.76084e-125	8.329e-124	274.134	Cluster 2 VS others
IRS4	1.24181	-4.73773	19.2287	6.33258e-81	3.67282e-80	173.46	Cluster 2 VS others
LRP1B	1.17652	-1.51093	13.9463	8.60798e-44	2.67276e-43	88.4383	Cluster 2 VS others
TMPRSS2	1.16844	3.19117	13.9599	7.1346e-44	2.21934e-43	88.0924	Cluster 2 VS others
CACNA1D	1.13846	2.57472	24.7242	5.30812e-131	7.25261e-130	288.149	Cluster 2 VS others
SMARCA1	1.13417	5.16689	30.181	1.715e-191	7.14479e-190	426.942	Cluster 2 VS others
NTRK3	1.01292	1.13517	18.6353	3.33166e-76	1.79044e-75	162.525	Cluster 2 VS others
AFF3	1.00526	2.57794	17.5973	2.82347e-68	1.33988e-67	144.133	Cluster 2 VS others
JAK3	-1.00047	3.66079	-22.7486	1.05947e-111	1.04459e-110	243.861	Cluster 2 VS others
RUNX1	-1.01177	5.79518	-24.5072	8.21518e-129	1.08513e-127	282.887	Cluster 2 VS others
TLX1	-1.01818	-3.13242	-11.2173	5.02061e-29	1.18269e-28	54.759	Cluster 2 VS others
IKZF1	-1.03194	3.09145	-20.3443	3.60988e-90	2.46433e-89	194.499	Cluster 2 VS others
ITK	-1.03245	1.86304	-25.3452	2.32231e-137	3.58508e-136	302.887	Cluster 2 VS others
CSF3R	-1.034	3.16855	-20.168	1.12207e-88	7.44749e-88	191.065	Cluster 2 VS others
NFE2	-1.03453	-0.630005	-16.2504	1.27163e-58	5.15389e-58	122.379	Cluster 2 VS others
MGAM	-1.03967	-0.518649	-14.6271	5.97467e-48	1.99591e-47	97.9593	Cluster 2 VS others
MECOM	-1.03977	4.24642	-17.3194	3.17453e-66	1.46621e-65	139.387	Cluster 2 VS others
CKS1B	-1.04422	5.3458	-32.5506	7.10829e-221	5.30676e-219	494.581	Cluster 2 VS others
PDGFRA	-1.04517	4.11864	-15.0743	8.75447e-51	3.07709e-50	103.996	Cluster 2 VS others
VAV1	-1.05725	2.99503	-25.1369	3.2677e-135	4.84035e-134	297.922	Cluster 2 VS others
TAP1	-1.05949	6.86361	-33.4534	1.53217e-232	1.48168e-230	521.332	Cluster 2 VS others
STAT4	-1.06343	1.31016	-24.9507	2.64038e-133	3.7647e-132	293.576	Cluster 2 VS others
BCL11A	-1.06822	2.38858	-15.0735	8.85315e-51	3.11002e-50	104.272	Cluster 2 VS others
PTPRO	-1.08362	1.68847	-19.4594	8.49394e-83	5.09582e-82	177.699	Cluster 2 VS others
FLT3	-1.08388	-0.91706	-16.8429	8.84474e-63	3.83635e-62	131.899	Cluster 2 VS others
PRSS1	-1.08771	-2.95133	-11.7253	1.52913e-31	3.7836e-31	60.4964	Cluster 2 VS others
TNFAIP3	-1.0887	5.05367	-28.8507	8.35945e-176	2.66702e-174	390.982	Cluster 2 VS others
MYCN	-1.09763	0.464171	-14.5041	3.47594e-47	1.14357e-46	96.1821	Cluster 2 VS others
EZH2	-1.10064	4.02114	-28.5431	2.9225e-172	8.71334e-171	382.957	Cluster 2 VS others
PDCD1LG2	-1.10796	0.84239	-23.0108	3.51227e-114	3.60776e-113	249.696	Cluster 2 VS others
IRF1	-1.12138	5.7252	-34.465	6.50776e-246	8.15174e-244	552.141	Cluster 2 VS others
TLX3	-1.13123	-5.13695	-16.1186	1.02497e-57	4.09463e-57	120.315	Cluster 2 VS others
IRF8	-1.13233	3.48961	-21.6678	9.40461e-102	7.78738e-101	221.05	Cluster 2 VS others
BRIP1	-1.13944	2.60076	-28.1795	4.09403e-168	1.11062e-166	373.503	Cluster 2 VS others
IL10	-1.14591	-0.859427	-30.005	2.20559e-189	8.94896e-188	422.189	Cluster 2 VS others
PTPRC	-1.15697	4.4576	-21.1205	6.98497e-97	5.29949e-96	209.725	Cluster 2 VS others
CDKN2A	-1.16178	2.97564	-14.6435	4.7137e-48	1.57834e-47	97.9567	Cluster 2 VS others
FCGR2B	-1.16607	2.52415	-20.8798	8.91619e-95	6.54907e-94	205.13	Cluster 2 VS others
CDX2	-1.18088	-3.11048	-10.2167	2.20674e-24	4.75213e-24	44.1837	Cluster 2 VS others
SFRP2	-1.18802	4.10035	-9.92037	4.35196e-23	9.11309e-23	40.6843	Cluster 2 VS others
KLF5	-1.19113	5.17511	-14.2836	7.90262e-46	2.54476e-45	92.487	Cluster 2 VS others
CCNE1	-1.20863	2.59713	-23.4812	1.08288e-118	1.19875e-117	260.017	Cluster 2 VS others
HIST1H3G	-1.20943	-1.69336	-18.6046	5.80169e-76	3.10266e-75	162.092	Cluster 2 VS others
BLM	-1.24079	2.76948	-29.7637	1.65407e-186	6.45848e-185	415.754	Cluster 2 VS others
MNX1	-1.24317	-1.29897	-14.1921	2.85117e-45	9.08401e-45	91.8455	Cluster 2 VS others
HIST1H3B	-1.24692	-3.74984	-21.5161	2.16303e-100	1.74538e-99	218.069	Cluster 2 VS others
PMAIP1	-1.2527	2.78185	-22.5195	1.47872e-109	1.39458e-108	239.038	Cluster 2 VS others
FANCA	-1.27967	3.76135	-30.8334	2.11868e-199	1.02709e-197	445.363	Cluster 2 VS others
BTLA	-1.28336	-1.21115	-25.0475	2.70375e-134	3.91488e-133	295.808	Cluster 2 VS others
LCK	-1.28746	2.43458	-22.7248	1.77415e-111	1.74369e-110	243.468	Cluster 2 VS others
BRCA2	-1.2973	2.60879	-32.1371	1.28268e-215	8.39998e-214	482.622	Cluster 2 VS others
TFRC	-1.30487	6.71686	-33.3737	1.67964e-231	1.61592e-229	518.951	Cluster 2 VS others
FGF19	-1.30786	-3.92693	-14.8707	1.74719e-49	6.00325e-49	101.484	Cluster 2 VS others
BUB1B	-1.30792	3.51963	-25.178	1.23499e-135	1.84399e-134	298.865	Cluster 2 VS others
POU5F1	-1.31875	1.69589	-22.3725	3.44002e-108	3.17844e-107	235.946	Cluster 2 VS others
HMGA1	-1.31975	7.16255	-29.8615	1.13709e-187	4.4868e-186	418.139	Cluster 2 VS others
TCL1A	-1.32804	-1.57297	-22.7527	9.69662e-112	9.56542e-111	244.086	Cluster 2 VS others
DUSP9	-1.33453	-0.703893	-15.0416	1.41947e-50	4.96123e-50	103.967	Cluster 2 VS others
HIST1H1B	-1.33813	-3.63334	-23.0857	6.81188e-115	7.07102e-114	251.314	Cluster 2 VS others
HNF1A	-1.34018	-0.522152	-13.095	7.39924e-39	2.10389e-38	77.1791	Cluster 2 VS others
PRF1	-1.34046	2.19196	-24.4472	3.29129e-128	4.3138e-127	281.879	Cluster 2 VS others
PDCD1	-1.349	0.100605	-23.4025	6.23989e-118	6.83458e-117	258.292	Cluster 2 VS others
MYB	-1.35017	2.17764	-15.2442	6.9839e-52	2.5091e-51	106.835	Cluster 2 VS others
IL21R	-1.36919	1.71823	-29.4891	2.9383e-183	1.0753e-181	408.252	Cluster 2 VS others
RAD51	-1.3781	2.59229	-30.0534	5.81923e-190	2.37659e-188	423.681	Cluster 2 VS others
IRF4	-1.40306	1.16998	-22.2768	2.63891e-107	2.40023e-106	233.924	Cluster 2 VS others
VTCN1	-1.40906	0.724527	-12.0284	4.28657e-33	1.09625e-32	63.9755	Cluster 2 VS others
ELF4	-1.40999	4.76508	-31.2999	3.8499e-205	2.04714e-203	458.488	Cluster 2 VS others
FGFR4	-1.41205	2.97511	-17.03	4.02115e-64	1.79418e-63	134.796	Cluster 2 VS others
IL7R	-1.4239	3.31039	-21.581	5.66509e-101	4.62323e-100	219.302	Cluster 2 VS others
SP140	-1.4419	1.2429	-31.657	1.39429e-209	8.18336e-208	468.656	Cluster 2 VS others
SH2D1A	-1.44312	0.12298	-24.0157	6.45937e-124	7.80814e-123	272.019	Cluster 2 VS others
APOBEC3B	-1.44726	2.51211	-23.1097	4.01889e-115	4.19981e-114	251.833	Cluster 2 VS others
CASC5	-1.45161	3.06417	-28.7576	9.95833e-175	3.11327e-173	388.694	Cluster 2 VS others
RAC2	-1.4658	4.63605	-28.0221	2.47588e-166	6.49926e-165	369.299	Cluster 2 VS others
ESCO2	-1.48169	2.15361	-31.7263	1.8954e-210	1.12662e-208	470.713	Cluster 2 VS others
ELF3	-1.48823	6.10799	-16.1427	7.00788e-58	2.81038e-57	120.012	Cluster 2 VS others
CARD11	-1.49384	3.03682	-24.954	2.44427e-133	3.49042e-132	293.632	Cluster 2 VS others
GTSE1	-1.49818	3.04501	-30.5939	1.75897e-196	8.00718e-195	438.667	Cluster 2 VS others
INHBA	-1.49835	3.68649	-19.5246	2.49179e-83	1.50898e-82	178.766	Cluster 2 VS others
AURKA	-1.51305	3.77354	-30.2832	1.0097e-192	4.33221e-191	430.021	Cluster 2 VS others
GREM1	-1.51405	3.30132	-16.6252	3.09446e-61	1.30875e-60	128.149	Cluster 2 VS others
BIRC3	-1.52322	4.49327	-24.112	7.20834e-125	8.87443e-124	274.041	Cluster 2 VS others
WT1	-1.53301	-1.19221	-15.9295	1.98765e-56	7.79196e-56	117.364	Cluster 2 VS others
RAD54L	-1.53691	2.4997	-28.5382	3.3265e-172	9.88629e-171	382.893	Cluster 2 VS others
PAX5	-1.54476	-0.444458	-22.3462	6.01965e-108	5.53998e-107	235.393	Cluster 2 VS others
BCL11B	-1.57516	2.08367	-25.6604	1.21735e-140	1.98607e-139	310.417	Cluster 2 VS others
FCRL4	-1.57876	-4.5835	-28.095	3.71453e-167	9.87578e-166	371.177	Cluster 2 VS others
POU2AF1	-1.58764	1.99506	-24.7775	1.53047e-131	2.11591e-130	289.531	Cluster 2 VS others
PTK6	-1.59141	2.83285	-20.9467	2.32894e-95	1.72901e-94	206.467	Cluster 2 VS others
LTB	-1.60493	2.15573	-25.294	7.86917e-137	1.20385e-135	301.67	Cluster 2 VS others
TRIP13	-1.66805	3.45321	-31.5338	4.80097e-208	2.71531e-206	465.24	Cluster 2 VS others
HOXC13	-1.71058	-2.10805	-16.6341	2.6795e-61	1.13427e-60	128.514	Cluster 2 VS others
POLQ	-1.72853	2.23986	-32.1701	4.90667e-216	3.25901e-214	483.54	Cluster 2 VS others
MUC1	-1.7319	5.82575	-18.6687	1.82418e-76	9.84855e-76	162.712	Cluster 2 VS others
MST1R	-1.7442	2.82104	-19.8741	3.25142e-86	2.07966e-85	185.497	Cluster 2 VS others
COL1A1	-1.76432	9.58219	-23.6291	3.98092e-120	4.51946e-119	262.859	Cluster 2 VS others
HOXC11	-1.79448	-1.76912	-17.9711	4.41025e-71	2.19034e-70	150.914	Cluster 2 VS others
CTLA4	-1.80131	-0.114601	-31.043	5.69449e-202	2.86474e-200	451.088	Cluster 2 VS others
CBLC	-1.80573	2.09722	-13.6871	2.942e-42	8.92111e-42	84.8419	Cluster 2 VS others
NUF2	-1.81454	2.75008	-31.3536	8.32982e-206	4.54584e-204	460.071	Cluster 2 VS others
MKI67	-1.83618	5.60776	-32.1265	1.74954e-215	1.14173e-213	482.215	Cluster 2 VS others
TERT	-1.892	-1.90629	-25.2303	3.57585e-136	5.39093e-135	300.112	Cluster 2 VS others
AURKB	-1.914	3.1412	-27.9922	5.3736e-166	1.40466e-164	368.638	Cluster 2 VS others
CENPA	-1.91548	1.90402	-31.3511	8.95943e-206	4.86101e-204	459.941	Cluster 2 VS others
SERPINB4	-1.96649	-3.20902	-17.1539	5.10993e-65	2.31204e-64	137.03	Cluster 2 VS others
CD79A	-2.02276	1.2647	-24.5744	1.73141e-129	2.30986e-128	284.811	Cluster 2 VS others
CD70	-2.05439	-0.772623	-27.6097	1.045e-161	2.45641e-160	358.689	Cluster 2 VS others
TNFRSF17	-2.0767	-1.7189	-30.4445	1.14119e-194	5.04722e-193	434.301	Cluster 2 VS others
ROS1	-2.09385	-2.63592	-22.2295	7.21094e-107	6.51428e-106	232.917	Cluster 2 VS others
SERPINB3	-2.19299	-2.55562	-16.464	4.18309e-60	1.73999e-59	125.783	Cluster 2 VS others
IGLL5	-3.19273	2.56884	-21.7337	2.3942e-102	2.00024e-101	222.549	Cluster 2 VS others
SERPINB3	4.3194	-2.55562	40.6316	0	0	754.519	Cluster 6 VS others
SERPINB4	3.78834	-3.20902	40.1301	0	0	737.095	Cluster 6 VS others
IGLL5	3.2041	2.56884	46.0564	0	0	951.974	Cluster 6 VS others
ROS1	2.8778	-2.63592	36.4073	1.87845e-272	8.593e-271	613.208	Cluster 6 VS others
TP63	2.74658	1.68375	36.3175	3.34993e-271	1.49935e-269	610.36	Cluster 6 VS others
CBLC	2.20669	2.09722	28.3689	2.87127e-170	4.36396e-169	378.255	Cluster 6 VS others
CTLA4	2.19039	-0.114601	53.6207	0	0	1252.56	Cluster 6 VS others
CD79A	2.10588	1.2647	39.0736	1.13505955182121e-310	0	701.165	Cluster 6 VS others
IL7R	2.03036	3.31039	55.346	0	0	1325.15	Cluster 6 VS others
KLF5	2.00636	5.17511	33.8804	3.80631e-238	1.21024e-236	534.048	Cluster 6 VS others
TNFRSF17	1.9697	-1.7189	34.1841	3.61335e-242	1.19151e-240	543.63	Cluster 6 VS others
GREM1	1.94785	3.30132	36.0435	2.13284e-267	9.15111e-266	601.489	Cluster 6 VS others
MST1R	1.9352	2.82104	38.8843	6.82569e-308	4.26069e-306	694.69	Cluster 6 VS others
BIRC3	1.8858	4.49327	48.4289	0	0	1043.28	Cluster 6 VS others
POU2AF1	1.88281	1.99506	46.8423	0	0	981.947	Cluster 6 VS others
DKK1	1.86213	-0.0155855	26.8881	9.39829e-154	1.1852e-152	340.489	Cluster 6 VS others
COL1A1	1.84355	9.58219	26.4862	2.1082e-149	2.53691e-148	329.958	Cluster 6 VS others
FCRL4	1.83124	-4.5835	37.3006	4.94404e-285	2.52119e-283	642.07	Cluster 6 VS others
PAX5	1.82632	-0.444458	33.9952	1.15691e-239	3.72286e-238	537.9	Cluster 6 VS others
IRF4	1.81164	1.16998	42.3614	0	0	815.706	Cluster 6 VS others
BCL11B	1.80921	2.08367	47.9662	0	0	1025.33	Cluster 6 VS others
INHBA	1.78521	3.68649	39.542	1.36631581655426e-317	9.69616670729582e-316	716.923	Cluster 6 VS others
PDCD1	1.76568	0.100605	41.6772	0	0	791.272	Cluster 6 VS others
CD70	1.74218	-0.772623	28.9959	1.7356e-177	2.85907e-176	395.03	Cluster 6 VS others
HOXC13	1.72714	-2.10805	19.3277	1.00044e-81	4.906e-81	175.196	Cluster 6 VS others
SFRP2	1.70486	4.10035	21.8274	3.40136e-103	2.25357e-102	223.838	Cluster 6 VS others
MUC1	1.69958	5.82575	24.1499	3.0374e-125	2.7281e-124	274.396	Cluster 6 VS others
SH2D1A	1.68556	0.12298	37.6098	1.93502e-289	1.02892e-287	652.324	Cluster 6 VS others
FOXA1	1.68422	1.86252	17.2535	9.61997e-66	3.73124e-65	138.213	Cluster 6 VS others
PRF1	1.66657	2.19196	48.6443	0	0	1051.82	Cluster 6 VS others
SP140	1.59099	1.2429	50.7897	0	0	1137.01	Cluster 6 VS others
RAC2	1.57774	4.63605	47.1552	0	0	993.842	Cluster 6 VS others
PDCD1LG2	1.57663	0.84239	45.8739	0	0	945.018	Cluster 6 VS others
ELF3	1.57372	6.10799	21.0765	1.70088e-96	1.02437e-95	208.329	Cluster 6 VS others
PTK6	1.57345	2.83285	33.8897	2.86383e-238	9.12125e-237	534.559	Cluster 6 VS others
LCK	1.5495	2.43458	44.1544	0	0	880.884	Cluster 6 VS others
PTPRC	1.54414	4.4576	42.9569	0	0	836.996	Cluster 6 VS others
CD274	1.51283	1.93417	46.938	0	0	985.611	Cluster 6 VS others
SOX2	1.47919	0.00494112	14.5675	1.40504e-47	4.1e-47	96.8299	Cluster 6 VS others
CARD11	1.47876	3.03682	40.5143	0	0	750.477	Cluster 6 VS others
IL21R	1.47833	1.71823	47.1226	0	0	992.689	Cluster 6 VS others
BTLA	1.46278	-1.21115	34.4714	5.35074e-246	1.83241e-244	552.433	Cluster 6 VS others
LTB	1.45848	2.15573	35.7958	5.61908e-264	2.32023e-262	593.756	Cluster 6 VS others
HOXC11	1.45016	-1.76912	16.7315	5.48088e-62	2.00069e-61	129.937	Cluster 6 VS others
TNFAIP3	1.4358	5.05367	53.4261	0	0	1244.75	Cluster 6 VS others
MET	1.37282	5.52417	24.8392	3.61366e-132	3.55537e-131	290.323	Cluster 6 VS others
PRDM1	1.36525	3.93626	44.7696	0	0	903.575	Cluster 6 VS others
ITK	1.35857	1.86304	48.6947	0	0	1053.78	Cluster 6 VS others
SOCS3	1.34098	5.65513	38.0246	2.14558e-295	1.19895e-293	665.737	Cluster 6 VS others
IKZF3	1.33469	3.35645	41.8674	0	0	798.008	Cluster 6 VS others
CIITA	1.32033	4.22513	43.8756	0	0	870.507	Cluster 6 VS others
FCGR2B	1.30014	2.52415	35.2413	2.19254e-256	8.42009e-255	576.27	Cluster 6 VS others
PRSS8	1.28845	5.25405	15.9246	2.14484e-56	7.21546e-56	116.302	Cluster 6 VS others
PIK3CG	1.27276	1.30544	36.3268	2.48332e-271	1.11684e-269	610.708	Cluster 6 VS others
TAP1	1.26752	6.86361	47.7249	0	0	1015.8	Cluster 6 VS others
MKI67	1.26489	5.60776	28.5805	1.08819e-172	1.71248e-171	383.484	Cluster 6 VS others
ALOX12B	1.26053	-1.86646	20.1468	1.69271e-88	9.15729e-88	190.731	Cluster 6 VS others
ELF4	1.24138	4.76508	39.6687	1.79207491059537e-319	1.30145092604305e-317	721.177	Cluster 6 VS others
TCL1A	1.23442	-1.57297	24.4434	3.58977e-128	3.34663e-127	281.78	Cluster 6 VS others
IKZF1	1.21255	3.09145	36.2386	4.19689e-270	1.86502e-268	607.765	Cluster 6 VS others
EGFR	1.18523	6.10126	23.0639	1.09832e-114	8.5235e-114	250.124	Cluster 6 VS others
CDH1	1.18441	7.12982	17.4886	1.80627e-67	7.19118e-67	141.671	Cluster 6 VS others
STAT4	1.17882	1.31016	37.7532	1.7116e-291	9.31352e-290	657.066	Cluster 6 VS others
IRF1	1.17517	5.7252	45.3797	0	0	926.294	Cluster 6 VS others
POLQ	1.16918	2.23986	32.0177	4.14198e-214	1.04751e-212	479.09	Cluster 6 VS others
JAK3	1.15814	3.66079	39.9261	1.97626258336499e-323	1.48713759398215e-321	730.103	Cluster 6 VS others
PMAIP1	1.13611	2.78185	30.9478	8.4135e-201	1.8694e-199	448.423	Cluster 6 VS others
STAT1	1.10839	7.64439	44.4856	0	0	892.928	Cluster 6 VS others
CD28	1.10395	1.02273	35.8169	2.88307e-264	1.19312e-262	594.467	Cluster 6 VS others
APOBEC3B	1.10212	2.51211	26.0767	4.99981e-145	5.73197e-144	320.249	Cluster 6 VS others
NRG1	1.10143	1.21742	20.2036	5.62062e-89	3.06019e-88	191.663	Cluster 6 VS others
SOCS1	1.09003	2.06714	31.8605	3.93204e-212	9.82431e-211	474.563	Cluster 6 VS others
GATA6	1.08871	2.29452	19.6463	2.49719e-84	1.27378e-83	180.843	Cluster 6 VS others
KLHL6	1.07582	2.6847	39.4845	9.72941539840491e-317	6.87840185695064e-315	715.08	Cluster 6 VS others
KLF4	1.07127	4.55614	30.3239	3.26557e-193	6.63928e-192	430.747	Cluster 6 VS others
RHOH	1.07084	1.93247	29.1372	3.92894e-179	6.57666e-178	398.712	Cluster 6 VS others
TAP2	1.07039	6.00157	49.9428	0	0	1103.05	Cluster 6 VS others
HMGA2	1.03458	1.1371	14.9477	5.6563e-50	1.71323e-49	102.224	Cluster 6 VS others
HOXD11	1.03314	-2.19749	12.1254	1.34053e-33	3.13647e-33	64.9823	Cluster 6 VS others
CD74	1.03265	10.3079	28.9568	4.93722e-177	8.1045e-176	393.495	Cluster 6 VS others
AURKB	1.01367	3.1412	23.4722	1.32434e-118	1.08649e-117	259.432	Cluster 6 VS others
PIK3CD	1.0067	3.98119	37.0178	5.02876e-281	2.49619e-279	632.794	Cluster 6 VS others
HOXA3	1.00004	1.53895	17.4812	2.0483e-67	8.14259e-67	142.16	Cluster 6 VS others
NTRK3	-1.01697	1.13517	-17.704	4.52143e-69	1.85061e-68	146.101	Cluster 6 VS others
GRM3	-1.03008	-3.39898	-16.1982	2.91203e-58	1.00854e-57	121.43	Cluster 6 VS others
COL2A1	-1.04971	-1.14807	-12.1631	8.51326e-34	1.99914e-33	65.4337	Cluster 6 VS others
FEV	-1.0731	-4.54143	-14.8585	2.08822e-49	6.26498e-49	101.151	Cluster 6 VS others
ALB	-1.0862	-1.03113	-10.5264	8.93332e-26	1.8121e-25	47.1268	Cluster 6 VS others
EPHA5	-1.10064	-3.43879	-15.2304	8.586e-52	2.68919e-51	106.613	Cluster 6 VS others
SOX10	-1.1171	-3.88254	-10.5975	4.22312e-26	8.61612e-26	47.8862	Cluster 6 VS others
CACNA1D	-1.12916	2.57472	-20.8093	3.65976e-94	2.13656e-93	203.551	Cluster 6 VS others
LRP1B	-1.13621	-1.51093	-14.3622	2.60827e-46	7.4721e-46	94.0541	Cluster 6 VS others
KLK2	-1.15538	-1.35591	-13.5675	1.46948e-41	3.91136e-41	83.1827	Cluster 6 VS others
ATP2B3	-1.1796	-3.55261	-15.6842	8.85305e-55	2.90546e-54	113.452	Cluster 6 VS others
SERP2	-1.2097	0.711545	-26.3218	1.22127e-147	1.43809e-146	326.471	Cluster 6 VS others
SLC1A2	-1.21815	0.882103	-15.2552	5.92371e-52	1.85971e-51	106.895	Cluster 6 VS others
AFF3	-1.23702	2.57794	-18.2445	3.60728e-73	1.57268e-72	155.373	Cluster 6 VS others
PTPRT	-1.25662	-0.696525	-13.3882	1.59699e-40	4.1763e-40	80.8017	Cluster 6 VS others
AR	-1.47406	3.30988	-18.1695	1.35732e-72	5.86684e-72	153.969	Cluster 6 VS others
MSI1	-1.49283	1.38749	-20.4454	4.96473e-91	2.78514e-90	196.479	Cluster 6 VS others
ERBB4	-1.71689	-0.0755824	-17.788	1.06213e-69	4.39532e-69	147.615	Cluster 6 VS others
FOXA1	1.47598	1.86252	14.9141	9.25511e-50	1.11085e-48	102.15	Cluster 4 VS others
ELF3	1.45873	6.10799	21.4817	4.38493e-100	5.56737e-98	217.195	Cluster 4 VS others
COL1A1	1.45351	9.58219	23.2222	3.37809e-116	1.14634e-113	254.205	Cluster 4 VS others
CBLC	1.42944	2.09722	17.7355	2.6269e-69	7.13659e-68	146.859	Cluster 4 VS others
HNF1A	1.35201	-0.522152	17.5008	1.46569e-67	3.71681e-66	142.808	Cluster 4 VS others
PRSS8	1.24817	5.25405	16.7319	5.45091e-62	1.11065e-60	129.819	Cluster 4 VS others
FGFR4	1.24176	2.97511	23.7371	3.51882e-121	1.52733e-118	265.753	Cluster 4 VS others
EPCAM	1.20702	6.0574	15.936	1.7939e-56	2.82781e-55	117.138	Cluster 4 VS others
VTCN1	1.1974	0.724527	14.1806	3.34792e-45	3.27321e-44	91.7922	Cluster 4 VS others
ERBB3	1.169	6.53907	24.3922	1.17035e-127	6.42451e-125	280.511	Cluster 4 VS others
MYB	1.14555	2.17764	19.296	1.80889e-81	8.86121e-80	174.71	Cluster 4 VS others
HOXC11	1.12643	-1.76912	14.107	9.33419e-45	8.99862e-44	90.774	Cluster 4 VS others
GATA6	1.09912	2.29452	21.2463	5.4329e-98	6.22084e-96	212.566	Cluster 4 VS others
MUC1	1.02512	5.82575	15.4911	1.69156e-53	2.33862e-52	110.329	Cluster 4 VS others
RNF43	1.01446	3.89297	21.7281	2.69087e-102	3.92362e-100	222.389	Cluster 4 VS others
CDH1	1.0125	7.12982	16.5303	1.43788e-60	2.76382e-59	126.513	Cluster 4 VS others
ATP2B3	-1.02754	-3.55261	-15.1521	2.75953e-51	3.50129e-50	105.637	Cluster 4 VS others
TSHR	-1.05127	-1.39394	-14.6898	2.42004e-48	2.74242e-47	98.939	Cluster 4 VS others
MAL	-1.05956	1.45844	-13.6972	2.56491e-42	2.21524e-41	85.2127	Cluster 4 VS others
NKX2-1	-1.10778	-3.45628	-11.0955	1.94242e-28	9.37505e-28	53.6652	Cluster 4 VS others
OLIG2	-1.28046	-4.36099	-16.3141	4.61991e-59	8.25128e-58	123.356	Cluster 4 VS others
SOX2	-1.50126	0.00494112	-14.6034	8.39963e-48	9.26541e-47	97.721	Cluster 4 VS others
VTCN1	1.91203	0.724527	18.4936	4.26405e-75	3.92041e-74	160.108	Cluster 3 VS others
CBLC	1.56883	2.09722	15.7884	1.77695e-55	1.08382e-54	115.175	Cluster 3 VS others
ELF3	1.50227	6.10799	16.2611	1.07386e-58	7.12244e-58	122.232	Cluster 3 VS others
PAX8	1.46614	3.05965	17.6057	2.44734e-68	1.96884e-67	144.532	Cluster 3 VS others
SOX17	1.44687	1.44528	22.7533	9.5604e-112	1.74594e-110	244.06	Cluster 3 VS others
AURKB	1.40217	3.1412	27.789	1.03729e-163	5.13528e-162	363.379	Cluster 3 VS others
CENPA	1.25175	1.90402	23.68	1.27198e-120	2.77015e-119	264.41	Cluster 3 VS others
EPCAM	1.25024	6.0574	12.1928	5.9519e-34	2.13013e-33	65.5818	Cluster 3 VS others
CDKN2A	1.23345	2.97564	18.7014	1.00878e-76	9.52831e-76	163.792	Cluster 3 VS others
TERT	1.20275	-1.90629	14.6717	3.13924e-48	1.60522e-47	98.6777	Cluster 3 VS others
PRSS8	1.17793	5.25405	11.6586	3.31912e-31	1.10306e-30	59.3376	Cluster 3 VS others
CCNE1	1.14391	2.59713	26.1673	5.44589e-146	1.90698e-144	322.657	Cluster 3 VS others
WT1	1.13634	-1.19221	11.2091	5.50043e-29	1.71787e-28	54.9021	Cluster 3 VS others
HIST1H3B	1.12734	-3.74984	17.6705	8.05326e-69	6.53789e-68	145.584	Cluster 3 VS others
HIST1H3D	1.11026	-3.91675	16.8326	1.04713e-62	7.55455e-62	131.647	Cluster 3 VS others
HOXA11	1.09833	-0.467993	11.3295	1.42582e-29	4.52271e-29	56.2199	Cluster 3 VS others
HIST1H3F	1.09501	-4.45355	18.7144	7.97496e-77	7.5594e-76	163.832	Cluster 3 VS others
SLC34A2	1.08847	2.76872	9.37235	8.65056e-21	2.1331e-20	35.9264	Cluster 3 VS others
DKK4	1.08699	-3.93984	12.9162	7.37478e-38	2.92857e-37	75.0703	Cluster 3 VS others
FGF19	1.04438	-3.92693	10.8036	4.68468e-27	1.38566e-26	50.5333	Cluster 3 VS others
TLX3	1.02284	-5.13695	13.2159	1.53725e-39	6.40714e-39	78.8928	Cluster 3 VS others
NUF2	1.00635	2.75008	20.275	1.39708e-89	1.70648e-88	193.29	Cluster 3 VS others
HGF	-1.00669	1.67975	-16.3511	2.5569e-59	1.71909e-58	124.009	Cluster 3 VS others
MYO5A	-1.0196	4.95252	-22.3973	2.02305e-108	3.48324e-107	236.468	Cluster 3 VS others
SFRP2	-1.02424	4.10035	-7.14576	9.58257e-13	1.82406e-12	17.7559	Cluster 3 VS others
PIK3CG	-1.02738	1.30544	-18.8134	1.3198e-77	1.27366e-76	165.747	Cluster 3 VS others
LIFR	-1.04038	4.25574	-13.7012	2.43066e-42	1.08791e-41	85.1076	Cluster 3 VS others
TSHR	-1.05209	-1.39394	-10.7737	6.46501e-27	1.90591e-26	50.2146	Cluster 3 VS others
CYSLTR2	-1.05745	0.516694	-15.7094	6.00642e-55	3.60927e-54	114.002	Cluster 3 VS others
FGF10	-1.06103	-2.70934	-11.963	9.34543e-33	3.23305e-32	63.4727	Cluster 3 VS others
RELN	-1.06361	0.485365	-12.4571	2.35671e-35	8.75337e-35	69.375	Cluster 3 VS others
EPHA5	-1.07104	-3.43879	-12.1082	1.6497e-33	5.83588e-33	65.1839	Cluster 3 VS others
AFF3	-1.07965	2.57794	-12.2941	1.73896e-34	6.29846e-34	67.3439	Cluster 3 VS others
SOX2	-1.09394	0.00494112	-7.6262	2.64042e-14	5.30415e-14	21.6796	Cluster 3 VS others
FAT4	-1.0951	2.63565	-17.9173	1.1264e-70	9.52131e-70	149.987	Cluster 3 VS others
GRIN2A	-1.11361	-0.605073	-13.0617	1.13801e-38	4.63346e-38	76.9178	Cluster 3 VS others
PRDM16	-1.13289	0.950247	-16.499	2.38417e-60	1.63716e-59	126.332	Cluster 3 VS others
MN1	-1.14332	2.64434	-16.719	6.72129e-62	4.77163e-61	129.923	Cluster 3 VS others
AKT3	-1.15873	4.5949	-20.654	8.04996e-93	1.0514e-91	200.706	Cluster 3 VS others
MYH11	-1.15889	5.30222	-12.4052	4.46722e-35	1.6471e-34	68.3497	Cluster 3 VS others
PAK3	-1.2197	0.493755	-17.2781	6.36728e-66	4.89856e-65	139.025	Cluster 3 VS others
HLF	-1.25032	2.39908	-14.9228	8.15346e-50	4.32811e-49	102.321	Cluster 3 VS others
EPHA3	-1.30095	1.58102	-17.78	1.21824e-69	1.00607e-68	147.564	Cluster 3 VS others
PTPRT	-1.33227	-0.696525	-11.5071	1.89725e-30	6.16045e-30	58.2304	Cluster 3 VS others
LRRK2	-1.56859	3.12154	-16.133	8.15992e-58	5.30836e-57	120.59	Cluster 3 VS others
OMD	-1.62707	-0.411546	-18.3617	4.50593e-74	4.04126e-73	157.578	Cluster 3 VS others
NTRK2	-1.70411	3.41311	-11.9643	9.1931e-33	3.18212e-32	63.3861	Cluster 3 VS others
ZBTB16	-1.7872	1.23498	-23.8771	1.49583e-122	3.39225e-121	268.366	Cluster 3 VS others
TCL1A	2.98819	-1.57297	36.6087	2.86984e-275	3.4781e-273	619.589	Cluster 5 VS others
FLT3	2.75209	-0.91706	32.3785	1.11336e-218	7.21517e-217	489.648	Cluster 5 VS others
NFE2	2.72454	-0.630005	33.5366	1.25134e-233	9.93833e-232	524.01	Cluster 5 VS others
TCL1B	2.48557	-5.46897	25.8615	9.42405e-143	2.31639e-141	315.231	Cluster 5 VS others
SH2D1A	2.4197	0.12298	32.2014	1.97091e-216	1.2221e-214	484.507	Cluster 5 VS others
CD79A	2.39754	1.2647	27.2199	2.17753e-157	6.45101e-156	348.795	Cluster 5 VS others
RAC2	2.36339	4.63605	38.8672	1.21318e-307	2.00379e-305	694.053	Cluster 5 VS others
IKZF1	2.32054	3.09145	44.0457	0	0	876.857	Cluster 5 VS others
CD79B	2.28001	1.18628	36.5805	7.11146e-275	8.50822e-273	618.855	Cluster 5 VS others
WAS	2.22885	3.04402	53.9211	0	0	1265.39	Cluster 5 VS others
TNFRSF17	2.20998	-1.7189	21.2151	1.02325e-97	1.22974e-96	211.928	Cluster 5 VS others
BTLA	2.18472	-1.21115	29.5647	3.76882e-184	1.57716e-182	410.301	Cluster 5 VS others
LTB	2.1662	2.15573	32.974	2.58455e-226	1.84114e-224	507.171	Cluster 5 VS others
BTK	2.15301	2.14077	44.7719	0	0	903.761	Cluster 5 VS others
VAV1	2.13366	2.99503	48.9204	0	0	1062.67	Cluster 5 VS others
PAX5	2.12702	-0.444458	22.3417	6.62546e-108	9.52678e-107	235.275	Cluster 5 VS others
JAK3	2.10866	3.66079	44.1491	0	0	880.652	Cluster 5 VS others
LCP1	2.07228	6.354	30.9194	1.8735e-200	9.6328e-199	447.478	Cluster 5 VS others
HIST1H1B	1.98867	-3.63334	21.3114	1.4387e-98	1.76541e-97	213.892	Cluster 5 VS others
KEL	1.98461	-1.39655	26.691	1.29917e-151	3.59225e-150	335.594	Cluster 5 VS others
IGLL5	1.97492	2.56884	15.2984	3.10284e-52	1.5639e-51	107.216	Cluster 5 VS others
P2RY8	1.97102	1.23575	33.7898	5.94841e-237	4.8908e-235	531.675	Cluster 5 VS others
PIK3CD	1.96654	3.98119	43.0506	0	0	840.484	Cluster 5 VS others
PTPRC	1.95157	4.4576	29.4102	2.49035e-182	1.01263e-180	405.835	Cluster 5 VS others
PRF1	1.9415	2.19196	32.4795	5.74392e-220	3.84246e-218	492.594	Cluster 5 VS others
LYL1	1.92286	1.8752	50.6325	0	0	1130.72	Cluster 5 VS others
RHOH	1.88409	1.93247	32.3947	6.92179e-219	4.53292e-217	490.121	Cluster 5 VS others
LCK	1.87865	2.43458	30.5044	2.14409e-195	1.03137e-193	436.081	Cluster 5 VS others
PDCD1	1.86211	0.100605	23.6794	1.28654e-120	2.26315e-119	264.443	Cluster 5 VS others
SP140	1.8603	1.2429	33.045	3.1257e-227	2.25243e-225	509.334	Cluster 5 VS others
INPP5D	1.85265	4.51345	36.6248	1.70677e-275	2.09573e-273	620.112	Cluster 5 VS others
HIST1H3C	1.84036	-4.14612	21.7654	1.23873e-102	1.63621e-101	223.213	Cluster 5 VS others
IKZF3	1.81541	3.35645	33.201	2.97216e-229	2.21006e-227	513.835	Cluster 5 VS others
IRF4	1.80708	1.16998	23.019	2.93955e-114	4.66925e-113	249.78	Cluster 5 VS others
IL21R	1.8058	1.71823	32.6867	1.28693e-222	8.99597e-221	498.719	Cluster 5 VS others
TERT	1.79838	-1.90629	15.2286	8.81582e-52	4.4124e-51	106.681	Cluster 5 VS others
PRDM14	1.79723	-2.97442	26.8487	2.51947e-153	7.1682e-152	339.495	Cluster 5 VS others
KLHL6	1.79277	2.6847	40.3377	0	0	744.408	Cluster 5 VS others
POU5F1	1.77394	1.69589	24.333	4.57041e-127	8.75792e-126	279.154	Cluster 5 VS others
MYB	1.76044	2.17764	18.633	3.47438e-76	2.79991e-75	162.201	Cluster 5 VS others
POU2AF1	1.75129	1.99506	24.4623	2.31965e-128	4.53815e-127	282.075	Cluster 5 VS others
AURKB	1.72675	3.1412	24.4316	4.71495e-128	9.18579e-127	281.219	Cluster 5 VS others
CSF3R	1.71231	3.16855	29.3119	3.55453e-181	1.41756e-179	403.295	Cluster 5 VS others
NUTM1	1.70531	-4.70973	20.3577	2.77355e-90	2.87267e-89	194.899	Cluster 5 VS others
HIST1H2AL	1.70366	-4.25762	21.0402	3.5423e-96	4.14245e-95	208.41	Cluster 5 VS others
CIITA	1.68222	4.22513	30.6069	1.22143e-196	5.99916e-195	438.767	Cluster 5 VS others
MEF2B	1.66485	0.221154	30.3919	4.93198e-194	2.33631e-192	433.034	Cluster 5 VS others
HIST1H3I	1.6547	-5.11102	20.4941	1.90414e-91	2.00898e-90	197.566	Cluster 5 VS others
CBFA2T3	1.64902	2.0216	27.5908	1.7001e-161	5.36898e-160	358.206	Cluster 5 VS others
CD70	1.6459	-0.772623	14.8492	2.39069e-49	1.14234e-48	101.073	Cluster 5 VS others
RAD54L	1.63945	2.4997	27.1662	8.49951e-157	2.49034e-155	347.373	Cluster 5 VS others
TEC	1.6125	1.44071	31.5359	4.51882e-208	2.57132e-206	465.296	Cluster 5 VS others
HIST1H1D	1.61134	-2.96076	17.5118	1.21688e-67	8.28903e-67	143.013	Cluster 5 VS others
PIK3CG	1.60015	1.30544	26.2625	5.26007e-147	1.36353e-145	324.983	Cluster 5 VS others
IL10	1.59031	-0.859427	27.7944	8.99999e-164	2.91625e-162	363.51	Cluster 5 VS others
FES	1.58789	3.73279	39.5754	4.35873605942773e-318	7.97563235399857e-316	718.147	Cluster 5 VS others
CENPA	1.57863	1.90402	21.1588	3.21206e-97	3.81846e-96	210.611	Cluster 5 VS others
RAD51	1.57692	2.59229	29.8255	3.05353e-187	1.34097e-185	417.349	Cluster 5 VS others
ITK	1.56804	1.86304	31.2662	1.0062e-204	5.49115e-203	457.59	Cluster 5 VS others
MPEG1	1.5614	4.23754	27.2992	2.90891e-158	8.6867e-157	350.533	Cluster 5 VS others
LMO2	1.56033	3.5888	34.3766	9.89336e-245	9.14107e-243	549.424	Cluster 5 VS others
GATA1	1.55989	-3.85612	21.323	1.135e-98	1.39825e-97	214.128	Cluster 5 VS others
BCL11A	1.54653	2.38858	19.1019	6.63172e-80	5.74359e-79	170.751	Cluster 5 VS others
HIST1H3B	1.50858	-3.74984	16.0188	4.92031e-57	2.74209e-56	118.728	Cluster 5 VS others
HIST1H3A	1.5028	-4.08702	21.2312	7.37793e-98	8.92428e-97	212.265	Cluster 5 VS others
CRLF2	1.46075	-3.62804	20.839	2.0187e-94	2.27656e-93	204.384	Cluster 5 VS others
BLM	1.45704	2.76948	29.6373	5.2215e-185	2.21486e-183	412.197	Cluster 5 VS others
CTLA4	1.45479	-0.114601	17.0637	2.29705e-64	1.4753e-63	135.438	Cluster 5 VS others
PTPN6	1.45046	5.42858	37.3103	3.59602e-285	4.89899e-283	642.352	Cluster 5 VS others
FANCA	1.42823	3.76135	28.7588	9.65614e-175	3.59008e-173	388.481	Cluster 5 VS others
IRF8	1.42207	3.48961	23.2326	2.68628e-116	4.40183e-115	254.179	Cluster 5 VS others
WT1	1.41659	-1.19221	9.6703	5.04684e-22	1.23275e-21	38.7082	Cluster 5 VS others
FLI1	1.38572	3.57456	31.2164	4.15378e-204	2.25367e-202	456.015	Cluster 5 VS others
POLQ	1.37302	2.23986	21.1926	1.61884e-97	1.93307e-96	211.25	Cluster 5 VS others
CASC5	1.35849	3.06417	22.97	8.57883e-114	1.34777e-112	248.505	Cluster 5 VS others
DUSP2	1.35594	2.7608	23.196	6.01731e-116	9.83425e-115	253.503	Cluster 5 VS others
LTK	1.35081	-0.215866	15.5381	8.27794e-54	4.32046e-53	111.264	Cluster 5 VS others
SYK	1.33407	5.15249	23.018	3.00466e-114	4.76862e-113	249.322	Cluster 5 VS others
STAT4	1.315	1.31016	22.8216	2.17586e-112	3.33692e-111	245.51	Cluster 5 VS others
DDX4	1.30796	-4.95327	16.7387	4.87593e-62	2.98571e-61	130.186	Cluster 5 VS others
PLCG2	1.30774	3.97733	26.478	2.57986e-149	6.89836e-148	330.008	Cluster 5 VS others
CXCR4	1.27974	5.46586	20.7742	7.36334e-94	8.23423e-93	202.47	Cluster 5 VS others
CD28	1.27682	1.02273	22.6386	1.14091e-110	1.70625e-109	241.586	Cluster 5 VS others
HIST1H3F	1.27331	-4.45355	14.6683	3.29708e-48	1.53038e-47	98.5337	Cluster 5 VS others
EZH2	1.24749	4.02114	25.1447	2.71997e-135	5.97945e-134	297.783	Cluster 5 VS others
PMAIP1	1.22678	2.78185	18.1795	1.13697e-72	8.51887e-72	154.153	Cluster 5 VS others
HIST1H3G	1.2174	-1.69336	11.8055	5.98843e-32	1.88702e-31	61.3591	Cluster 5 VS others
MKI67	1.21372	5.60776	14.7356	1.24733e-48	5.86404e-48	98.6728	Cluster 5 VS others
GTSE1	1.21176	3.04501	20.1518	1.53591e-88	1.54702e-87	190.54	Cluster 5 VS others
ESCO2	1.2096	2.15361	19.9644	5.73539e-87	5.60447e-86	187.074	Cluster 5 VS others
HIST1H2BJ	1.20885	0.408518	16.6894	1.08892e-61	6.6352e-61	129.285	Cluster 5 VS others
BUB1B	1.20775	3.51963	19.2468	4.52403e-81	3.99416e-80	173.307	Cluster 5 VS others
FANCD2	1.20297	3.83193	28.3014	1.68656e-169	5.87276e-168	376.44	Cluster 5 VS others
HIST1H2BO	1.19042	-2.96995	14.4238	1.09014e-46	4.8629e-46	95.0554	Cluster 5 VS others
HIST1H3D	1.18955	-3.91675	12.1545	9.45139e-34	3.12324e-33	65.4938	Cluster 5 VS others
IL7R	1.1857	3.31039	15.5693	5.14575e-54	2.69549e-53	111.264	Cluster 5 VS others
STAT5A	1.18107	5.00475	29.9693	5.88427e-189	2.64e-187	421.078	Cluster 5 VS others
CHEK2	1.17532	3.48558	29.9821	4.1427e-189	1.86312e-187	421.572	Cluster 5 VS others
HIST1H3J	1.17491	-4.01436	14.5402	2.07641e-47	9.43612e-47	96.7053	Cluster 5 VS others
MDS2	1.15893	-1.85271	24.8313	4.3545e-132	9.08072e-131	290.772	Cluster 5 VS others
BRIP1	1.15369	2.60076	22.2044	1.22725e-106	1.73263e-105	232.168	Cluster 5 VS others
XRCC2	1.15228	2.4461	24.7786	1.49371e-131	3.08734e-130	289.414	Cluster 5 VS others
PIM1	1.13035	5.24267	22.0572	2.74805e-105	3.76852e-104	228.739	Cluster 5 VS others
IRF1	1.12858	5.7252	22.576	4.39457e-110	6.51472e-109	239.737	Cluster 5 VS others
NUF2	1.11204	2.75008	15.3691	1.07112e-52	5.45765e-52	108.384	Cluster 5 VS others
BRCA2	1.10872	2.60879	21.5864	5.06574e-101	6.4847e-100	219.266	Cluster 5 VS others
NUTM2B	1.10786	0.644371	21.7467	1.82706e-102	2.4092e-101	222.781	Cluster 5 VS others
HIST1H1E	1.10541	-1.68708	13.3753	1.89252e-40	7.3343e-40	80.7748	Cluster 5 VS others
TSHR	1.10113	-1.39394	7.95144	2.04524e-15	4.09531e-15	23.7338	Cluster 5 VS others
U2AF1	1.086	5.07071	30.9038	2.91476e-200	1.47428e-198	447.077	Cluster 5 VS others
CARD11	1.08086	3.03682	14.9782	3.61287e-50	1.75418e-49	102.529	Cluster 5 VS others
POLE	1.07491	5.33026	28.1826	3.78052e-168	1.29467e-166	373.221	Cluster 5 VS others
POLD1	1.07152	4.87731	27.7653	1.90769e-163	6.1388e-162	362.437	Cluster 5 VS others
IKBKE	1.06919	3.76522	22.7526	9.7203e-112	1.47977e-110	243.706	Cluster 5 VS others
CCNE1	1.0678	2.59713	16.1742	4.25494e-58	2.43527e-57	120.797	Cluster 5 VS others
CNTRL	1.06496	4.15672	31.4949	1.46446e-207	8.25762e-206	463.926	Cluster 5 VS others
FNBP1	1.05631	5.55566	27.4755	3.25136e-160	1.00636e-158	354.969	Cluster 5 VS others
RECQL4	1.056	4.26842	19.7477	3.63274e-85	3.43995e-84	182.619	Cluster 5 VS others
SAMHD1	1.05456	6.30358	24.5848	1.35966e-129	2.70541e-128	284.559	Cluster 5 VS others
CD74	1.05395	10.3079	16.0187	4.92572e-57	2.74429e-56	117.968	Cluster 5 VS others
CD22	1.01946	1.68937	12.8163	2.63123e-37	9.49154e-37	73.3212	Cluster 5 VS others
MYCN	1.01413	0.464171	9.07668	1.33333e-19	3.02666e-19	33.106	Cluster 5 VS others
NTRK1	1.01318	-1.31981	12.2729	2.25201e-34	7.56233e-34	66.887	Cluster 5 VS others
BRCA1	1.01097	3.74607	23.0553	1.328e-114	2.11663e-113	250.298	Cluster 5 VS others
HIST1H2AM	1.00265	-1.81059	12.9004	9.0233e-38	3.29185e-37	74.66	Cluster 5 VS others
IGF1	-1.00069	1.66712	-6.75788	1.47926e-11	2.61447e-11	14.946	Cluster 5 VS others
SPRED1	-1.00697	5.2035	-17.743	2.31124e-69	1.62965e-68	146.493	Cluster 5 VS others
SOX2	-1.00803	0.00494112	-4.71524	2.44724e-06	3.55339e-06	3.38184	Cluster 5 VS others
HOXC13	-1.01076	-2.10805	-6.012	1.89732e-09	3.11201e-09	10.326	Cluster 5 VS others
MAML2	-1.03446	4.36597	-14.5627	1.50497e-47	6.87945e-47	96.6199	Cluster 5 VS others
SETBP1	-1.03756	3.5234	-12.755	5.71662e-37	2.04162e-36	72.5497	Cluster 5 VS others
EPHA5	-1.05988	-3.43879	-8.09069	6.63037e-16	1.34671e-15	24.8812	Cluster 5 VS others
RELN	-1.08821	0.485365	-8.43664	3.72356e-17	7.85361e-17	27.6788	Cluster 5 VS others
NRG1	-1.08914	1.21742	-8.77937	1.91644e-18	4.19867e-18	30.5642	Cluster 5 VS others
PREX2	-1.09699	2.55388	-11.428	4.67657e-30	1.41121e-29	56.8928	Cluster 5 VS others
EXT1	-1.10932	5.65776	-21.3597	5.36702e-99	6.63817e-98	214.466	Cluster 5 VS others
CTNNA1	-1.11202	8.41002	-43.8316	0	0	868.925	Cluster 5 VS others
SETD7	-1.11407	5.93089	-22.2406	5.68849e-107	8.07376e-106	232.726	Cluster 5 VS others
ZFP36L1	-1.12005	8.10849	-24.9783	1.38026e-133	2.95766e-132	293.74	Cluster 5 VS others
JUN	-1.13096	7.42298	-22.3944	2.15373e-108	3.12332e-107	235.866	Cluster 5 VS others
ACKR3	-1.15195	4.42881	-12.0016	5.90145e-33	1.91356e-32	63.2519	Cluster 5 VS others
RUNX1T1	-1.15534	1.42148	-13.1297	4.72172e-39	1.76854e-38	77.5375	Cluster 5 VS others
ZNRF3	-1.17787	4.31111	-19.7498	3.49342e-85	3.31138e-84	182.976	Cluster 5 VS others
TLX1	-1.18086	-3.13242	-8.01687	1.2076e-15	2.43555e-15	24.2917	Cluster 5 VS others
BCL9L	-1.18755	5.83334	-22.9511	1.29551e-113	2.02508e-112	248.016	Cluster 5 VS others
MYH11	-1.20134	5.30222	-8.07884	7.30308e-16	1.48125e-15	24.1083	Cluster 5 VS others
GNA11	-1.23447	6.22351	-36.7062	1.23088e-276	1.54182e-274	622.804	Cluster 5 VS others
NKX3-1	-1.2565	1.5926	-9.64815	6.25235e-22	1.52064e-21	38.4719	Cluster 5 VS others
PLK2	-1.25693	5.113	-15.6127	2.64912e-54	1.39591e-53	112.012	Cluster 5 VS others
LRP1B	-1.26292	-1.51093	-8.79274	1.70306e-18	3.73819e-18	30.7499	Cluster 5 VS others
PDGFRA	-1.2637	4.11864	-8.87493	8.21255e-19	1.81804e-18	31.0751	Cluster 5 VS others
PBX1	-1.27109	5.93557	-15.0923	6.7041e-51	3.29537e-50	104.059	Cluster 5 VS others
TUSC3	-1.27113	4.82988	-11.2682	2.84091e-29	8.44985e-29	54.8099	Cluster 5 VS others
FGF10	-1.27349	-2.70934	-9.70354	3.65628e-22	8.95903e-22	39.0868	Cluster 5 VS others
DUSP4	-1.29607	4.25747	-9.9654	2.78115e-23	7.04688e-23	41.2384	Cluster 5 VS others
CD276	-1.29807	6.50885	-27.5172	1.12091e-160	3.49843e-159	356.115	Cluster 5 VS others
FGFR2	-1.30166	4.61266	-11.6366	4.28299e-31	1.32369e-30	58.9924	Cluster 5 VS others
LRP6	-1.31362	5.07452	-25.1869	1.00031e-135	2.21732e-134	298.971	Cluster 5 VS others
ROS1	-1.31713	-2.63592	-8.48058	2.56157e-17	5.42362e-17	28.0826	Cluster 5 VS others
SLC34A2	-1.31783	2.76872	-5.17574	2.31473e-07	3.50212e-07	5.45383	Cluster 5 VS others
LRP5	-1.32353	6.27691	-25.6289	2.5996e-140	6.19655e-139	309.323	Cluster 5 VS others
MECOM	-1.335	4.24642	-11.017	4.6072e-28	1.32474e-27	52.146	Cluster 5 VS others
TEK	-1.34694	2.57801	-16.3356	3.27586e-59	1.91184e-58	123.611	Cluster 5 VS others
ELN	-1.34757	4.86922	-11.4527	3.53208e-30	1.06913e-29	56.8385	Cluster 5 VS others
AJUBA	-1.34785	4.42629	-14.6857	2.56624e-48	1.19442e-47	98.4545	Cluster 5 VS others
ALB	-1.38505	-1.03113	-7.35417	2.07377e-13	3.90053e-13	19.2335	Cluster 5 VS others
DKK2	-1.39412	-0.0016114	-13.8847	2.00293e-43	8.33135e-43	87.5844	Cluster 5 VS others
PDGFRB	-1.40764	6.20338	-19.3398	7.98094e-82	7.14418e-81	174.987	Cluster 5 VS others
CDKN2B	-1.42753	3.48689	-13.4036	1.30201e-40	5.069e-40	80.9526	Cluster 5 VS others
TLE2	-1.45214	4.33637	-14.5354	2.224e-47	1.0097e-46	96.3249	Cluster 5 VS others
HOXC11	-1.45359	-1.76912	-8.89118	7.10412e-19	1.57509e-18	31.6131	Cluster 5 VS others
NOTCH3	-1.46187	6.91625	-21.3021	1.73983e-98	2.12653e-97	213.165	Cluster 5 VS others
CREB3L1	-1.46771	4.17834	-8.8748	8.22202e-19	1.81992e-18	31.1025	Cluster 5 VS others
NKX2-1	-1.47522	-3.45628	-7.38272	1.67607e-13	3.1627e-13	19.4473	Cluster 5 VS others
AR	-1.48836	3.30988	-8.79759	1.63159e-18	3.58385e-18	30.5426	Cluster 5 VS others
HOXA13	-1.49185	-0.700028	-8.5538	1.36785e-17	2.91866e-17	28.6937	Cluster 5 VS others
ARHGEF12	-1.5117	7.16682	-43.4942	0	0	856.614	Cluster 5 VS others
ZNF703	-1.51736	5.17648	-13.9527	7.8809e-44	3.31357e-43	88.0595	Cluster 5 VS others
SOX10	-1.53499	-3.88254	-8.09993	6.14903e-16	1.25044e-15	24.9536	Cluster 5 VS others
CACNA1D	-1.54694	2.57472	-13.2567	9.00812e-40	3.42978e-39	79.1235	Cluster 5 VS others
PC	-1.54766	4.72867	-18.6139	4.90238e-76	3.9354e-75	161.975	Cluster 5 VS others
SFRP4	-1.55206	3.67157	-8.684	4.42554e-18	9.59888e-18	29.5275	Cluster 5 VS others
ID3	-1.56237	5.32525	-17.6031	2.55828e-68	1.76974e-67	144.188	Cluster 5 VS others
LIFR	-1.56984	4.25574	-11.7538	1.0964e-31	3.43458e-31	60.4555	Cluster 5 VS others
PTPRB	-1.57313	4.30677	-17.8575	3.18557e-70	2.28675e-69	148.7	Cluster 5 VS others
DKK1	-1.57791	-0.0155855	-10.4219	2.66385e-25	7.09852e-25	46.2155	Cluster 5 VS others
KLF5	-1.58652	5.17511	-8.92052	5.46415e-19	1.21669e-18	31.3701	Cluster 5 VS others
MLLT4	-1.59134	6.40921	-32.3989	6.10589e-219	4.01269e-217	490.128	Cluster 5 VS others
ARHGEF28	-1.59815	3.82943	-15.6277	2.10456e-54	1.11274e-53	112.505	Cluster 5 VS others
SIX1	-1.61022	1.75912	-11.1416	1.16489e-28	3.40831e-28	53.8115	Cluster 5 VS others
DDR2	-1.61342	4.50209	-15.1168	4.66425e-51	2.29935e-50	104.747	Cluster 5 VS others
HLF	-1.61711	2.39908	-12.0447	3.5302e-33	1.14987e-32	64.0824	Cluster 5 VS others
PDGFB	-1.63637	4.18985	-21.74	2.10058e-102	2.76482e-101	222.577	Cluster 5 VS others
PRRX1	-1.63682	4.27136	-10.6021	4.02227e-26	1.0961e-25	47.7727	Cluster 5 VS others
AXIN2	-1.65872	3.39833	-14.0514	2.0172e-44	8.61729e-44	89.7094	Cluster 5 VS others
MUC1	-1.69543	5.82575	-9.66905	5.10819e-22	1.24709e-21	38.0953	Cluster 5 VS others
FLT1	-1.73956	5.14671	-19.3032	1.58217e-81	1.40886e-80	174.534	Cluster 5 VS others
APLNR	-1.7412	3.65352	-13.2792	6.70772e-40	2.56333e-39	79.3387	Cluster 5 VS others
IRS1	-1.78638	4.8422	-19.4151	1.95059e-82	1.76471e-81	176.682	Cluster 5 VS others
EPHA7	-1.78878	-0.227895	-11.0896	2.07287e-28	6.02337e-28	53.303	Cluster 5 VS others
PTPRT	-1.79897	-0.696525	-10.4554	1.87807e-25	5.02253e-25	46.5677	Cluster 5 VS others
PTPN13	-1.80747	4.6987	-14.2602	1.09856e-45	4.79952e-45	92.4434	Cluster 5 VS others
WIF1	-1.80948	-2.38133	-11.2617	3.05551e-29	9.07801e-29	55.2069	Cluster 5 VS others
VEGFA	-1.82686	7.03431	-24.1969	1.03679e-125	1.96253e-124	275.738	Cluster 5 VS others
ERBB2	-1.83232	7.19303	-24.588	1.26285e-129	2.51815e-128	284.717	Cluster 5 VS others
FGF14	-1.8466	0.139863	-15.2727	4.56159e-52	2.29221e-51	107.355	Cluster 5 VS others
INHBA	-1.87632	3.68649	-12.1506	9.90246e-34	3.26883e-33	65.239	Cluster 5 VS others
WWTR1	-1.9067	5.83191	-26.0442	1.10403e-144	2.7883e-143	319.52	Cluster 5 VS others
ETV1	-1.91846	3.44311	-14.1972	2.65623e-45	1.15427e-44	91.7373	Cluster 5 VS others
SDC4	-1.98308	7.57702	-26.3983	1.8527e-148	4.91177e-147	327.989	Cluster 5 VS others
FGF12	-1.99816	1.02436	-17.3831	1.0825e-66	7.25186e-66	140.83	Cluster 5 VS others
EPHA3	-2.00719	1.58102	-17.2907	5.14446e-66	3.40001e-65	139.268	Cluster 5 VS others
CDH11	-2.01445	4.95747	-14.8152	3.92607e-49	1.86738e-48	100.329	Cluster 5 VS others
SFRP1	-2.02671	2.53276	-11.0753	2.42595e-28	7.03619e-28	53.0587	Cluster 5 VS others
MET	-2.04604	5.52417	-12.7183	9.08386e-37	3.23182e-36	71.9446	Cluster 5 VS others
ERRFI1	-2.05805	5.7802	-21.4675	5.88119e-100	7.42167e-99	216.807	Cluster 5 VS others
EPAS1	-2.12986	7.19799	-34.3572	1.79193e-244	1.63144e-242	548.819	Cluster 5 VS others
ELF3	-2.14205	6.10799	-11.0629	2.78221e-28	8.05636e-28	52.4299	Cluster 5 VS others
PRSS8	-2.1939	5.25405	-8.76375	2.19933e-18	4.80828e-18	30.0685	Cluster 5 VS others
IGF2	-2.20383	5.33562	-10.5983	4.18964e-26	1.14037e-25	47.6234	Cluster 5 VS others
NFIB	-2.2053	5.684	-23.5114	5.53096e-119	9.48803e-118	260.545	Cluster 5 VS others
COL1A1	-2.27009	9.58219	-18.7171	7.58182e-77	6.17935e-76	163.384	Cluster 5 VS others
VTCN1	-2.27361	0.724527	-11.2316	4.27665e-29	1.26357e-28	54.8586	Cluster 5 VS others
TMPRSS2	-2.28614	3.19117	-9.6028	9.67885e-22	2.34028e-21	37.9898	Cluster 5 VS others
PTPRK	-2.29991	5.95493	-32.9171	1.39999e-225	9.93514e-224	505.508	Cluster 5 VS others
PTPRD	-2.3329	2.39263	-14.7094	1.82163e-48	8.52958e-48	99.0676	Cluster 5 VS others
GPC3	-2.33958	2.52458	-13.9768	5.65453e-44	2.38554e-43	88.7902	Cluster 5 VS others
CDH1	-2.35586	7.12982	-16.1268	9.00103e-58	5.11868e-57	119.791	Cluster 5 VS others
FAT4	-2.35925	2.63565	-22.5685	5.1652e-110	7.65105e-109	240.131	Cluster 5 VS others
SFRP2	-2.40297	4.10035	-8.50311	2.1131e-17	4.48423e-17	28.0416	Cluster 5 VS others
GATA6	-2.41075	2.29452	-15.3361	1.75991e-52	8.91611e-52	108.268	Cluster 5 VS others
HEY1	-2.41786	3.02267	-18.9056	2.44817e-78	2.05545e-77	167.475	Cluster 5 VS others
YAP1	-2.42277	6.3759	-33.6263	8.37725e-235	6.76853e-233	526.697	Cluster 5 VS others
PGR	-2.43042	0.746037	-15.7263	4.63228e-55	2.48012e-54	114.203	Cluster 5 VS others
PCLO	-2.43798	2.35023	-17.2277	1.48434e-65	9.73428e-65	138.202	Cluster 5 VS others
FOXF1	-2.44433	1.34675	-21.5205	1.9762e-100	2.50569e-99	218.16	Cluster 5 VS others
PRKD1	-2.44602	2.60951	-22.6004	2.60031e-110	3.86095e-109	240.816	Cluster 5 VS others
KDR	-2.47325	4.36521	-20.8053	3.96258e-94	4.45527e-93	203.629	Cluster 5 VS others
EPCAM	-2.51753	6.0574	-10.6213	3.28372e-26	8.96932e-26	47.8103	Cluster 5 VS others
SMARCA1	-2.52246	5.16689	-24.1255	5.30863e-125	9.91794e-124	274.446	Cluster 5 VS others
ERBB4	-2.55039	-0.0755824	-14.1842	3.18321e-45	1.38166e-44	91.703	Cluster 5 VS others
DKK3	-2.57169	5.36733	-20.734	1.64139e-93	1.82134e-92	202.138	Cluster 5 VS others
FAT1	-2.58699	6.85222	-28.5053	7.91652e-172	2.82512e-170	381.877	Cluster 5 VS others
NTRK2	-2.66749	3.41311	-10.7677	6.89115e-27	1.91764e-26	49.7102	Cluster 5 VS others
ERBB3	-2.71296	6.53907	-19.9617	6.04831e-87	5.90406e-86	186.895	Cluster 5 VS others
DDR1	-2.73107	7.82699	-37.1206	1.769e-282	2.34161e-280	636.234	Cluster 5 VS others
CBLC	-2.73276	2.09722	-11.0717	2.52354e-28	7.31696e-28	53.08	Cluster 5 VS others
CCND1	-2.76896	7.35812	-32.1886	2.86463e-216	1.76454e-214	483.998	Cluster 5 VS others
EGFR	-2.98126	6.10126	-19.8091	1.12646e-85	1.08038e-84	184.118	Cluster 5 VS others
TBX3	-2.98388	4.12556	-16.1659	4.85465e-58	2.77425e-57	120.929	Cluster 5 VS others
LRIG3	-3.06633	4.22473	-23.7918	1.02776e-121	1.83036e-120	266.97	Cluster 5 VS others
FOXA1	-3.83031	1.86252	-13.2583	8.81932e-40	3.35926e-39	79.253	Cluster 5 VS others
SOX9	-4.19055	5.37458	-21.6429	1.57572e-101	2.04657e-100	220.642	Cluster 5 VS others

## Sheet: lncRNA
lncRNA symbol	logFC	AveExpr	t	P.Value	adj.P.Val	B	One VS others
RP5-1119A7.17	7.95534	0.214288	139.772	0	0	5380.73	Cluster 1 VS others
LINC00461	6.94239	2.95541	76.0882	0	0	2269.36	Cluster 1 VS others
ADGRA1-AS1	6.77418	-0.00248629	127.641	0	0	4803.46	Cluster 1 VS others
RP3-525N10.2	6.41425	2.37241	95.0187	0	0	3197.65	Cluster 1 VS others
LINC01158	6.34575	1.71933	58.9442	0	0	1479.62	Cluster 1 VS others
LLNLF-187D8.1	5.97125	1.0348	103.005	0	0	3594.39	Cluster 1 VS others
LINC00844	5.9032	1.76591	60.9813	0	0	1569.18	Cluster 1 VS others
LINC00599	5.89069	0.729951	90.0776	0	0	2952.68	Cluster 1 VS others
RP11-849I19.1	5.43627	0.869701	58.0158	0	0	1439.32	Cluster 1 VS others
RP11-441F2.5	5.36342	1.18063	94.5996	0	0	3176.79	Cluster 1 VS others
AC053503.11	5.36136	0.342904	100.811	0	0	3485.35	Cluster 1 VS others
GS1-72M22.1	5.35716	2.16224	64.1955	0	0	1713.22	Cluster 1 VS others
RP11-384F7.2	5.28557	0.789479	79.6237	0	0	2439.93	Cluster 1 VS others
FLJ16779	5.20765	4.32874	53.3824	0	0	1242.9	Cluster 1 VS others
NCAM1-AS1	5.15898	0.674514	93.4803	0	0	3121.22	Cluster 1 VS others
RP11-429B14.4	5.11514	0.84309	72.3195	0	0	2089.81	Cluster 1 VS others
RP11-231C18.1	5.11169	-0.343721	79.8614	0	0	2451.44	Cluster 1 VS others
MIR124-2HG	5.07736	-0.279642	82.5357	0	0	2581.66	Cluster 1 VS others
RP11-1263C18.1	5.025	0.0914908	96.3167	0	0	3261.99	Cluster 1 VS others
VSTM2A-OT1	4.97692	0.180641	78.8287	0	0	2401.41	Cluster 1 VS others
LINC00237	4.91759	0.711913	66.5895	0	0	1822.49	Cluster 1 VS others
RP11-385G16.1	4.85803	-0.116245	104.532	0	0	3670.09	Cluster 1 VS others
AC068057.1	4.85398	0.148129	83.9285	0	0	2649.81	Cluster 1 VS others
LINC00693	4.8498	3.45968	76.4907	0	0	2288.69	Cluster 1 VS others
LINC01563	4.84178	1.16948	72.6122	0	0	2103.66	Cluster 1 VS others
MIR219A2	4.83355	0.433637	71.2743	0	0	2040.49	Cluster 1 VS others
RP11-731J8.2	4.81009	3.46195	80.4405	0	0	2479.61	Cluster 1 VS others
RP1-293L6.1	4.68236	-0.295788	103.069	0	0	3597.42	Cluster 1 VS others
RP11-21A7A.4	4.67963	0.768598	89.3884	0	0	2918.58	Cluster 1 VS others
RP11-482M8.3	4.64962	0.0396525	86.4786	0	0	2775.03	Cluster 1 VS others
SOX2-OT	4.6285	6.31083	67.1233	0	0	1847	Cluster 1 VS others
LINC01351	4.61783	0.566463	58.4947	0	0	1460.1	Cluster 1 VS others
RP13-514E23.1	4.55291	3.14725	68.7365	0	0	1921.74	Cluster 1 VS others
LINC01105	4.4841	3.29265	63.4899	0	0	1681.32	Cluster 1 VS others
LINC01114	4.48041	1.03907	59.2953	0	0	1494.99	Cluster 1 VS others
RP11-357K6.1	4.42443	-0.0553065	85.0569	0	0	2705.13	Cluster 1 VS others
RP11-74E22.8	4.37748	4.89246	76.9795	0	0	2312.19	Cluster 1 VS others
AC068535.2	4.36292	-0.225404	77.7786	0	0	2350.64	Cluster 1 VS others
LINC00403	4.34696	0.134089	63.0993	0	0	1663.77	Cluster 1 VS others
ZFHX4-AS1	4.33276	2.2762	52.1627	0	0	1192.76	Cluster 1 VS others
GPR158-AS1	4.31576	0.01758	89.3607	0	0	2917.16	Cluster 1 VS others
MAPT-IT1	4.2566	0.782939	64.1913	0	0	1713.05	Cluster 1 VS others
RP11-21A7A.3	4.1826	1.48341	72.8916	0	0	2116.89	Cluster 1 VS others
RP11-706J10.2	4.18154	-0.0896465	63.747	0	0	1692.96	Cluster 1 VS others
RP11-21A7A.2	4.17478	1.05942	77.9285	0	0	2357.9	Cluster 1 VS others
LINC00643	4.17075	2.68139	63.7384	0	0	1692.55	Cluster 1 VS others
RP11-403A3.3	4.1441	1.93812	49.8491	0	0	1099.37	Cluster 1 VS others
RP11-618K13.2	4.12387	4.27739	45.512	0	0	931.239	Cluster 1 VS others
RP4-555D20.2	4.09833	3.8201	41.0964	0	0	770.596	Cluster 1 VS others
AC034228.3	4.08651	-0.200246	68.6273	0	0	1916.67	Cluster 1 VS others
RP11-161M6.2	4.04569	6.77939	52.5579	0	0	1208.85	Cluster 1 VS others
LINC00320	4.02719	2.66213	75.9024	0	0	2260.45	Cluster 1 VS others
GDNF-AS1	4.02383	2.45472	51.2194	0	0	1154.38	Cluster 1 VS others
MIR7-3HG	4.00395	2.57991	75.4672	0	0	2239.6	Cluster 1 VS others
C14orf132	3.91962	9.13617	56.2145	0	0	1361.83	Cluster 1 VS others
UG0898H09	3.91826	5.85749	64.7546	0	0	1738.56	Cluster 1 VS others
RP11-379L18.1	3.90509	-0.100043	81.1438	0	0	2513.75	Cluster 1 VS others
RP11-594N15.3	3.90494	2.93669	58.2648	0	0	1450.09	Cluster 1 VS others
AC004158.3	3.89714	3.60096	66.6123	0	0	1823.52	Cluster 1 VS others
RP11-13J10.1	3.88009	0.515897	48.5218	0	0	1046.97	Cluster 1 VS others
RP11-605F22.1	3.85819	0.966844	64.5208	0	0	1728	Cluster 1 VS others
AC004540.4	3.82753	4.12729	48.8848	0	0	1061.13	Cluster 1 VS others
RP11-527D7.1	3.82034	0.682333	62.0205	0	0	1615.43	Cluster 1 VS others
AC015936.3	3.80843	-0.0365601	52.3211	0	0	1199.3	Cluster 1 VS others
AL592528.1	3.79079	0.65317	61.8087	0	0	1605.99	Cluster 1 VS others
RP11-2E11.5	3.77172	2.23677	64.1321	0	0	1710.37	Cluster 1 VS others
LINC01102	3.7691	3.98416	79.7051	0	0	2443.9	Cluster 1 VS others
RP11-346C4.3	3.76019	2.11994	65.6032	0	0	1777.29	Cluster 1 VS others
LINC00928	3.75499	0.113898	63.0125	0	0	1659.87	Cluster 1 VS others
AF131216.5	3.72818	3.02188	56.7476	0	0	1384.72	Cluster 1 VS others
RP11-463C8.7	3.72786	-0.317511	77.3872	0	0	2331.75	Cluster 1 VS others
RP11-713C5.1	3.72106	2.33318	44.0894	0	0	878.341	Cluster 1 VS others
CTD-2587H19.2	3.71507	1.3641	53.7894	0	0	1259.89	Cluster 1 VS others
RP4-751H13.7	3.69517	3.4704	68.3708	0	0	1904.76	Cluster 1 VS others
AC062021.1	3.67922	0.0067761	64.093	0	0	1708.6	Cluster 1 VS others
RP11-275H4.1	3.66558	-0.211626	65.7747	0	0	1785.12	Cluster 1 VS others
RP11-20G6.3	3.66498	2.42252	32.1954	2.33834e-216	3.44358e-215	483.943	Cluster 1 VS others
PWAR6	3.66176	7.37221	49.3369	0	0	1078.9	Cluster 1 VS others
RP11-320H14.1	3.65566	0.345844	53.9966	0	0	1268.55	Cluster 1 VS others
LINC00404	3.64651	-0.122109	59.7285	0	0	1513.99	Cluster 1 VS others
RP1-273N12.4	3.63532	0.106994	70.8626	0	0	2021.12	Cluster 1 VS others
MIMT1	3.63323	0.670522	60.5493	0	0	1550.11	Cluster 1 VS others
RP11-552D4.1	3.62227	1.38704	46.8502	0	0	982.166	Cluster 1 VS others
LINC00463	3.60339	-0.331052	67.5655	0	0	1867.45	Cluster 1 VS others
RP5-1177M21.1	3.60296	-0.472309	66.3515	0	0	1811.55	Cluster 1 VS others
BAALC-AS2	3.59139	1.72835	57.4384	0	0	1414.41	Cluster 1 VS others
SNAP25-AS1	3.58599	2.96269	55.1453	0	0	1316.65	Cluster 1 VS others
LINC01159	3.58593	0.635121	44.2063	0	0	882.714	Cluster 1 VS others
RP4-555D20.4	3.58226	1.31581	46.7163	0	0	977.041	Cluster 1 VS others
MIR9-3HG	3.55876	6.43026	37.9457	2.90292e-294	6.8502e-293	663.025	Cluster 1 VS others
RP11-227B21.2	3.558	2.29213	46.7102	0	0	976.776	Cluster 1 VS others
RP11-1055B8.3	3.55611	2.15082	51.0624	0	0	1148.05	Cluster 1 VS others
RP11-120J1.1	3.54985	2.30663	42.7044	0	0	827.869	Cluster 1 VS others
AC018647.3	3.51602	3.39287	64.879	0	0	1744.26	Cluster 1 VS others
RP11-698N11.2	3.50881	-0.164641	53.9277	0	0	1265.68	Cluster 1 VS others
RP11-563K23.1	3.50039	0.274349	60.2191	0	0	1535.55	Cluster 1 VS others
RP11-384P7.7	3.49982	3.84167	55.7472	0	0	1342.09	Cluster 1 VS others
RP11-521O16.1	3.49416	1.01513	54.0875	0	0	1272.33	Cluster 1 VS others
RP11-116N8.1	3.49185	-0.340849	65.58	0	0	1776.22	Cluster 1 VS others
CTD-2534I21.8	3.47616	-0.302837	75.6396	0	0	2247.79	Cluster 1 VS others
RP11-328J6.1	3.47004	-0.260836	62.0338	0	0	1616.03	Cluster 1 VS others
RP11-713P17.3	3.46484	4.45777	72.9335	0	0	2118.88	Cluster 1 VS others
ELFN2	3.42748	1.00676	53.0843	0	0	1230.68	Cluster 1 VS others
RP11-209D14.2	3.42492	1.48287	58.702	0	0	1469.11	Cluster 1 VS others
RP1-310O13.13	3.41928	-0.0110257	67.6689	0	0	1872.24	Cluster 1 VS others
CDR1-AS	3.41887	3.06934	41.1613	0	0	772.919	Cluster 1 VS others
RP11-314B1.2	3.41469	2.43604	39.2558	2.32123393135678e-313	6.15126991809547e-312	707.107	Cluster 1 VS others
CTD-2377O17.1	3.408	2.72598	46.1752	0	0	956.376	Cluster 1 VS others
RP11-71H17.7	3.37286	3.56001	38.565	3.12734e-303	7.74878e-302	683.758	Cluster 1 VS others
RP5-912I13.1	3.35693	0.342914	42.7689	0	0	830.273	Cluster 1 VS others
NTM-AS1	3.35616	-0.367113	61.998	0	0	1614.43	Cluster 1 VS others
CTC-255N20.1	3.33857	1.44211	41.5902	0	0	788.108	Cluster 1 VS others
RP11-1191J2.2	3.33782	1.87142	47.5253	0	0	1008.15	Cluster 1 VS others
RP4-719C8.1	3.33727	-0.467323	67.2435	0	0	1852.58	Cluster 1 VS others
RP11-999E24.3	3.29943	4.8788	48.3124	0	0	1038.67	Cluster 1 VS others
MIAT	3.29636	7.96495	43.6269	0	0	861.207	Cluster 1 VS others
RP11-174J11.1	3.28757	-0.261116	67.0802	0	0	1845.06	Cluster 1 VS others
LINC01561	3.28532	2.52689	39.1051	3.85189846356637e-311	0	702.001	Cluster 1 VS others
ARHGEF7-AS2	3.2799	0.67768	60.7019	0	0	1556.86	Cluster 1 VS others
GRM5-AS1	3.27407	2.28242	34.9113	6.48332e-252	1.17901e-250	565.756	Cluster 1 VS others
RNF219-AS1	3.25463	2.7429	48.5092	0	0	1046.43	Cluster 1 VS others
CTD-2126E3.4	3.25009	1.34595	49.519	0	0	1086.28	Cluster 1 VS others
AC005330.2	3.23887	2.99524	48.5045	0	0	1046.24	Cluster 1 VS others
RP5-984P4.6	3.21879	2.73135	40.7067	0	0	757.027	Cluster 1 VS others
KBTBD11-OT1	3.21304	2.28603	44.0474	0	0	876.811	Cluster 1 VS others
AC140912.1	3.2001	0.0944784	55.1859	0	0	1318.43	Cluster 1 VS others
LINC01338	3.19973	0.806123	47.4155	0	0	1003.95	Cluster 1 VS others
SOX21-AS1	3.19893	3.50249	26.4127	1.29555e-148	1.14953e-147	328.125	Cluster 1 VS others
LINC00856	3.19721	3.28047	55.9562	0	0	1350.98	Cluster 1 VS others
LINC00672	3.18412	6.15201	82.2559	0	0	2568.06	Cluster 1 VS others
RP11-809C18.3	3.17876	1.30361	45.9812	0	0	949.069	Cluster 1 VS others
RP11-269C23.5	3.16516	1.46013	56.2459	0	0	1363.34	Cluster 1 VS others
FAM212B-AS1	3.1607	3.34318	46.7572	0	0	978.554	Cluster 1 VS others
LINC00606	3.15961	-0.433053	61.7923	0	0	1605.25	Cluster 1 VS others
LINC00609	3.14862	-0.153	56.87	0	0	1390.03	Cluster 1 VS others
RP11-923I11.3	3.14457	1.83936	47.8549	0	0	1020.94	Cluster 1 VS others
MIR325HG	3.13503	0.886518	47.1638	0	0	994.241	Cluster 1 VS others
RP11-261N11.8	3.12715	0.0488433	48.6297	0	0	1051.24	Cluster 1 VS others
RP11-1134I14.8	3.12073	3.80823	39.193	1.95829781383014e-312	5.17565056876550e-311	704.932	Cluster 1 VS others
RP11-71N10.1	3.11563	1.69031	55.067	0	0	1313.39	Cluster 1 VS others
RP11-403A3.1	3.11325	-0.0762986	55.288	0	0	1322.74	Cluster 1 VS others
RP11-4B14.3	3.11037	-0.462349	62.9461	0	0	1656.87	Cluster 1 VS others
RP11-334J6.7	3.1098	7.65765	18.1569	1.69473e-72	6.78095e-72	153.071	Cluster 1 VS others
C6orf3	3.10652	5.66652	65.873	0	0	1789.59	Cluster 1 VS others
LINC00836	3.10114	2.89752	54.1165	0	0	1273.5	Cluster 1 VS others
MEG3	3.09552	9.02271	35.0032	3.71131e-253	6.81162e-252	568.389	Cluster 1 VS others
OXCT1-AS1	3.09199	3.73677	48.8248	0	0	1058.79	Cluster 1 VS others
RP11-315E17.1	3.09062	0.573285	48.0269	0	0	1027.67	Cluster 1 VS others
LINC00632	3.07715	3.55692	59.919	0	0	1522.31	Cluster 1 VS others
RP11-701H24.3	3.07196	2.35032	47.5849	0	0	1010.45	Cluster 1 VS others
AP001092.4	3.06651	0.58677	60.0794	0	0	1529.4	Cluster 1 VS others
MEG9	3.06169	2.66851	39.2596	2.03887521120346e-313	5.41750461614745e-312	707.235	Cluster 1 VS others
CPB2-AS1	3.06137	3.57671	59.9557	0	0	1523.92	Cluster 1 VS others
RP1-111D6.3	3.05941	1.54917	51.9571	0	0	1184.4	Cluster 1 VS others
AC006946.15	3.05891	1.53522	57.9688	0	0	1437.31	Cluster 1 VS others
RP11-15E1.5	3.05855	2.19034	49.1705	0	0	1072.47	Cluster 1 VS others
PABPC1L2B-AS1	3.04656	0.055003	40.5594	0	0	752.012	Cluster 1 VS others
RP11-401P9.4	3.04188	6.29257	35.1966	8.8311e-256	1.65454e-254	574.503	Cluster 1 VS others
CISTR	3.03987	0.0626927	57.2356	0	0	1405.71	Cluster 1 VS others
PEG13	3.03913	5.22192	42.9614	0	0	837.067	Cluster 1 VS others
C15orf59-AS1	3.02999	1.511	41.1556	0	0	772.789	Cluster 1 VS others
CYP17A1-AS1	3.02389	2.25229	46.3063	0	0	961.384	Cluster 1 VS others
RP11-348F1.2	3.01245	1.2163	49.7013	0	0	1093.53	Cluster 1 VS others
LINC01616	3.00757	-0.21997	56.1068	0	0	1357.45	Cluster 1 VS others
RP11-430H10.1	3.00498	2.60666	44.4737	0	0	892.549	Cluster 1 VS others
LINC01152	3.00462	4.38055	41.6974	0	0	791.804	Cluster 1 VS others
C17orf102	3.00055	0.855208	53.6475	0	0	1254.02	Cluster 1 VS others
LHX5-AS1	2.98417	-0.382358	53.2952	0	0	1239.43	Cluster 1 VS others
RP11-272L13.3	2.97518	-0.347547	59.1518	0	0	1488.74	Cluster 1 VS others
RP5-921G16.1	2.97307	0.0712342	56.8149	0	0	1387.67	Cluster 1 VS others
RP11-389G6.3	2.9663	1.1128	41.4	0	0	781.41	Cluster 1 VS others
CTD-2541M15.3	2.95077	3.02382	53.3149	0	0	1240.18	Cluster 1 VS others
RP11-1406H17.1	2.94734	0.0548454	54.3226	0	0	1282.17	Cluster 1 VS others
LINC01080	2.94352	-0.0498879	53.3448	0	0	1241.48	Cluster 1 VS others
PACRG-AS3	2.94081	-0.00253833	53.3278	0	0	1240.78	Cluster 1 VS others
LINC00689	2.94015	4.63841	38.9068	3.16004e-308	8.11378e-307	695.226	Cluster 1 VS others
LINC00951	2.9285	-0.114749	56.9183	0	0	1392.1	Cluster 1 VS others
RFPL1S	2.92825	5.87388	64.6165	0	0	1732.29	Cluster 1 VS others
KCNH1-IT1	2.9242	0.511347	46.4732	0	0	967.797	Cluster 1 VS others
RP11-543C4.1	2.91552	1.80405	62.1922	0	0	1623.1	Cluster 1 VS others
NFIA-AS2	2.90492	2.89213	41.6407	0	0	789.854	Cluster 1 VS others
LINC01586	2.89367	1.56069	54.001	0	0	1268.72	Cluster 1 VS others
CCND2-AS1	2.88955	3.02214	43.83	0	0	868.801	Cluster 1 VS others
LINC00645	2.88877	0.989552	32.4578	1.0796e-219	1.6163e-218	491.715	Cluster 1 VS others
CTD-3193O13.11	2.88695	4.01158	24.1407	3.73741e-125	2.69001e-124	274.183	Cluster 1 VS others
RP11-436D23.1	2.87137	2.76671	61.5414	0	0	1594.07	Cluster 1 VS others
RP11-676J15.1	2.87113	0.450125	49.1603	0	0	1072.12	Cluster 1 VS others
LINC01310	2.86416	0.219835	43.3433	0	0	851.118	Cluster 1 VS others
FAM182A	2.85995	5.28744	50.3767	0	0	1120.38	Cluster 1 VS others
RP11-140A10.3	2.85894	0.463777	54.8788	0	0	1305.49	Cluster 1 VS others
RP11-294N21.3	2.84361	0.591964	62.49	0	0	1636.43	Cluster 1 VS others
LINC00391	2.83939	-0.291905	54.1983	0	0	1276.98	Cluster 1 VS others
RP11-483C6.1	2.8364	0.797116	50.6383	0	0	1131	Cluster 1 VS others
MIR137HG	2.83247	2.65886	52.7208	0	0	1215.67	Cluster 1 VS others
RP11-9G1.3	2.83053	3.76256	68.9636	0	0	1932.32	Cluster 1 VS others
ALDH1L1-AS2	2.82518	2.41592	28.5079	7.37932e-172	7.99305e-171	381.637	Cluster 1 VS others
RP11-1C8.7	2.82411	1.5778	35.4164	8.9358e-259	1.70313e-257	581.583	Cluster 1 VS others
RP11-348F1.3	2.8237	1.00625	49.607	0	0	1089.79	Cluster 1 VS others
LINC01314	2.81499	5.46807	30.5576	4.82889e-196	6.2561e-195	437.121	Cluster 1 VS others
RP4-613B23.1	2.81148	3.35161	52.9496	0	0	1225.07	Cluster 1 VS others
RP11-503P10.1	2.80636	2.37222	67.5882	0	0	1868.52	Cluster 1 VS others
RP11-298D21.1	2.80628	0.364027	45.5123	0	0	931.412	Cluster 1 VS others
LINC01166	2.79842	0.693803	46.2802	0	0	960.447	Cluster 1 VS others
AP005530.2	2.7883	0.140397	49.8737	0	0	1100.43	Cluster 1 VS others
AC004221.2	2.78589	1.69767	54.5292	0	0	1290.8	Cluster 1 VS others
SLC6A1-AS1	2.7842	0.504839	48.8153	0	0	1058.52	Cluster 1 VS others
RP11-85O21.2	2.78322	-0.0650167	48.133	0	0	1031.82	Cluster 1 VS others
LINC01168	2.77885	0.362947	48.4409	0	0	1043.84	Cluster 1 VS others
ATP6V0E2-AS1	2.77806	6.38827	49.8567	0	0	1099.58	Cluster 1 VS others
AP000439.1	2.76545	1.05742	41.0742	0	0	769.961	Cluster 1 VS others
RP11-966I7.2	2.76291	-0.259778	47.7054	0	0	1015.21	Cluster 1 VS others
NOVA1-AS1	2.75712	0.771565	34.7109	3.25784e-249	5.84935e-248	559.633	Cluster 1 VS others
RMST	2.7498	2.9001	23.7291	4.20545e-121	2.93523e-120	264.925	Cluster 1 VS others
RP6-201G10.2	2.73987	4.04463	49.206	0	0	1073.82	Cluster 1 VS others
RP11-307B6.3	2.73563	1.89527	39.7404	1.51875779531599e-320	4.16961761151262e-319	723.681	Cluster 1 VS others
RP11-566K19.6	2.73278	4.00141	42.6555	0	0	826.069	Cluster 1 VS others
RP11-359E10.1	2.73032	4.96348	39.0853	7.55514931273923e-311	0	701.251	Cluster 1 VS others
RP1-232L24.3	2.7303	0.590919	45.3727	0	0	926.162	Cluster 1 VS others
DGCR9	2.72171	4.58532	34.3983	5.03804e-245	8.79085e-244	549.825	Cluster 1 VS others
CHL1-AS2	2.71861	1.69545	31.7691	5.48869e-211	7.89527e-210	471.663	Cluster 1 VS others
SNHG24	2.7075	0.721994	40.3159	0	0	743.548	Cluster 1 VS others
MEG8	2.70502	1.54351	37.5504	1.35101e-288	3.07814e-287	650.188	Cluster 1 VS others
RP11-629G13.1	2.70064	3.71765	62.2198	0	0	1624.31	Cluster 1 VS others
RP11-710C12.1	2.69862	3.81256	35.5543	1.15855e-260	2.22959e-259	585.83	Cluster 1 VS others
RP11-64K12.4	2.69827	0.7335	38.8267	4.70943e-307	1.19988e-305	692.69	Cluster 1 VS others
LA16c-380A1.1	2.69765	2.18753	49.2788	0	0	1076.76	Cluster 1 VS others
RP11-220C2.1	2.69383	0.436989	51.5983	0	0	1169.82	Cluster 1 VS others
KCNK4-TEX40	2.68633	3.01983	36.3541	1.02734e-271	2.12568e-270	611.294	Cluster 1 VS others
AC005220.3	2.68465	1.12807	46.6923	0	0	976.152	Cluster 1 VS others
RP11-238F2.1	2.68022	-0.0393433	40.3203	0	0	743.739	Cluster 1 VS others
AC092675.3	2.67582	0.234305	41.7483	0	0	793.782	Cluster 1 VS others
LINC00906	2.6601	1.06918	40.2165	0	0	740.1	Cluster 1 VS others
CTC-467M3.3	2.65954	-0.48328	54.5172	0	0	1290.33	Cluster 1 VS others
RP11-256I23.2	2.65808	2.42923	42.3974	0	0	816.849	Cluster 1 VS others
MAPT-AS1	2.65808	4.50135	62.3529	0	0	1630.25	Cluster 1 VS others
LINC01574	2.65697	0.115074	39.2783	1.0810556421414e-313	2.88796292971847e-312	707.99	Cluster 1 VS others
RP11-158M2.3	2.65411	3.69562	49.5906	0	0	1089.07	Cluster 1 VS others
NAMA	2.64932	1.34717	49.0814	0	0	1068.98	Cluster 1 VS others
DLGAP1-AS4	2.64721	-0.221547	48.0412	0	0	1028.26	Cluster 1 VS others
RP11-806K15.1	2.64699	-0.299649	52.9446	0	0	1224.95	Cluster 1 VS others
RP11-561I11.4	2.64409	-0.062558	44.8883	0	0	908.064	Cluster 1 VS others
RP11-506F3.1	2.64052	2.791	35.6042	2.39722e-261	4.64948e-260	587.448	Cluster 1 VS others
CTD-2339F6.1	2.64039	1.76105	35.6456	6.48632e-262	1.26547e-260	588.804	Cluster 1 VS others
MGC16275	2.63255	4.56324	48.9033	0	0	1061.87	Cluster 1 VS others
RP1-269M15.3	2.63183	0.968106	28.7194	2.73486e-174	3.01839e-173	387.315	Cluster 1 VS others
LINC00950	2.62265	6.23114	48.7061	0	0	1054.07	Cluster 1 VS others
LINC01415	2.62047	3.50481	38.6967	3.74694e-305	9.44935e-304	688.203	Cluster 1 VS others
DKFZp779M0652	2.61657	2.76076	38.6928	4.26886e-305	1.07382e-303	688.105	Cluster 1 VS others
MKRN3-AS1	2.6137	0.5579	38.4034	7.01607e-301	1.70851e-299	678.505	Cluster 1 VS others
AP000473.8	2.61314	2.72953	35.4418	4.01946e-259	7.70539e-258	582.336	Cluster 1 VS others
RP11-531A24.3	2.60769	3.00116	44.2525	0	0	884.36	Cluster 1 VS others
LINC01085	2.60556	0.918585	38.7591	4.60006e-306	1.16602e-304	690.41	Cluster 1 VS others
RP11-231C18.2	2.60135	-0.605281	54.5503	0	0	1291.71	Cluster 1 VS others
LINC01625	2.59103	1.3008	37.3863	2.96156e-286	6.61081e-285	644.822	Cluster 1 VS others
RP11-439C15.4	2.58963	3.01234	42.2989	0	0	813.299	Cluster 1 VS others
RP3-466P17.1	2.58631	3.37824	56.5671	0	0	1377.02	Cluster 1 VS others
RP11-445N20.3	2.5802	0.844854	50.319	0	0	1118.2	Cluster 1 VS others
RP11-461O7.1	2.57295	3.98577	58.0145	0	0	1439.25	Cluster 1 VS others
RP11-95O2.1	2.57263	1.8128	49.8034	0	0	1097.58	Cluster 1 VS others
AC104655.3	2.57119	1.66411	35.9858	1.33187e-266	2.68296e-265	599.595	Cluster 1 VS others
RP11-285F16.1	2.5557	2.05195	44.26	0	0	884.678	Cluster 1 VS others
RP11-742D12.2	2.55359	0.693053	41.906	0	0	799.37	Cluster 1 VS others
AC114730.3	2.54727	4.56288	31.233	2.57968e-204	3.47381e-203	456.192	Cluster 1 VS others
HHATL-AS1	2.54598	0.789655	41.9119	0	0	799.576	Cluster 1 VS others
RP11-109D9.4	2.54242	1.25849	46.2602	0	0	959.676	Cluster 1 VS others
LINC00641	2.53926	8.44388	70.1306	0	0	1986.76	Cluster 1 VS others
CTD-2380F24.1	2.52832	1.25573	37.9735	1.15475e-294	2.73144e-293	664.174	Cluster 1 VS others
PAPPA-AS2	2.52653	0.538407	45.1404	0	0	917.459	Cluster 1 VS others
RP11-265E18.1	2.52527	2.32856	54.3996	0	0	1285.36	Cluster 1 VS others
WDFY3-AS2	2.5224	6.79721	41.4072	0	0	781.477	Cluster 1 VS others
LINC01445	2.52128	-0.456153	47.5786	0	0	1010.31	Cluster 1 VS others
LINC00982	2.51942	4.24884	26.853	2.25949e-153	2.08703e-152	339.055	Cluster 1 VS others
LINC01546	2.51864	1.45163	39.8668	1.97626258336499e-322	5.4693066994626e-321	728.044	Cluster 1 VS others
CTD-2541J13.1	2.50626	2.90335	35.7598	1.75021e-263	3.44174e-262	592.366	Cluster 1 VS others
RP11-422N16.3	2.49882	1.62176	37.2509	2.49274e-284	5.52698e-283	640.382	Cluster 1 VS others
RP11-548B3.3	2.49736	2.42862	37.2038	1.1611e-283	2.56867e-282	638.808	Cluster 1 VS others
RP11-223I10.1	2.49219	3.67445	37.7728	8.86181e-292	2.05209e-290	657.432	Cluster 1 VS others
PTENP1-AS	2.49028	1.88851	48.0648	0	0	1029.12	Cluster 1 VS others
AC078842.3	2.47717	0.134427	48.2052	0	0	1034.64	Cluster 1 VS others
RP11-662M24.2	2.46607	0.208564	42.4838	0	0	820.044	Cluster 1 VS others
RP1-35C21.2	2.4593	0.629345	36.4727	2.27437e-273	4.75554e-272	615.22	Cluster 1 VS others
RP11-384O8.1	2.45824	3.8198	29.0781	1.91301e-178	2.18683e-177	396.725	Cluster 1 VS others
CTC-273B12.10	2.45775	1.87522	43.401	0	0	853.168	Cluster 1 VS others
RP11-71E19.1	2.44894	2.09585	31.3526	8.52875e-206	1.16591e-204	459.713	Cluster 1 VS others
AC005329.7	2.44866	4.16394	32.9429	6.48182e-226	1.00534e-224	505.894	Cluster 1 VS others
CTD-2562J17.4	2.44803	0.0814785	46.9447	0	0	985.86	Cluster 1 VS others
RP11-48F14.2	2.44147	-0.162192	44.1288	0	0	879.922	Cluster 1 VS others
RP11-459O16.8	2.43935	2.19721	38.99	0	4.92167e-308	698.145	Cluster 1 VS others
RP11-260G13.1	2.43871	0.582348	49.1711	0	0	1072.55	Cluster 1 VS others
CCND2-AS2	2.43118	0.973767	44.2823	0	0	885.543	Cluster 1 VS others
RP11-47I22.1	2.43009	1.97431	37.4876	1.06586e-287	2.4118e-286	648.12	Cluster 1 VS others
RP11-333B11.1	2.42753	-0.392708	46.8112	0	0	980.758	Cluster 1 VS others
RP11-98D18.1	2.42042	0.466041	49.3549	0	0	1079.82	Cluster 1 VS others
CH17-140K24.6	2.41491	2.23771	35.8383	1.44867e-264	2.88889e-263	594.889	Cluster 1 VS others
AC007405.8	2.41476	0.766598	37.5658	8.15179e-289	1.86158e-287	650.745	Cluster 1 VS others
CNTFR-AS1	2.41402	0.0960117	45.6484	0	0	936.56	Cluster 1 VS others
RP11-263K19.4	2.40522	6.26806	46.0361	0	0	951.011	Cluster 1 VS others
LINC01354	2.39342	3.65795	30.4388	1.32891e-194	1.70181e-193	433.897	Cluster 1 VS others
RP11-81K13.1	2.3906	2.1108	28.1812	3.90085e-168	4.09114e-167	373.109	Cluster 1 VS others
ELOVL2-AS1	2.39039	1.33872	32.8455	1.16472e-224	1.79247e-223	503.143	Cluster 1 VS others
LINGO1-AS1	2.38449	0.415415	44.602	0	0	897.407	Cluster 1 VS others
KB-1517D11.4	2.38387	0.900445	37.6727	2.40909e-290	5.55268e-289	654.26	Cluster 1 VS others
DPH6-AS1	2.38386	3.29909	40.5464	0	0	751.448	Cluster 1 VS others
ARHGEF26-AS1	2.38194	6.98775	48.4717	0	0	1044.86	Cluster 1 VS others
RP11-230C9.4	2.37529	1.79326	52.3581	0	0	1200.8	Cluster 1 VS others
RP11-839D17.3	2.37398	2.48161	40.0587	0	0	734.602	Cluster 1 VS others
BCYRN1	2.37362	9.34514	42.4919	0	0	820.04	Cluster 1 VS others
EPHA5-AS1	2.36596	0.482224	31.298	4.048e-205	5.50339e-204	458.25	Cluster 1 VS others
RP11-1006G14.4	2.36189	2.22057	22.4149	1.38835e-108	8.48329e-108	236.213	Cluster 1 VS others
RP11-124O11.1	2.36119	1.81782	35.0999	1.81699e-254	3.37231e-253	571.677	Cluster 1 VS others
AC144835.1	2.3597	0.310002	33.5115	2.65615e-233	4.35845e-232	523.083	Cluster 1 VS others
RP11-33H15.1	2.35375	-0.152495	40.2804	0	0	742.378	Cluster 1 VS others
CTD-3193K9.3	2.35231	1.94509	37.9122	8.82537e-294	2.07271e-292	662.114	Cluster 1 VS others
CTD-2023N9.3	2.35091	-0.190365	41.2649	0	0	776.729	Cluster 1 VS others
FAM167A-AS1	2.34675	1.92916	41.7527	0	0	793.876	Cluster 1 VS others
FAM66D	2.34583	2.65876	44.1899	0	0	882.073	Cluster 1 VS others
FAM181A-AS1	2.34538	1.07655	28.0759	6.08756e-167	6.2979e-166	370.428	Cluster 1 VS others
RP11-420N3.3	2.34128	4.82399	29.4067	2.72562e-182	3.21974e-181	405.536	Cluster 1 VS others
RP11-862L9.3	2.33816	2.32356	34.3927	5.98672e-245	1.04278e-243	549.764	Cluster 1 VS others
RP11-259K15.2	2.33327	2.66817	31.7487	9.89692e-211	1.41951e-209	471.039	Cluster 1 VS others
MESTIT1	2.33129	4.54514	52.3987	0	0	1202.4	Cluster 1 VS others
RP11-278H7.1	2.32946	0.663766	43.5722	0	0	859.47	Cluster 1 VS others
HAR1A	2.32785	3.88239	31.752	9.00381e-211	1.29329e-209	471.079	Cluster 1 VS others
RP11-326I11.4	2.32381	2.14399	43.1363	0	0	843.534	Cluster 1 VS others
CH17-140K24.3	2.32252	0.284445	45.3333	0	0	924.705	Cluster 1 VS others
AP000223.42	2.31801	2.79357	47.1773	0	0	994.718	Cluster 1 VS others
CCDC13-AS1	2.31775	3.65569	40.761	0	0	758.912	Cluster 1 VS others
AQP4-AS1	2.31701	4.14683	41.5787	0	0	787.628	Cluster 1 VS others
RP11-626P14.2	2.31017	0.0460854	36.1245	1.59965e-268	3.24216e-267	604.111	Cluster 1 VS others
AC011524.1	2.29739	-0.0683474	34.9129	6.17795e-252	1.12554e-250	565.965	Cluster 1 VS others
CAHM	2.29222	4.19696	47.0457	0	0	989.615	Cluster 1 VS others
CTC-498M16.2	2.29177	0.632225	44.25	0	0	884.369	Cluster 1 VS others
AC000095.11	2.28764	1.51796	36.7726	1.42248e-277	3.05818e-276	624.851	Cluster 1 VS others
RP1-18D14.7	2.28343	2.32823	38.1146	1.06585e-296	2.5516e-295	668.811	Cluster 1 VS others
RP11-403A3.2	2.27922	1.21448	39.3324	1.71173045921562e-314	4.58512448145003e-313	709.801	Cluster 1 VS others
RP11-893F2.13	2.27328	1.11835	41.6426	0	0	790.011	Cluster 1 VS others
PROX1-AS1	2.26917	4.83189	39.4763	1.2707761687291e-316	3.43178817750302e-315	714.555	Cluster 1 VS others
RP11-116O18.1	2.26225	2.1712	27.6491	3.79247e-162	3.77003e-161	359.344	Cluster 1 VS others
CTC-325H20.8	2.25656	2.10647	37.8787	2.67148e-293	6.25935e-292	661.002	Cluster 1 VS others
RP11-266K4.13	2.25056	2.52583	44.7431	0	0	902.572	Cluster 1 VS others
RP11-45A16.4	2.24933	0.73446	37.6139	1.67159e-289	3.83498e-288	652.335	Cluster 1 VS others
RP11-446H18.6	2.24263	0.954074	43.2009	0	0	845.928	Cluster 1 VS others
RP11-54O7.16	2.24131	1.5256	34.9923	5.2088e-253	9.54241e-252	568.346	Cluster 1 VS others
RP11-491F9.5	2.22919	-0.0868426	38.1238	7.86384e-297	1.88713e-295	669.234	Cluster 1 VS others
RP5-1125N11.2	2.2289	2.45409	33.2739	3.3318e-230	5.36062e-229	515.843	Cluster 1 VS others
RP11-862G15.2	2.2251	0.043441	39.1794	3.10236890803093e-312	8.17754740624875e-311	704.658	Cluster 1 VS others
RP11-981G7.6	2.22407	4.81144	37.776	7.98927e-292	1.85437e-290	657.5	Cluster 1 VS others
CTB-66B24.1	2.22128	0.51872	43.7828	0	0	867.186	Cluster 1 VS others
RP11-284F21.11	2.22102	0.631493	38.9799	0	6.91159e-308	697.885	Cluster 1 VS others
RP11-256I23.1	2.22051	1.00849	46.2838	0	0	960.589	Cluster 1 VS others
TUNAR	2.21945	3.47449	26.4305	8.34024e-149	7.40682e-148	328.599	Cluster 1 VS others
RP11-1055B8.4	2.2191	5.89446	30.9679	4.74294e-201	6.2844e-200	448.64	Cluster 1 VS others
RP11-707A18.1	2.21113	1.68198	38.1085	1.30842e-296	3.12475e-295	668.639	Cluster 1 VS others
LIFR-AS1	2.21021	6.43872	38.9238	0	4.58397e-307	695.76	Cluster 1 VS others
RP11-473I1.9	2.20951	8.24151	14.7346	1.26421e-48	3.52846e-48	98.3098	Cluster 1 VS others
RP11-12M5.3	2.20491	1.03963	28.3675	2.96533e-170	3.15675e-169	378.042	Cluster 1 VS others
AC010729.1	2.20328	0.282474	34.0454	2.48847e-240	4.2304e-239	539.256	Cluster 1 VS others
TDRG1	2.20005	0.582691	32.6841	1.38166e-222	2.10996e-221	498.423	Cluster 1 VS others
RP11-98D18.17	2.1979	2.23181	44.9979	0	0	912.082	Cluster 1 VS others
RP11-480C22.1	2.19566	2.22713	43.6075	0	0	860.701	Cluster 1 VS others
RP11-146D12.2	2.19259	3.88432	37.0711	8.78307e-282	1.92161e-280	634.432	Cluster 1 VS others
RP11-281O15.4	2.18624	2.74826	35.6356	8.90575e-262	1.73408e-260	588.456	Cluster 1 VS others
LINC01529	2.18438	1.28613	32.1706	4.81164e-216	7.06491e-215	483.335	Cluster 1 VS others
ZNF667-AS1	2.1827	8.6475	29.6522	3.46353e-185	4.15582e-184	412.069	Cluster 1 VS others
RP11-278A23.4	2.18159	1.11791	42.3739	0	0	816.075	Cluster 1 VS others
AC007383.4	2.18141	1.97381	19.561	1.25185e-83	5.80858e-83	178.916	Cluster 1 VS others
PKI55	2.18121	8.30506	51.0898	0	0	1149.03	Cluster 1 VS others
RP11-307C19.2	2.18027	1.9822	28.7431	1.45948e-174	1.62345e-173	387.905	Cluster 1 VS others
CTC-471C19.1	2.17922	0.477953	37.0949	4.04139e-282	8.8812e-281	635.37	Cluster 1 VS others
RP11-227D13.1	2.1772	2.64392	36.8988	2.38195e-279	5.17708e-278	628.888	Cluster 1 VS others
DKFZP434A062	2.17613	1.82215	41.2021	0	0	774.439	Cluster 1 VS others
AC002429.5	2.17491	3.0952	42.8518	0	0	833.199	Cluster 1 VS others
RP11-482D24.3	2.1749	1.28569	40.038	0	0	733.95	Cluster 1 VS others
RP11-286N22.10	2.16843	0.0205969	43.1363	0	0	843.62	Cluster 1 VS others
RP11-127B20.2	2.16703	4.66467	45.9346	0	0	947.22	Cluster 1 VS others
RP11-29A19.2	2.16126	2.08668	42.7779	0	0	830.569	Cluster 1 VS others
RP11-325L12.6	2.15974	2.32504	36.1344	1.16456e-268	2.36515e-267	604.314	Cluster 1 VS others
CTD-2527I21.4	2.15659	0.921555	24.2686	2.00133e-126	1.46061e-125	277.312	Cluster 1 VS others
OSTM1-AS1	2.15416	0.358893	25.9298	1.78912e-143	1.52862e-142	316.538	Cluster 1 VS others
RP11-166D19.1	2.15207	8.81482	28.8692	5.09937e-176	5.74969e-175	390.981	Cluster 1 VS others
AC005944.2	2.15096	7.74407	17.8482	3.74139e-70	1.44059e-69	147.712	Cluster 1 VS others
RP11-569G13.3	2.1492	1.03409	31.3991	2.26025e-206	3.11996e-205	461.113	Cluster 1 VS others
RP11-88H9.2	2.14848	3.32813	26.7318	4.67782e-152	4.26905e-151	336.086	Cluster 1 VS others
CTD-2223O18.1	2.14259	0.191925	38.3363	6.60659e-300	1.59702e-298	676.298	Cluster 1 VS others
MAGI2-AS3	2.13598	8.90923	36.6951	1.74872e-276	3.75142e-275	622.082	Cluster 1 VS others
RP11-54O7.3	2.13441	6.06349	25.0758	1.38488e-134	1.0816e-133	295.798	Cluster 1 VS others
RP11-1260E13.4	2.13023	3.88813	30.8968	3.532e-200	4.66121e-199	446.716	Cluster 1 VS others
RBMS3-AS3	2.12878	2.18168	33.3334	5.61087e-231	9.04217e-230	517.638	Cluster 1 VS others
RP11-10L7.1	2.12711	2.15682	32.3271	4.97788e-218	7.43009e-217	487.86	Cluster 1 VS others
MIR497HG	2.12611	6.1913	34.1627	6.92533e-242	1.18749e-240	542.566	Cluster 1 VS others
RP11-158M2.4	2.12388	1.61357	42.5398	0	0	822.014	Cluster 1 VS others
RP11-472N13.3	2.11877	2.38685	35.2619	1.14137e-256	2.14652e-255	576.728	Cluster 1 VS others
RP11-482H16.1	2.11748	4.75094	24.6591	2.41805e-130	1.80598e-129	286.102	Cluster 1 VS others
LINC00639	2.1119	4.71422	40.9045	0	0	763.896	Cluster 1 VS others
RP11-68I18.10	2.11153	3.10778	37.4826	1.254e-287	2.83107e-286	647.916	Cluster 1 VS others
RP11-274B21.9	2.10945	3.91537	43.9618	0	0	873.63	Cluster 1 VS others
FGF14-IT1	2.10878	0.54202	41.6252	0	0	789.424	Cluster 1 VS others
RP11-271M24.2	2.1081	1.58965	42.5133	0	0	821.062	Cluster 1 VS others
AC114877.3	2.10718	-0.226042	39.5042	4.90159760471484e-317	1.32731513414577e-315	715.727	Cluster 1 VS others
CTB-1I21.1	2.10216	0.346791	31.2757	7.63778e-205	1.03554e-203	457.646	Cluster 1 VS others
RP11-116N8.4	2.10139	0.0312816	30.8799	5.68827e-200	7.49687e-199	446.461	Cluster 1 VS others
RP4-813D12.3	2.08932	3.34131	40.603	0	0	753.426	Cluster 1 VS others
ADAMTS19-AS1	2.08633	0.482007	29.2747	9.65224e-181	1.12811e-179	402.206	Cluster 1 VS others
RP11-856F16.2	2.08114	1.61477	28.4863	1.30483e-171	1.40873e-170	381.141	Cluster 1 VS others
RP11-1081L13.4	2.08088	3.88813	37.8781	2.72605e-293	6.37214e-292	660.914	Cluster 1 VS others
TBX2-AS1	2.07868	5.08506	29.0941	1.243e-178	1.4242e-177	397.117	Cluster 1 VS others
RP11-953B20.1	2.07624	-0.580762	42.0228	0	0	803.592	Cluster 1 VS others
RP11-438B23.2	2.07508	3.10432	39.4051	1.43903346549097e-315	3.87561431447595e-314	712.199	Cluster 1 VS others
RP11-210M15.2	2.07471	6.68162	28.628	3.08921e-173	3.37937e-172	384.648	Cluster 1 VS others
LINC01532	2.07138	2.77209	26.9802	9.27009e-155	8.66753e-154	342.331	Cluster 1 VS others
CTD-2373J6.1	2.06947	2.33145	39.7459	1.25492674043677e-320	3.45490224823867e-319	723.873	Cluster 1 VS others
RP11-304L19.12	2.06868	2.73137	24.6648	2.11647e-130	1.58552e-129	286.337	Cluster 1 VS others
CTB-32O4.3	2.06715	1.02502	36.227	6.03417e-270	1.23309e-268	607.341	Cluster 1 VS others
AC021188.4	2.06016	2.74833	36.4882	1.37819e-273	2.8939e-272	615.632	Cluster 1 VS others
AC092667.2	2.05929	2.37256	22.724	1.80221e-111	1.13696e-110	242.85	Cluster 1 VS others
PHEX-AS1	2.05808	0.701088	33.3962	8.50497e-232	1.38412e-230	519.61	Cluster 1 VS others
RP11-508N22.13	2.05428	0.959804	42.9294	0	0	836.09	Cluster 1 VS others
RP11-90P13.1	2.05088	2.92811	30.9692	4.58011e-201	6.07677e-200	448.806	Cluster 1 VS others
RP1-265C24.8	2.04811	1.91118	44.6433	0	0	898.893	Cluster 1 VS others
RP4-718N17.2	2.04731	-0.323114	34.9449	2.28208e-252	4.16533e-251	566.982	Cluster 1 VS others
RP4-621B10.8	2.04394	3.3091	50.6076	0	0	1129.72	Cluster 1 VS others
CTD-2012K14.8	2.04331	4.43586	31.7401	1.26604e-210	1.81064e-209	470.723	Cluster 1 VS others
RP11-259K5.1	2.04049	1.13614	40.233	0	0	740.69	Cluster 1 VS others
GLYCTK-AS1	2.04046	2.34394	33.8185	2.47577e-237	4.14483e-236	532.254	Cluster 1 VS others
RP13-766D20.4	2.04007	1.06814	31.7064	3.34453e-210	4.75576e-209	469.922	Cluster 1 VS others
AC005197.2	2.03575	2.55193	48.1993	0	0	1034.35	Cluster 1 VS others
RP11-92A5.2	2.03569	0.854883	33.153	1.24031e-228	1.97632e-227	512.322	Cluster 1 VS others
RP11-563M4.1	2.03554	0.171483	36.0898	4.8443e-268	9.79833e-267	603.007	Cluster 1 VS others
RP11-329B9.5	2.0348	1.64911	35.8552	8.46335e-265	1.69113e-263	595.469	Cluster 1 VS others
ZNF883	2.03398	6.18209	26.2998	2.09623e-147	1.84673e-146	325.27	Cluster 1 VS others
RP11-572M11.3	2.03154	2.91598	46.366	0	0	963.657	Cluster 1 VS others
FAM66C	2.03099	6.34659	47.7034	0	0	1014.95	Cluster 1 VS others
RP11-98D18.15	2.03048	0.903767	25.9124	2.7298e-143	2.32232e-142	316.078	Cluster 1 VS others
RP5-968J1.1	2.0255	1.19571	33.2407	9.00502e-230	1.4465e-228	514.927	Cluster 1 VS others
RP4-604G5.1	2.02203	0.785762	35.7511	2.30417e-263	4.51317e-262	592.215	Cluster 1 VS others
RP11-266K4.14	2.02006	7.79308	49.1951	0	0	1073.31	Cluster 1 VS others
RP11-410L14.2	2.01678	5.22244	46.7434	0	0	977.995	Cluster 1 VS others
RP11-690D19.3	2.01616	7.29346	54.6692	0	0	1296.56	Cluster 1 VS others
PTPRD-AS1	2.01587	4.87813	33.3586	2.62951e-231	4.26532e-230	518.281	Cluster 1 VS others
RP3-416J7.4	2.01559	0.0606779	37.8032	3.24455e-292	7.54853e-291	658.619	Cluster 1 VS others
RP11-413H22.3	2.01492	2.62792	42.1122	0	0	806.656	Cluster 1 VS others
RP11-161M6.3	2.01462	0.509121	33.8345	1.5236e-237	2.55506e-236	532.846	Cluster 1 VS others
RP11-158M2.5	2.0115	1.77908	36.4661	2.80946e-273	5.86201e-272	614.971	Cluster 1 VS others
ZNF571-AS1	2.01064	5.67834	37.5345	2.28349e-288	5.19075e-287	649.523	Cluster 1 VS others
AC097468.7	2.00249	1.22541	48.6767	0	0	1053.07	Cluster 1 VS others
AC068831.3	2.00009	1.43254	39.8895	8.89318162514244e-323	2.47032822920623e-321	728.841	Cluster 1 VS others
RP11-485G7.6	-2.00324	2.06878	-26.6961	1.13987e-151	1.03549e-150	335.474	Cluster 1 VS others
RP11-462G2.1	-2.00331	1.96953	-15.545	7.44377e-54	2.27001e-53	110.84	Cluster 1 VS others
RP11-108K3.1	-2.00428	2.43436	-22.6569	7.6885e-111	4.81065e-110	241.636	Cluster 1 VS others
RP11-598F7.3	-2.00525	1.67815	-22.4077	1.6192e-108	9.86955e-108	236.319	Cluster 1 VS others
RP11-2C24.4	-2.01206	3.73078	-23.3222	3.70181e-117	2.47896e-116	256.078	Cluster 1 VS others
CTD-2288F12.1	-2.01827	2.85944	-37.0907	4.63491e-282	1.0163e-280	635.29	Cluster 1 VS others
CTC-523E23.11	-2.02052	4.81313	-30.0544	5.63467e-190	6.93729e-189	423.389	Cluster 1 VS others
RP13-270P17.3	-2.02072	5.26537	-36.3632	7.67892e-272	1.59217e-270	611.66	Cluster 1 VS others
CRNDE	-2.02231	8.30008	-24.8084	7.41171e-132	5.62031e-131	289.58	Cluster 1 VS others
ARHGEF38-IT1	-2.02591	0.836077	-22.6907	3.69788e-111	2.32107e-110	242.4	Cluster 1 VS others
RP11-137H2.4	-2.02765	2.78201	-25.0652	1.77584e-134	1.38476e-133	295.935	Cluster 1 VS others
AFAP1-AS1	-2.02968	5.68025	-15.1214	4.35097e-51	1.26274e-50	104.239	Cluster 1 VS others
CTB-147N14.6	-2.03009	5.25884	-25.9569	9.26094e-144	7.91934e-143	317.1	Cluster 1 VS others
CTD-2033D15.3	-2.03074	2.83109	-17.6517	1.11057e-68	4.1995e-68	144.807	Cluster 1 VS others
RP11-503C24.6	-2.03136	1.21894	-16.5927	5.24061e-61	1.78119e-60	127.257	Cluster 1 VS others
AC073257.2	-2.03581	2.07976	-22.9949	4.97017e-114	3.21536e-113	248.975	Cluster 1 VS others
MIR155HG	-2.03651	5.46276	-29.1426	3.3853e-179	3.89683e-178	398.563	Cluster 1 VS others
RP11-434E6.4	-2.04501	4.9261	-18.0595	9.39446e-72	3.71098e-71	151.697	Cluster 1 VS others
RP11-222K16.2	-2.04658	3.35189	-23.5943	8.66262e-120	5.97462e-119	262.15	Cluster 1 VS others
LINC01096	-2.05037	1.64149	-20.0663	8.03096e-88	3.90362e-87	188.789	Cluster 1 VS others
RP1-34M23.5	-2.0566	1.51113	-18.1767	1.1948e-72	4.79225e-72	153.962	Cluster 1 VS others
DLG3-AS1	-2.05721	1.99523	-24.4672	2.06858e-128	1.52998e-127	282.021	Cluster 1 VS others
RP11-92C4.6	-2.05783	2.76499	-21.063	2.23435e-96	1.19636e-95	208.399	Cluster 1 VS others
RP11-1069G10.2	-2.05844	1.30872	-24.0801	1.48918e-124	1.06874e-123	273.171	Cluster 1 VS others
AC104820.2	-2.05893	2.61386	-27.7695	1.70806e-163	1.71342e-162	362.639	Cluster 1 VS others
RP11-95P2.3	-2.05993	2.57945	-28.9914	1.9474e-177	2.21085e-176	394.697	Cluster 1 VS others
PLBD1-AS1	-2.06686	4.1743	-23.2291	2.89897e-116	1.91545e-115	253.991	Cluster 1 VS others
AP001615.9	-2.06699	1.51807	-13.937	9.77479e-44	2.52286e-43	87.6676	Cluster 1 VS others
LINC01615	-2.06952	3.51601	-17.7217	3.33067e-69	1.26719e-68	145.97	Cluster 1 VS others
AP006621.9	-2.07015	2.16628	-25.1216	4.68201e-135	3.67989e-134	297.288	Cluster 1 VS others
RP11-54H7.4	-2.07021	8.23415	-19.4748	6.36096e-83	2.92409e-82	177.153	Cluster 1 VS others
HOXC-AS2	-2.07388	3.22334	-14.9992	2.65209e-50	7.60339e-50	102.634	Cluster 1 VS others
RP5-1142J19.1	-2.07437	1.68451	-26.7257	5.45066e-152	4.96521e-151	336.22	Cluster 1 VS others
RP11-513G11.4	-2.0825	2.78225	-17.0123	5.3905e-64	1.91763e-63	134.062	Cluster 1 VS others
CTC-497E21.3	-2.08255	2.14665	-20.0892	5.15764e-88	2.50944e-87	189.218	Cluster 1 VS others
RP11-367G18.1	-2.08701	2.80744	-19.1364	3.50228e-80	1.55446e-79	171.212	Cluster 1 VS others
RP11-323N12.5	-2.08742	1.03449	-13.7216	1.84413e-42	4.64477e-42	84.7536	Cluster 1 VS others
RP11-801F7.1	-2.08965	4.77289	-22.8271	1.9255e-112	1.22961e-111	245.158	Cluster 1 VS others
CHRM3-AS2	-2.10257	3.40003	-26.2756	3.79869e-147	3.33471e-146	325.025	Cluster 1 VS others
CALML3-AS1	-2.10332	4.42523	-19.0468	1.83177e-79	8.07592e-79	169.446	Cluster 1 VS others
CTC-480C2.1	-2.10372	2.21235	-21.676	7.92357e-102	4.53148e-101	220.941	Cluster 1 VS others
CTD-3128G10.7	-2.10383	5.07529	-18.2355	4.22775e-73	1.70886e-72	154.784	Cluster 1 VS others
RP11-395B7.2	-2.10403	3.09811	-15.508	1.30823e-53	3.96874e-53	110.232	Cluster 1 VS others
LINC00992	-2.10478	3.37392	-14.6429	4.75397e-48	1.31354e-47	97.4652	Cluster 1 VS others
CTD-2284J15.1	-2.10667	5.17121	-29.2139	4.97925e-180	5.77861e-179	400.5	Cluster 1 VS others
RP5-881L22.5	-2.11253	1.1197	-16.5983	4.78264e-61	1.6261e-60	127.351	Cluster 1 VS others
RP11-627G18.1	-2.11304	1.60309	-21.6698	9.01558e-102	5.15302e-101	220.827	Cluster 1 VS others
RP11-1260E13.2	-2.11486	2.6811	-17.5082	1.29257e-67	4.83057e-67	142.375	Cluster 1 VS others
RP5-1158E12.3	-2.11633	1.3138	-22.763	7.74665e-112	4.91531e-111	243.954	Cluster 1 VS others
LINC00861	-2.11871	5.28907	-27.8046	6.90878e-164	6.95156e-163	363.374	Cluster 1 VS others
RP11-429J17.8	-2.12156	2.91714	-22.6436	1.023e-110	6.38874e-110	241.334	Cluster 1 VS others
RP11-320N21.1	-2.12498	2.05484	-25.2007	7.20587e-136	5.70882e-135	299.16	Cluster 1 VS others
RP11-379B8.1	-2.1255	4.01796	-18.7012	1.01195e-76	4.28608e-76	163.189	Cluster 1 VS others
SAMD12-AS1	-2.12724	2.76615	-21.0281	4.51812e-96	2.41007e-95	207.7	Cluster 1 VS others
RP11-89K10.1	-2.13068	3.57547	-31.6283	3.16711e-209	4.46503e-208	467.75	Cluster 1 VS others
RP11-466A19.8	-2.14008	1.71554	-31.3006	3.76194e-205	5.12151e-204	458.44	Cluster 1 VS others
RP11-297L17.2	-2.14063	0.891335	-18.2841	1.78666e-73	7.25721e-73	155.866	Cluster 1 VS others
RP11-44N21.1	-2.14135	5.62135	-26.6157	8.44582e-151	7.62355e-150	333.271	Cluster 1 VS others
RP11-65L3.2	-2.1432	4.3045	-31.386	3.28465e-206	4.51514e-205	460.765	Cluster 1 VS others
CTD-2382E5.6	-2.14463	2.52741	-29.1643	1.88913e-179	2.18219e-178	399.329	Cluster 1 VS others
RP11-493L12.5	-2.15234	1.18037	-27.9059	5.02676e-165	5.09409e-164	366.192	Cluster 1 VS others
CTD-2134A5.4	-2.15303	4.45048	-38.5081	2.1082e-302	5.21057e-301	682.018	Cluster 1 VS others
RP11-360O19.4	-2.15406	1.13953	-25.4376	2.55298e-138	2.07739e-137	304.808	Cluster 1 VS others
AC074212.5	-2.15522	8.33986	-27.5145	1.19615e-160	1.17493e-159	355.78	Cluster 1 VS others
AP000695.6	-2.15575	3.72211	-21.5618	8.42146e-101	4.75314e-100	218.505	Cluster 1 VS others
AC017002.2	-2.15707	2.04327	-30.5039	2.16729e-195	2.79324e-194	435.991	Cluster 1 VS others
U47924.29	-2.15957	1.24057	-28.3954	1.42683e-170	1.52549e-169	378.943	Cluster 1 VS others
CTD-2540F13.2	-2.16011	5.8666	-35.9512	4.00453e-266	8.03419e-265	598.484	Cluster 1 VS others
RP11-265N7.1	-2.16093	1.7398	-24.2377	4.07158e-126	2.96716e-125	276.757	Cluster 1 VS others
LINC01393	-2.16238	2.10823	-29.5227	1.17347e-183	1.39619e-182	409.012	Cluster 1 VS others
RP1-80N2.3	-2.16255	5.97092	-39.2699	1.43414943014133e-313	3.82092876401325e-312	707.634	Cluster 1 VS others
RP11-428K3.1	-2.16587	3.45634	-28.5324	3.85871e-172	4.18879e-171	382.484	Cluster 1 VS others
LINC01124	-2.16851	3.93289	-16.6536	1.95101e-61	6.66315e-61	128.121	Cluster 1 VS others
RP11-295G20.2	-2.16872	7.54619	-34.8401	5.926e-251	1.06787e-249	563.512	Cluster 1 VS others
AC002128.5	-2.17288	2.21392	-32.2772	2.14137e-217	3.18665e-216	486.588	Cluster 1 VS others
AP001434.2	-2.17483	0.9886	-27.1916	4.45199e-157	4.22236e-156	347.926	Cluster 1 VS others
AC104699.1	-2.17638	1.55839	-25.3887	8.20962e-138	6.64208e-137	303.637	Cluster 1 VS others
AC005682.5	-2.17727	5.224	-27.9197	3.5203e-165	3.5821e-164	366.354	Cluster 1 VS others
AC006126.4	-2.18273	4.47952	-23.5578	1.95785e-119	1.341e-118	261.248	Cluster 1 VS others
AC112721.2	-2.18673	1.31555	-24.0614	2.28272e-124	1.63233e-123	272.746	Cluster 1 VS others
LINC00858	-2.18763	1.85476	-16.2226	1.97752e-58	6.45561e-58	121.337	Cluster 1 VS others
CTB-191K22.5	-2.19062	6.15537	-12.4788	1.80252e-35	4.04729e-35	68.4525	Cluster 1 VS others
XXbac-BPG181B23.7	-2.19493	6.3732	-41.7514	0	0	793.807	Cluster 1 VS others
LINC00491	-2.19515	2.45861	-18.3993	2.30127e-74	9.49144e-74	157.876	Cluster 1 VS others
RP11-131N11.4	-2.20088	1.45782	-26.6134	8.95348e-151	8.07443e-150	333.431	Cluster 1 VS others
CTC-327F10.4	-2.20728	1.14724	-21.8163	4.28975e-103	2.4834e-102	223.873	Cluster 1 VS others
RP11-397A16.1	-2.20982	3.67648	-20.5336	8.72598e-92	4.43959e-91	197.808	Cluster 1 VS others
RP11-132A1.4	-2.21014	5.08796	-21.4718	5.3712e-100	3.00417e-99	216.556	Cluster 1 VS others
AC084809.2	-2.21133	2.73639	-27.6355	5.37505e-162	5.33254e-161	359.198	Cluster 1 VS others
RP11-276H19.2	-2.21824	3.83234	-15.8835	4.06571e-56	1.28411e-55	115.934	Cluster 1 VS others
LINC00152	-2.21926	9.2133	-35.1744	1.76745e-255	3.29891e-254	573.861	Cluster 1 VS others
HOTTIP	-2.2212	2.35135	-13.0111	2.18533e-38	5.12513e-38	75.4026	Cluster 1 VS others
LINC01504	-2.22136	4.59603	-28.8645	5.77786e-176	6.50731e-175	391.199	Cluster 1 VS others
CTD-3094K11.1	-2.22255	3.02908	-21.7134	3.6472e-102	2.08944e-101	221.687	Cluster 1 VS others
AC018816.3	-2.22934	4.57108	-25.9162	2.488e-143	2.11843e-142	316.172	Cluster 1 VS others
AC002116.7	-2.23069	4.04386	-40.2526	0	0	741.406	Cluster 1 VS others
RP11-275I14.4	-2.23618	3.13398	-26.4771	2.63502e-149	2.35701e-148	330.008	Cluster 1 VS others
RP11-360L9.7	-2.2364	5.43984	-26.7864	1.19768e-152	1.10011e-151	337.534	Cluster 1 VS others
CITF22-49E9.3	-2.23966	3.40552	-27.3563	6.78134e-159	6.53792e-158	352.037	Cluster 1 VS others
RP4-594I10.3	-2.24095	1.60474	-20.4479	4.71991e-91	2.37819e-90	196.211	Cluster 1 VS others
RP11-1143G9.4	-2.25022	5.97394	-14.2963	6.61373e-46	1.76776e-45	92.3518	Cluster 1 VS others
RP5-1086K13.1	-2.25476	4.54746	-38.4734	6.72319e-302	1.65344e-300	680.856	Cluster 1 VS others
RP11-408H1.3	-2.25528	3.10151	-26.2412	8.84862e-147	7.7404e-146	324.203	Cluster 1 VS others
CASC19	-2.25697	1.04557	-20.5936	2.6672e-92	1.36543e-91	199.085	Cluster 1 VS others
RP11-544M22.8	-2.258	1.08945	-27.9638	1.11983e-165	1.14537e-164	367.693	Cluster 1 VS others
RP11-734K21.2	-2.25995	1.08842	-23.5138	5.23058e-119	3.56536e-118	260.433	Cluster 1 VS others
AC021218.2	-2.26528	2.79813	-13.0019	2.4586e-38	5.76464e-38	75.2699	Cluster 1 VS others
MLK7-AS1	-2.26782	3.92707	-28.138	1.20631e-167	1.25849e-166	372.125	Cluster 1 VS others
DNM3OS	-2.27094	6.07558	-26.8061	7.30485e-153	6.72223e-152	337.989	Cluster 1 VS others
AC005355.2	-2.2715	4.36939	-22.3141	1.19193e-107	7.22522e-107	234.2	Cluster 1 VS others
HOTAIR	-2.27224	3.19873	-14.1751	3.61604e-45	9.54932e-45	90.8845	Cluster 1 VS others
RP11-380J14.1	-2.27578	1.24836	-20.1962	6.47812e-89	3.18792e-88	191.308	Cluster 1 VS others
LINC00273	-2.27849	3.7114	-17.936	8.13541e-71	3.17067e-70	149.666	Cluster 1 VS others
AP001626.1	-2.28101	4.90199	-23.2945	6.82633e-117	4.54982e-116	255.388	Cluster 1 VS others
RP6-114E22.1	-2.28341	1.5291	-21.4944	3.37759e-100	1.89447e-99	217.216	Cluster 1 VS others
RP11-87N24.3	-2.28444	5.78027	-11.8911	2.18768e-32	4.66985e-32	61.4166	Cluster 1 VS others
LMO7-AS1	-2.28997	4.33282	-27.809	6.1561e-164	6.20052e-163	363.568	Cluster 1 VS others
LINC00944	-2.29969	3.12301	-20.6196	1.59378e-92	8.18445e-92	199.544	Cluster 1 VS others
RP11-747H7.3	-2.30202	6.96818	-33.5732	4.12543e-234	6.80318e-233	524.797	Cluster 1 VS others
RP11-320N7.2	-2.30262	1.63923	-19.5954	6.54123e-84	3.0494e-83	179.813	Cluster 1 VS others
RP11-355F16.1	-2.30344	4.10429	-29.9231	2.09155e-188	2.54036e-187	419.847	Cluster 1 VS others
RP1-232P20.1	-2.30542	2.73339	-18.0207	1.85187e-71	7.28616e-71	151.198	Cluster 1 VS others
LINC00649	-2.31072	8.1057	-36.5873	5.67754e-275	1.20493e-273	618.75	Cluster 1 VS others
RP5-1139B12.4	-2.3175	1.72369	-30.609	1.14782e-196	1.48901e-195	438.932	Cluster 1 VS others
CTB-60B18.18	-2.32491	1.45059	-26.2005	2.4043e-146	2.0921e-145	323.252	Cluster 1 VS others
RP1-60O19.1	-2.3256	4.2632	-14.4168	1.20463e-46	3.25227e-46	94.1902	Cluster 1 VS others
RP11-214O1.2	-2.32567	3.71883	-25.8285	2.09476e-142	1.76992e-141	314.12	Cluster 1 VS others
DLG1-AS1	-2.32958	2.94129	-27.1623	9.34502e-157	8.84609e-156	347.148	Cluster 1 VS others
ZNF888	-2.33767	4.02764	-34.5127	1.48849e-246	2.62499e-245	553.582	Cluster 1 VS others
RP11-336A10.4	-2.33885	1.35631	-21.4956	3.29191e-100	1.84746e-99	217.245	Cluster 1 VS others
RP11-211G23.2	-2.34016	1.88452	-19.9246	1.23141e-86	5.91304e-86	186.066	Cluster 1 VS others
RP11-964E11.2	-2.34105	1.80055	-18.7687	2.97419e-77	1.27607e-76	164.527	Cluster 1 VS others
RP11-704M14.1	-2.34356	1.08725	-19.7321	4.89113e-85	2.31389e-84	182.407	Cluster 1 VS others
TTC39A-AS1	-2.34378	3.11981	-20.8704	1.07524e-94	5.65343e-94	204.528	Cluster 1 VS others
RP11-283G6.5	-2.34714	2.0069	-19.5817	8.47546e-84	3.94738e-83	179.547	Cluster 1 VS others
RP11-276H7.3	-2.35163	1.87817	-28.1545	7.84897e-168	8.20582e-167	372.636	Cluster 1 VS others
RP11-742B18.1	-2.35412	3.11274	-22.9078	3.33075e-113	2.1408e-112	247.048	Cluster 1 VS others
RP4-584D14.7	-2.3546	2.95526	-26.7861	1.20566e-152	1.10642e-151	337.697	Cluster 1 VS others
RP1-92O14.3	-2.36183	4.79638	-35.1365	5.78291e-255	1.07532e-253	572.883	Cluster 1 VS others
CTD-2134A5.3	-2.36653	1.51831	-32.8159	2.79707e-224	4.29795e-223	502.431	Cluster 1 VS others
RP11-65I12.1	-2.37859	6.95588	-25.1711	1.45224e-135	1.14778e-134	298.181	Cluster 1 VS others
RP11-456H18.2	-2.37984	2.94978	-22.7416	1.23166e-111	7.79005e-111	243.455	Cluster 1 VS others
AC002331.1	-2.38089	1.59178	-24.9641	1.92506e-133	1.48131e-132	293.596	Cluster 1 VS others
C1RL-AS1	-2.38874	7.72026	-45.4699	0	0	929.716	Cluster 1 VS others
LINC01348	-2.38925	4.52493	-27.8755	1.10354e-164	1.11604e-163	365.282	Cluster 1 VS others
RP11-212I21.2	-2.39175	3.14533	-26.0082	2.65572e-144	2.28282e-143	318.513	Cluster 1 VS others
AC098973.2	-2.39498	1.70109	-17.1039	1.17671e-64	4.21479e-64	135.622	Cluster 1 VS others
HCP5	-2.40092	10.5376	-35.5548	1.14066e-260	2.20372e-259	585.762	Cluster 1 VS others
LGALS8-AS1	-2.40554	3.4034	-30.9842	2.99692e-201	3.98692e-200	449.429	Cluster 1 VS others
FLNB-AS1	-2.40778	5.40243	-33.3864	1.143e-231	1.8571e-230	519.264	Cluster 1 VS others
TRIM31-AS1	-2.41164	2.10577	-22.4105	1.52607e-108	9.3191e-108	236.376	Cluster 1 VS others
RP1-117B12.4	-2.41298	1.6594	-26.0198	1.99979e-144	1.72197e-143	318.838	Cluster 1 VS others
HMGA1P4	-2.41348	3.20885	-36.1828	2.48005e-269	5.04719e-268	606.012	Cluster 1 VS others
RP11-426C22.4	-2.41488	4.52487	-23.1945	6.22011e-116	4.08532e-115	253.225	Cluster 1 VS others
MGC32805	-2.41775	3.73339	-20.0524	1.05054e-87	5.0989e-87	188.451	Cluster 1 VS others
AP000695.4	-2.41916	3.63004	-24.7078	7.77055e-131	5.85657e-130	287.538	Cluster 1 VS others
RP11-391H12.8	-2.42174	1.57238	-32.4645	8.87904e-220	1.33132e-218	492.079	Cluster 1 VS others
HOXC13-AS	-2.4218	1.98809	-16.261	1.07555e-58	3.52972e-58	121.945	Cluster 1 VS others
LINC01589	-2.42655	2.19046	-24.4036	8.98859e-128	6.61366e-127	280.558	Cluster 1 VS others
RP11-703I16.1	-2.42817	4.80258	-36.5442	2.27173e-274	4.80066e-273	617.525	Cluster 1 VS others
RP11-627K11.6	-2.43006	4.35428	-20.8812	8.66367e-95	4.56004e-94	204.663	Cluster 1 VS others
HOXA-AS3	-2.43008	4.37115	-18.6357	3.30658e-76	1.38862e-75	161.984	Cluster 1 VS others
LINC01281	-2.44231	1.46199	-28.46	2.60408e-171	2.80533e-170	380.641	Cluster 1 VS others
RP1-102E24.8	-2.4426	5.106	-40.9062	0	0	764.091	Cluster 1 VS others
RP1-102K2.8	-2.45229	2.75415	-25.2928	8.08405e-137	6.48754e-136	301.332	Cluster 1 VS others
AC073130.3	-2.45269	2.27212	-33.9338	7.4461e-239	1.25721e-237	535.938	Cluster 1 VS others
AC017060.1	-2.45926	1.54028	-23.5711	1.45373e-119	9.9916e-119	261.707	Cluster 1 VS others
AC013264.2	-2.46114	1.71469	-25.5955	5.79475e-140	4.77801e-139	308.582	Cluster 1 VS others
PYCARD-AS1	-2.46622	3.46716	-21.8372	2.77213e-103	1.60952e-102	224.245	Cluster 1 VS others
RP11-499F3.2	-2.46829	2.0795	-21.1119	8.3127e-97	4.48244e-96	209.419	Cluster 1 VS others
RP5-1033H22.2	-2.46831	4.75145	-25.4387	2.48638e-138	2.02486e-137	304.689	Cluster 1 VS others
RP11-417E7.2	-2.46848	2.55069	-21.784	8.40002e-103	4.84873e-102	223.178	Cluster 1 VS others
HOXB-AS2	-2.46857	2.36207	-24.1704	1.89607e-125	1.37168e-124	275.212	Cluster 1 VS others
C5orf66-AS1	-2.46899	1.60573	-19.0349	2.2832e-79	1.00483e-78	169.387	Cluster 1 VS others
CTD-2021H9.3	-2.47349	2.39974	-20.183	8.37014e-89	4.1149e-88	191.033	Cluster 1 VS others
AC106786.1	-2.47856	2.98183	-24.6633	2.18891e-130	1.63854e-129	286.541	Cluster 1 VS others
AC007879.7	-2.48075	3.35601	-22.7	3.02967e-111	1.90527e-110	242.542	Cluster 1 VS others
CTD-2008P7.9	-2.48111	6.61417	-31.382	3.68356e-206	5.05648e-205	460.533	Cluster 1 VS others
LINC01342	-2.48605	1.72068	-25.0276	4.30931e-134	3.34977e-133	295.088	Cluster 1 VS others
RP11-817J15.2	-2.48654	1.77527	-22.5302	1.17475e-109	7.26774e-109	238.941	Cluster 1 VS others
RP11-429J17.5	-2.48762	1.36208	-29.2645	1.27289e-180	1.48244e-179	402.048	Cluster 1 VS others
CTD-2231H16.1	-2.4884	3.16591	-18.0619	8.99631e-72	3.55512e-71	151.907	Cluster 1 VS others
WI2-87327B8.2	-2.49006	2.5822	-24.9404	3.35592e-133	2.57435e-132	293.022	Cluster 1 VS others
LBX2-AS1	-2.50062	8.27177	-34.1816	3.87893e-242	6.68592e-241	543.214	Cluster 1 VS others
CTD-2555C10.3	-2.50067	2.73399	-20.4777	2.62499e-91	1.32804e-90	196.775	Cluster 1 VS others
RP11-468N14.13	-2.50575	1.48717	-21.6909	5.82476e-102	3.33309e-101	221.269	Cluster 1 VS others
SYNPR-AS1	-2.50694	1.52627	-22.3826	2.76879e-108	1.68559e-107	235.793	Cluster 1 VS others
AC096579.13	-2.51204	1.37593	-26.2671	4.69134e-147	4.11468e-146	324.886	Cluster 1 VS others
RP11-138J23.1	-2.51399	2.47146	-23.0726	9.0698e-115	5.90222e-114	250.673	Cluster 1 VS others
LOXL1-AS1	-2.52339	7.74346	-37.0047	7.62947e-281	1.66188e-279	632.279	Cluster 1 VS others
LINC00896	-2.52469	3.30756	-25.1157	5.3939e-135	4.2327e-134	297.12	Cluster 1 VS others
RP11-616M22.7	-2.52656	1.53296	-22.1319	5.6808e-106	3.38967e-105	230.482	Cluster 1 VS others
TRPM2-AS	-2.52848	4.81521	-19.4758	6.23751e-83	2.86868e-82	177.405	Cluster 1 VS others
RP11-23P13.6	-2.53045	4.28963	-22.0031	8.58187e-105	5.05978e-104	227.653	Cluster 1 VS others
CTD-2171N6.1	-2.53109	3.02294	-20.6706	5.78535e-93	2.98639e-92	200.567	Cluster 1 VS others
CTD-2047H16.2	-2.54619	3.15582	-30.9699	4.48464e-201	5.95808e-200	449.04	Cluster 1 VS others
RP11-524H19.2	-2.54971	1.45105	-21.8862	9.95678e-104	5.82193e-103	225.329	Cluster 1 VS others
LINC01186	-2.5683	2.23352	-24.0787	1.53958e-124	1.10411e-123	273.128	Cluster 1 VS others
HOXB-AS4	-2.56955	1.54073	-20.1939	6.76969e-89	3.32974e-88	191.264	Cluster 1 VS others
LINC00958	-2.57982	6.73851	-22.086	1.49807e-105	8.88534e-105	229.227	Cluster 1 VS others
RP11-96D1.6	-2.58564	2.46357	-30.2553	2.17902e-192	2.72336e-191	429.087	Cluster 1 VS others
CTD-2566J3.1	-2.58616	1.52495	-21.2365	6.61689e-98	3.61322e-97	211.955	Cluster 1 VS others
LA16c-325D7.1	-2.58757	1.49033	-29.0238	8.19063e-178	9.32002e-177	395.591	Cluster 1 VS others
AC008268.1	-2.58789	2.02194	-19.8443	5.74155e-86	2.74106e-85	184.531	Cluster 1 VS others
RP11-530C5.1	-2.59481	3.02222	-26.9214	4.05716e-154	3.77209e-153	341.09	Cluster 1 VS others
USP30-AS1	-2.60188	4.65297	-29.2709	1.06992e-180	1.24899e-179	402.103	Cluster 1 VS others
LINC00668	-2.60458	5.10371	-20.6539	8.06591e-93	4.15063e-92	200.095	Cluster 1 VS others
GATA6-AS1	-2.61569	3.4289	-20.768	8.32347e-94	4.34178e-93	202.486	Cluster 1 VS others
RP4-647J21.1	-2.62599	4.95693	-30.504	2.15944e-195	2.78674e-194	435.872	Cluster 1 VS others
UCA1	-2.62741	6.03829	-19.5374	1.95462e-83	9.05246e-83	178.476	Cluster 1 VS others
RP5-823G15.5	-2.62978	2.47178	-25.0055	7.25549e-134	5.61352e-133	294.556	Cluster 1 VS others
RP11-443B7.1	-2.6395	4.59162	-35.8271	2.06976e-264	4.11915e-263	594.64	Cluster 1 VS others
AC017002.1	-2.6494	3.69302	-33.7766	8.8146e-237	1.47321e-235	531.135	Cluster 1 VS others
RP11-7K24.3	-2.66046	6.52695	-33.7228	4.49659e-236	7.47748e-235	529.349	Cluster 1 VS others
RP11-1149O23.2	-2.66468	5.17919	-42.3333	0	0	814.627	Cluster 1 VS others
RP1-80N2.2	-2.66885	2.2511	-29.9235	2.06427e-188	2.5103e-187	419.948	Cluster 1 VS others
RP11-796E10.1	-2.67452	1.56472	-23.8319	4.15169e-122	2.92656e-121	267.555	Cluster 1 VS others
AC006273.5	-2.67592	4.21708	-28.55	2.42574e-172	2.63902e-171	382.926	Cluster 1 VS others
RP5-887A10.1	-2.67611	2.0976	-23.956	2.50335e-123	1.776e-122	270.349	Cluster 1 VS others
TRBV11-2	-2.68389	2.09823	-29.0511	3.94408e-178	4.50343e-177	396.313	Cluster 1 VS others
RP11-496I9.1	-2.68657	6.41947	-32.5041	2.76987e-220	4.16573e-219	493.035	Cluster 1 VS others
AP000439.3	-2.69635	1.65711	-17.8552	3.31564e-70	1.27716e-69	148.361	Cluster 1 VS others
SH3PXD2A-AS1	-2.70121	4.59792	-23.2597	1.47453e-116	9.79495e-116	254.679	Cluster 1 VS others
AC092580.4	-2.70336	3.56546	-27.7677	1.78798e-163	1.79177e-162	362.578	Cluster 1 VS others
CTD-2033D15.2	-2.70603	3.19876	-26.1837	3.62974e-146	3.15565e-145	322.807	Cluster 1 VS others
LINC00659	-2.70664	1.80566	-22.1772	2.18064e-106	1.30746e-105	231.435	Cluster 1 VS others
RP11-67L3.4	-2.71457	3.00329	-35.0875	2.67706e-254	4.95932e-253	571.449	Cluster 1 VS others
RP11-4K16.2	-2.72741	1.89306	-31.3876	3.13779e-206	4.31926e-205	460.923	Cluster 1 VS others
RP3-453C12.14	-2.73965	3.05038	-32.0462	1.80013e-214	2.63143e-213	479.854	Cluster 1 VS others
RP11-528A4.2	-2.73983	1.50906	-22.5129	1.70369e-109	1.05204e-108	238.577	Cluster 1 VS others
AC104667.3	-2.74294	4.85974	-31.4904	1.65989e-207	2.32362e-206	463.751	Cluster 1 VS others
CTD-3214H19.6	-2.74803	4.03884	-32.9488	5.43632e-226	8.44505e-225	506.31	Cluster 1 VS others
RP11-20I20.4	-2.75046	4.68065	-28.3649	3.17921e-170	3.38081e-169	378.03	Cluster 1 VS others
RP13-714J12.1	-2.75642	1.95781	-28.3948	1.44951e-170	1.54807e-169	378.923	Cluster 1 VS others
RP11-168F9.2	-2.76046	2.19672	-36.7945	7.01409e-278	1.51123e-276	625.699	Cluster 1 VS others
RP11-49I11.4	-2.77013	3.80037	-33.639	5.67347e-235	9.38727e-234	526.977	Cluster 1 VS others
RP11-350J20.12	-2.7714	2.26534	-20.3683	2.25392e-90	1.12764e-89	194.647	Cluster 1 VS others
CH17-360D5.3	-2.77728	3.27152	-16.5131	1.89843e-60	6.3976e-60	125.935	Cluster 1 VS others
CTA-989H11.1	-2.77811	4.38616	-40.9387	0	0	765.28	Cluster 1 VS others
LINC01272	-2.77815	6.7917	-35.6173	1.588e-261	3.08602e-260	587.889	Cluster 1 VS others
LINC00479	-2.78249	1.69662	-29.3767	6.1375e-182	7.23291e-181	405.074	Cluster 1 VS others
RP11-336A10.5	-2.78526	1.77989	-27.9131	4.16923e-165	4.23808e-164	366.377	Cluster 1 VS others
RP11-276H7.2	-2.78838	3.22843	-28.9851	2.30861e-177	2.61792e-176	394.526	Cluster 1 VS others
RP11-392P7.6	-2.80109	7.13251	-36.2541	2.53681e-270	5.1947e-269	608.109	Cluster 1 VS others
CASC8	-2.80917	3.68476	-22.5137	1.67391e-109	1.0343e-108	238.538	Cluster 1 VS others
CTD-3128G10.6	-2.81583	4.62188	-47.1899	0	0	995.293	Cluster 1 VS others
RP11-93B14.10	-2.81699	3.76064	-33.1079	4.76092e-228	7.56178e-227	511.057	Cluster 1 VS others
ELFN1-AS1	-2.81706	3.11989	-17.8335	4.82415e-70	1.85462e-69	147.956	Cluster 1 VS others
EML2-AS1	-2.85269	3.61769	-31.3495	9.30972e-206	1.27092e-204	459.803	Cluster 1 VS others
OGFRP1	-2.85513	4.19841	-40.3471	0	0	744.694	Cluster 1 VS others
RP11-610P16.1	-2.85866	2.55121	-33.8791	3.93359e-238	6.61898e-237	534.277	Cluster 1 VS others
RP11-73M7.1	-2.85996	2.32729	-26.3453	6.83869e-148	6.03009e-147	326.799	Cluster 1 VS others
RP11-510J16.5	-2.8703	2.29429	-26.0644	6.73934e-145	5.8132e-144	319.919	Cluster 1 VS others
CTB-158D10.3	-2.87087	2.17283	-22.9882	5.75666e-114	3.71689e-113	248.841	Cluster 1 VS others
CTA-384D8.34	-2.87414	3.21777	-26.44	6.60094e-149	5.8727e-148	329.112	Cluster 1 VS others
RBPMS-AS1	-2.87428	4.89893	-30.4388	1.32903e-194	1.70181e-193	434.079	Cluster 1 VS others
AC019117.2	-2.90091	2.50495	-23.801	8.33495e-122	5.8504e-121	266.846	Cluster 1 VS others
RP11-164P12.4	-2.91235	3.04664	-29.3135	3.39325e-181	3.97994e-180	403.345	Cluster 1 VS others
RP11-588L15.2	-2.91837	2.35069	-38.3398	5.87023e-300	1.42249e-298	676.478	Cluster 1 VS others
RP11-567G11.1	-2.91974	1.95759	-23.5868	1.02313e-119	7.05165e-119	262.056	Cluster 1 VS others
CASC9	-2.93073	4.26717	-17.0572	2.55865e-64	9.13171e-64	134.764	Cluster 1 VS others
RP11-145A3.1	-2.93627	2.52148	-28.124	1.73512e-167	1.80449e-166	371.841	Cluster 1 VS others
CTA-384D8.31	-2.95177	2.21236	-23.3179	4.07109e-117	2.72257e-116	256.079	Cluster 1 VS others
LINC00857	-2.96141	6.15521	-30.271	1.41227e-192	1.77177e-191	429.342	Cluster 1 VS others
C6orf99	-2.96702	3.96908	-35.2839	5.73172e-257	1.08204e-255	577.566	Cluster 1 VS others
RP11-109J4.1	-2.96828	3.55539	-22.2274	7.52816e-107	4.53842e-106	232.456	Cluster 1 VS others
RP11-295M3.4	-2.969	5.80047	-25.2103	5.72887e-136	4.5423e-135	299.211	Cluster 1 VS others
RP11-1038A11.3	-3.00352	2.22686	-19.7871	1.71467e-85	8.13503e-85	183.442	Cluster 1 VS others
RP11-93B14.9	-3.02065	6.48034	-42.7738	0	0	830.425	Cluster 1 VS others
RP11-1149O23.3	-3.0237	7.02084	-51.737	0	0	1175.42	Cluster 1 VS others
RP11-465N4.4	-3.03517	6.24653	-38.1004	1.71011e-296	4.07425e-295	668.372	Cluster 1 VS others
RP13-463N16.6	-3.04118	2.32928	-25.4016	6.03868e-138	4.89365e-137	303.942	Cluster 1 VS others
RP11-285E9.6	-3.04173	2.14777	-31.3949	2.5488e-206	3.51337e-205	461.131	Cluster 1 VS others
RP11-150O12.3	-3.06026	2.97347	-18.4792	5.51595e-75	2.28548e-74	159.308	Cluster 1 VS others
RP11-554I8.2	-3.06379	2.10778	-20.8713	1.05564e-94	5.5533e-94	204.595	Cluster 1 VS others
LINC00543	-3.06822	2.91643	-20.519	1.16453e-91	5.92184e-91	197.593	Cluster 1 VS others
CTD-2227E11.1	-3.07852	4.69795	-30.0852	2.40752e-190	2.96778e-189	424.315	Cluster 1 VS others
RP11-67L3.5	-3.08056	3.26989	-31.3485	9.5965e-206	1.30827e-204	459.789	Cluster 1 VS others
AC079767.4	-3.08208	2.98656	-29.5071	1.79221e-183	2.12981e-182	408.586	Cluster 1 VS others
AC019117.1	-3.08414	2.32801	-20.3483	3.33276e-90	1.66068e-89	194.259	Cluster 1 VS others
RP3-512B11.3	-3.08936	5.60576	-28.7388	1.63461e-174	1.81418e-173	387.849	Cluster 1 VS others
Z83851.4	-3.09199	5.46839	-47.7688	0	0	1017.65	Cluster 1 VS others
HOXA11-AS	-3.09688	4.70108	-17.5995	2.71946e-68	1.0252e-67	143.854	Cluster 1 VS others
LINC00261	-3.114	4.18152	-16.0008	6.52089e-57	2.0821e-56	117.796	Cluster 1 VS others
RP11-666A8.9	-3.11626	2.68825	-25.376	1.11141e-137	8.98465e-137	303.326	Cluster 1 VS others
LINC00239	-3.12841	3.63217	-30.7696	1.27107e-198	1.66634e-197	443.404	Cluster 1 VS others
RP11-291B21.2	-3.13273	3.09388	-26.45	5.15608e-149	4.59137e-148	329.368	Cluster 1 VS others
AC133644.2	-3.1345	4.9728	-38.9921	0	4.59451e-308	698.313	Cluster 1 VS others
RP11-297A16.4	-3.14019	5.8964	-30.3403	2.06409e-193	2.60933e-192	431.29	Cluster 1 VS others
CTD-2377D24.6	-3.14126	4.45487	-20.4185	8.41745e-91	4.23909e-90	195.552	Cluster 1 VS others
MIR205HG	-3.14852	6.90379	-19.5762	9.40548e-84	4.37437e-83	179.177	Cluster 1 VS others
LINC01614	-3.15781	3.56148	-21.0699	1.94333e-96	1.04166e-95	208.544	Cluster 1 VS others
PSORS1C3	-3.15942	2.93008	-23.6107	5.99812e-120	4.14268e-119	262.574	Cluster 1 VS others
RP11-875O11.3	-3.16657	2.80258	-31.1299	4.82598e-203	6.4723e-202	453.587	Cluster 1 VS others
CTD-3010D24.3	-3.20281	2.44983	-24.7028	8.73652e-131	6.57461e-130	287.486	Cluster 1 VS others
HOXB-AS3	-3.23187	4.30537	-20.8652	1.19332e-94	6.27094e-94	204.399	Cluster 1 VS others
CTD-2369P2.8	-3.23793	4.75324	-29.111	7.90022e-179	9.06239e-178	397.84	Cluster 1 VS others
RP11-116G8.5	-3.25405	2.69423	-14.5671	1.41321e-47	3.8745e-47	96.4573	Cluster 1 VS others
LINC01436	-3.28776	3.78499	-21.1649	2.83705e-97	1.54071e-96	210.46	Cluster 1 VS others
BBOX1-AS1	-3.29036	5.12141	-26.5038	1.35793e-149	1.21686e-148	330.607	Cluster 1 VS others
LINC01133	-3.30843	6.18131	-24.2464	3.33274e-126	2.43052e-125	276.764	Cluster 1 VS others
FAM83A-AS1	-3.31274	2.57497	-21.2921	2.12945e-98	1.1686e-97	213.078	Cluster 1 VS others
C10orf91	-3.32299	3.27592	-27.7072	8.50084e-163	8.48457e-162	361.05	Cluster 1 VS others
CH17-360D5.2	-3.32878	4.38377	-17.3657	1.45192e-66	5.34148e-66	139.931	Cluster 1 VS others
AC007283.5	-3.36504	4.69445	-25.7004	4.62922e-141	3.86197e-140	311.025	Cluster 1 VS others
KB-1562D12.1	-3.37844	2.65601	-23.5582	1.94308e-119	1.3318e-118	261.41	Cluster 1 VS others
ABHD11-AS1	-3.38477	5.08701	-28.5521	2.29574e-172	2.50034e-171	382.965	Cluster 1 VS others
RP11-22C11.2	-3.39935	5.73779	-34.4389	1.44412e-245	2.52875e-244	551.267	Cluster 1 VS others
RP3-439F8.1	-3.41385	4.70488	-34.5475	5.09116e-247	8.99439e-246	554.67	Cluster 1 VS others
AC020571.3	-3.42149	3.76914	-28.7741	6.41219e-175	7.15667e-174	388.906	Cluster 1 VS others
RP11-265D17.2	-3.43545	5.55563	-30.3306	2.70302e-193	3.40835e-192	431.057	Cluster 1 VS others
H19	-3.45655	11.5359	-22.9924	5.25261e-114	3.39586e-113	248.474	Cluster 1 VS others
TM4SF1-AS1	-3.49087	3.1423	-28.3369	6.63605e-170	7.0192e-169	377.395	Cluster 1 VS others
RP11-435O5.2	-3.49729	5.29928	-41.726	0	0	793.006	Cluster 1 VS others
RP11-44F14.8	-3.50696	4.48814	-27.5716	2.77218e-161	2.73656e-160	357.533	Cluster 1 VS others
RP11-800A3.4	-3.53597	6.99193	-30.3548	1.37951e-193	1.74614e-192	431.647	Cluster 1 VS others
RP11-49I11.1	-3.55487	5.71274	-35.8256	2.16585e-264	4.30175e-263	594.577	Cluster 1 VS others
LINC01559	-3.55796	3.38071	-18.7005	1.02497e-76	4.33938e-76	163.28	Cluster 1 VS others
AL928768.3	-3.67736	3.25473	-26.0986	2.91598e-145	2.51964e-144	320.749	Cluster 1 VS others
HOXA10-AS	-3.71045	3.97643	-21.2177	9.70787e-98	5.29525e-97	211.537	Cluster 1 VS others
RP11-89H19.2	-3.75077	4.79661	-33.9553	3.87281e-239	6.56128e-238	536.551	Cluster 1 VS others
MUC2	-3.75969	3.5622	-16.1191	1.01566e-57	3.28961e-57	119.698	Cluster 1 VS others
EGOT	-3.78621	3.34027	-30.8104	4.02481e-199	5.29044e-198	444.569	Cluster 1 VS others
RP11-1399P15.1	-3.81574	3.41924	-38.2546	1.00878e-298	2.42671e-297	673.634	Cluster 1 VS others
RP11-326C3.2	-3.83489	6.00528	-30.9388	1.08056e-200	1.42792e-199	448.068	Cluster 1 VS others
HOXA-AS2	-3.83678	6.59935	-35.4239	7.04805e-259	1.34592e-257	581.851	Cluster 1 VS others
DSG2-AS1	-3.87021	3.07987	-42.9193	0	0	835.798	Cluster 1 VS others
RP11-161H23.5	-3.88704	10.2395	-21.8271	3.42079e-103	1.98498e-102	223.694	Cluster 1 VS others
RP11-731F5.2	-3.90827	4.10411	-22.3559	4.89663e-108	2.97368e-107	235.193	Cluster 1 VS others
AC009299.3	-3.95629	5.4177	-28.0071	3.64355e-166	3.74986e-165	368.725	Cluster 1 VS others
RP11-757F18.5	-4.00156	4.89353	-34.418	2.75207e-245	4.81053e-244	550.699	Cluster 1 VS others
RP5-1028K7.2	-4.03548	3.9707	-35.46	2.26287e-259	4.34638e-258	583.12	Cluster 1 VS others
CTA-384D8.35	-4.08562	4.92637	-32.1801	3.64795e-216	5.36421e-215	483.725	Cluster 1 VS others
RP11-357H14.17	-4.16191	3.94361	-21.5121	2.34389e-100	1.31691e-99	217.562	Cluster 1 VS others
AC005083.1	-4.27021	5.50346	-35.5847	4.44328e-261	8.60104e-260	587.004	Cluster 1 VS others
LINC00885	-4.28071	3.56067	-25.8568	1.05362e-142	8.91752e-142	314.872	Cluster 1 VS others
FAM83H-AS1	-4.36722	9.28809	-41.4304	0	0	782.412	Cluster 1 VS others
RP4-568C11.4	-4.44458	7.81415	-31.0136	1.30274e-201	1.73541e-200	450.102	Cluster 1 VS others
RP11-44F21.5	-4.45859	3.6058	-23.8688	1.80187e-122	1.27469e-121	268.377	Cluster 1 VS others
WFDC21P	-4.49321	5.85361	-30.3292	2.81004e-193	3.53879e-192	431.068	Cluster 1 VS others
RP3-416H24.1	-4.99444	4.66696	-28.0002	4.35997e-166	4.48254e-165	368.612	Cluster 1 VS others
CTD-2396E7.11	-5.11382	8.01478	-44.0672	0	0	877.593	Cluster 1 VS others
RP11-27G14.4	-5.28262	4.25276	-36.3922	3.02582e-272	6.28699e-271	612.738	Cluster 1 VS others
U47924.27	-5.52392	5.10757	-27.6295	6.28024e-162	6.22434e-161	359.054	Cluster 1 VS others
RP11-510N19.5	-5.63022	4.4042	-32.7384	2.77288e-223	4.25418e-222	500.135	Cluster 1 VS others
RP11-532F12.5	-5.79851	7.62826	-42.7151	0	0	828.366	Cluster 1 VS others
RP11-465B22.8	-5.82083	5.43831	-33.3473	3.69636e-231	5.97628e-230	518.235	Cluster 1 VS others
RP3-523K23.2	-6.21609	5.73502	-26.5535	3.95936e-150	3.56738e-149	331.93	Cluster 1 VS others
RMST	3.72909	2.9001	49.85	0	0	1099.26	Cluster 2 VS others
SLC26A4-AS1	2.62483	4.59692	44.1807	0	0	881.813	Cluster 2 VS others
LINC00844	2.59558	1.76591	31.7919	2.84326e-211	4.47295e-209	472.65	Cluster 2 VS others
PCA3	2.35415	2.10214	32.4314	2.34404e-219	4.38336e-217	491.227	Cluster 2 VS others
CTD-2311B13.5	2.34352	0.538978	32.1501	8.75603e-216	1.49622e-213	482.979	Cluster 2 VS others
RP11-244H18.1	2.20888	0.257928	31.5083	9.92823e-208	1.3859e-205	464.464	Cluster 2 VS others
PCAT4	2.19702	-0.0389425	36.6291	1.47251e-275	8.58473e-273	620.234	Cluster 2 VS others
POTEH-AS1	2.19679	0.0949073	32.9342	8.3928e-226	1.69757e-223	505.963	Cluster 2 VS others
CTD-2377O17.1	2.07763	2.72598	37.7945	4.33183e-292	3.30252e-289	658.387	Cluster 2 VS others
PGM5-AS1	2.04743	1.80576	33.6239	8.93906e-235	2.16085e-232	526.643	Cluster 2 VS others
AC021218.2	-2.00736	2.79813	-18.2866	1.7091e-73	1.38503e-72	156.374	Cluster 2 VS others
BBOX1-AS1	-2.01086	5.12141	-27.7334	4.33668e-163	2.5135e-161	361.955	Cluster 2 VS others
AFAP1-AS1	-2.01215	5.68025	-23.5547	2.10111e-119	4.91134e-118	261.608	Cluster 2 VS others
LINC01133	-2.02159	6.18131	-24.758	2.41135e-131	7.26409e-130	289.016	Cluster 2 VS others
AL928768.3	-2.04694	3.25473	-23.883	1.30779e-122	3.3579e-121	269.03	Cluster 2 VS others
RP11-731F5.2	-2.057	4.10411	-20.3836	1.67023e-90	2.00165e-89	195.335	Cluster 2 VS others
UCA1	-2.07927	6.03829	-24.9865	1.13692e-133	3.58855e-132	294.364	Cluster 2 VS others
CASC9	-2.12105	4.26717	-20.7467	1.2735e-93	1.63071e-92	202.482	Cluster 2 VS others
CTA-384D8.35	-2.14117	4.92637	-29.593	1.73771e-184	1.62476e-182	411.111	Cluster 2 VS others
CTD-3010D24.3	-2.15468	2.44983	-26.3731	3.43911e-148	1.45043e-146	327.74	Cluster 2 VS others
RP11-89K21.1	-2.20625	2.89606	-22.9904	5.48691e-114	1.14486e-112	249.246	Cluster 2 VS others
HOXB-AS3	-2.21587	4.30537	-24.1281	4.98887e-125	1.35095e-123	274.566	Cluster 2 VS others
KIAA0125	-2.24749	4.87672	-28.7795	5.54435e-175	4.13158e-173	389.278	Cluster 2 VS others
RP11-284F21.10	-2.2774	7.1353	-29.4575	6.89153e-183	6.15333e-181	407.42	Cluster 2 VS others
RP11-357H14.17	-2.44845	3.94361	-21.5772	6.12039e-101	9.37545e-100	219.294	Cluster 2 VS others
LINC01559	-2.94551	3.38071	-24.9548	2.39521e-133	7.48863e-132	293.675	Cluster 2 VS others
RP11-498C9.3	3.81173	2.91625	35.7168	6.82778e-263	1.69175e-259	591.288	Cluster 3 VS others
RP1-20B21.4	3.74474	2.83684	39.2723	1.32363071587565e-313	4.37283467501452e-310	707.844	Cluster 3 VS others
RP11-867G23.4	3.55281	4.06189	35.4113	1.049e-258	2.07934e-255	581.678	Cluster 3 VS others
AP001615.9	3.42602	1.51807	42.5432	0	0	822.025	Cluster 3 VS others
CTD-2545M3.2	3.11729	2.88838	29.7499	2.40516e-186	7.94584e-184	415.381	Cluster 3 VS others
RP3-508I15.18	3.07225	3.05655	34.0509	2.10739e-240	1.89876e-237	539.597	Cluster 3 VS others
AC005606.15	3.05079	2.25232	34.6847	7.34843e-249	1.04043e-245	559.015	Cluster 3 VS others
CTD-2531D15.5	3.02328	3.31663	32.0037	6.18734e-214	3.60722e-211	478.775	Cluster 3 VS others
RP1-56K13.3	2.96656	0.766605	34.356	1.84902e-244	1.83256e-241	548.844	Cluster 3 VS others
RP5-940J5.9	2.96117	4.8609	34.3965	5.33663e-245	5.87682e-242	550.174	Cluster 3 VS others
RP11-571M6.7	2.89085	1.56464	28.4324	5.38883e-171	1.44348e-168	380.118	Cluster 3 VS others
CTA-363E6.7	2.84994	0.92817	34.5234	1.07145e-246	1.32739e-243	553.985	Cluster 3 VS others
RP11-256P1.1	2.78187	3.82087	30.5321	9.85148e-196	4.06825e-193	436.948	Cluster 3 VS others
RP11-746M1.1	2.73288	6.18825	24.0296	4.70299e-124	4.08871e-122	272.225	Cluster 3 VS others
RP11-316M1.12	2.71869	6.59912	29.8968	4.29676e-188	1.46846e-185	419.363	Cluster 3 VS others
RP11-498C9.13	2.68767	3.98284	26.4765	2.67605e-149	4.42038e-147	330.263	Cluster 3 VS others
CTD-2561B21.7	2.63424	1.00922	33.7399	2.67934e-236	2.21291e-233	530.096	Cluster 3 VS others
RP11-566K11.5	2.6179	0.952973	32.1231	1.91993e-215	1.26856e-212	482.187	Cluster 3 VS others
RP11-110I1.6	2.60135	5.18824	35.155	3.251e-255	5.3701e-252	573.656	Cluster 3 VS others
RP11-627K11.6	2.57417	4.35428	40.5524	0	0	751.826	Cluster 3 VS others
AC006547.8	2.51235	3.20916	31.7275	1.82114e-210	9.49962e-208	470.802	Cluster 3 VS others
LA16c-390E6.5	2.48429	6.51136	23.8893	1.13445e-122	9.60984e-121	269.046	Cluster 3 VS others
RP11-109P14.10	2.45098	3.10907	29.9613	7.30513e-189	2.58576e-186	421.165	Cluster 3 VS others
CTC-425F1.4	2.4282	2.21305	32.0826	6.23697e-215	3.86341e-212	481.048	Cluster 3 VS others
RP11-961A15.1	2.42352	0.738306	33.0027	1.09551e-226	7.75541e-224	507.993	Cluster 3 VS others
RP11-265N6.2	2.41192	2.91931	30.6502	3.62493e-197	1.63303e-194	440.244	Cluster 3 VS others
RP11-334E6.10	2.39812	0.466297	30.8222	2.89263e-199	1.36519e-196	445.009	Cluster 3 VS others
ARAP1-AS1	2.39418	5.16786	25.0516	2.45011e-134	2.9979e-132	295.875	Cluster 3 VS others
RP11-7I15.3	2.31822	3.03172	26.5944	1.43452e-150	2.49431e-148	333.201	Cluster 3 VS others
RP11-498P14.3	2.31011	1.25439	33.3281	6.57402e-231	5.01193e-228	517.714	Cluster 3 VS others
RP11-152H18.3	2.2277	6.76328	24.7542	2.63508e-131	2.8082e-129	288.876	Cluster 3 VS others
CTB-191K22.5	2.20511	6.15537	20.8189	3.01251e-94	1.20879e-92	203.789	Cluster 3 VS others
RP11-90P5.2	2.17475	1.8344	26.0066	2.76104e-144	4.27573e-142	318.782	Cluster 3 VS others
AC007308.7	2.17169	1.04485	28.3335	7.24327e-170	1.88916e-167	377.513	Cluster 3 VS others
CTD-2647L4.5	2.16766	4.88101	24.5814	1.46903e-129	1.48567e-127	284.91	Cluster 3 VS others
RP11-244F12.2	2.1437	2.37686	25.8657	8.49469e-143	1.22261e-140	315.361	Cluster 3 VS others
RP11-804A23.4	2.12636	0.394298	29.1012	1.02878e-178	2.83228e-176	397.808	Cluster 3 VS others
RP11-388M20.2	2.11542	0.340388	27.9458	1.78785e-165	4.3218e-163	367.413	Cluster 3 VS others
RP11-3P17.5	2.07922	2.09129	19.5542	1.42353e-83	4.36799e-82	179.431	Cluster 3 VS others
RP11-474G23.2	-2.30537	5.74207	-22.56	6.18948e-110	3.85811e-108	239.91	Cluster 3 VS others
AP000439.3	2.28304	1.65711	33.1819	5.23354e-229	5.18696e-225	512.972	Cluster 4 VS others
RP5-1171I10.5	3.0499	5.22286	43.7839	0	0	867.284	Cluster 5 VS others
KIAA0125	2.86528	4.87672	28.4572	2.80502e-171	2.48219e-169	380.683	Cluster 5 VS others
RP11-367G6.3	2.7315	2.82331	39.4437	3.87050236446999e-316	3.48732263038746e-313	713.725	Cluster 5 VS others
PIK3CD-AS1	2.722	1.53729	47.4318	0	0	1004.45	Cluster 5 VS others
RP13-786C16.1	2.54668	-0.591167	49.2314	0	0	1074.38	Cluster 5 VS others
AC096558.1	2.52402	0.474987	43.5579	0	0	858.807	Cluster 5 VS others
RP11-830F9.7	2.50567	1.48246	35.9297	7.93186e-266	3.57331e-263	598.038	Cluster 5 VS others
CTB-96E2.7	2.33637	-0.123044	28.8763	4.21387e-176	4.30554e-174	391.847	Cluster 5 VS others
AL122127.25	2.32747	0.779995	30.773	1.15339e-198	1.75865e-196	443.684	Cluster 5 VS others
RP1-29C18.8	2.26905	1.74573	36.6582	5.7502e-276	2.99949e-273	621.346	Cluster 5 VS others
RP3-323N1.2	2.19265	-0.254057	42.6633	0	0	826.277	Cluster 5 VS others
CTA-331P3.1	2.15291	0.866455	37.5817	4.82795e-289	2.8147e-286	651.357	Cluster 5 VS others
AC008753.4	2.14779	-0.09326	35.86	7.27639e-265	3.13549e-262	595.755	Cluster 5 VS others
RP11-1143G9.4	2.12517	5.97394	15.5637	5.60064e-54	3.59043e-53	111.291	Cluster 5 VS others
RP11-107E5.4	2.12327	-0.316348	39.917	3.95252516672997e-323	3.91744650587524e-320	729.71	Cluster 5 VS others
CTB-26E19.1	2.11378	0.0180622	32.4379	1.93563e-219	4.36001e-217	491.397	Cluster 5 VS others
RP11-323N12.5	2.09623	1.03449	16.276	8.47203e-59	6.1604e-58	122.567	Cluster 5 VS others
RP11-84C10.2	2.01948	0.0889805	33.7727	9.92876e-237	2.98194e-234	531.113	Cluster 5 VS others
RP11-566K11.5	2.0157	0.952973	17.3262	2.82915e-66	2.51252e-65	139.706	Cluster 5 VS others
RP6-159A1.4	2.01087	4.74957	29.5941	1.68408e-184	1.98702e-182	411.089	Cluster 5 VS others
RP11-92C4.6	-2.00193	2.76499	-19.6571	2.03407e-84	2.78064e-83	181.394	Cluster 5 VS others
RP4-621F18.2	-2.00361	3.4852	-26.7216	6.04785e-152	3.4849e-150	336.368	Cluster 5 VS others
AC106786.1	-2.00384	2.98183	-19.5706	1.04496e-83	1.40144e-82	179.755	Cluster 5 VS others
RP11-626H12.1	-2.0058	1.21969	-21.0477	3.04369e-96	5.39643e-95	208.542	Cluster 5 VS others
RP11-276H7.3	-2.00611	1.87817	-22.784	4.90878e-112	1.22238e-110	244.767	Cluster 5 VS others
RP11-884K10.6	-2.00688	1.58636	-23.2746	1.06164e-116	2.91465e-115	255.472	Cluster 5 VS others
AC008268.1	-2.00814	2.02194	-14.7498	1.01549e-48	5.62266e-48	99.6171	Cluster 5 VS others
RP11-420L9.5	-2.01695	7.71457	-31.3668	5.69284e-206	1.06456e-203	460.447	Cluster 5 VS others
LINC01607	-2.01948	3.50283	-22.7699	6.66488e-112	1.65139e-110	244.431	Cluster 5 VS others
CTD-3064M3.3	-2.0235	4.36385	-22.938	1.72099e-113	4.43032e-112	248.053	Cluster 5 VS others
TFAP2A-AS1	-2.02684	4.78421	-18.2647	2.52028e-73	2.64884e-72	155.856	Cluster 5 VS others
RP11-422N16.3	-2.02704	1.62176	-21.326	1.06593e-98	1.98208e-97	214.172	Cluster 5 VS others
BLACAT1	-2.02732	5.41541	-13.3794	1.79304e-40	7.90516e-40	80.5436	Cluster 5 VS others
LINC01508	-2.03457	2.8901	-13.8524	3.1155e-43	1.47037e-42	87.0211	Cluster 5 VS others
RP6-201G10.2	-2.03571	4.04463	-25.2374	3.01402e-136	1.2395e-134	300.314	Cluster 5 VS others
USP27X-AS1	-2.04	5.94998	-39.1923	2.00214432129231e-312	0	705.173	Cluster 5 VS others
CTD-2396E7.11	-2.04292	8.01478	-17.4208	5.70895e-67	5.16254e-66	141.142	Cluster 5 VS others
CTC-497E21.3	-2.04352	2.14665	-18.7607	3.44042e-77	3.97413e-76	164.838	Cluster 5 VS others
RP11-160O5.1	-2.04503	5.93995	-27.8561	1.82468e-164	1.39111e-162	365.087	Cluster 5 VS others
RP11-290L1.3	-2.04568	2.39501	-12.5587	6.69046e-36	2.58515e-35	70.2914	Cluster 5 VS others
WWC2-AS2	-2.04643	4.09386	-26.2406	8.99753e-147	4.79433e-145	324.481	Cluster 5 VS others
RP11-528A4.2	-2.04814	1.50906	-15.9077	2.78908e-56	1.89462e-55	116.941	Cluster 5 VS others
RP11-490M8.1	-2.04948	5.26037	-27.8219	4.41207e-164	3.31273e-162	364.219	Cluster 5 VS others
RP11-627G18.1	-2.05061	1.60309	-19.8846	2.65623e-86	3.81029e-85	185.741	Cluster 5 VS others
RP11-141O11.2	-2.0519	2.39503	-19.8968	2.09984e-86	3.02492e-85	185.961	Cluster 5 VS others
LINC00844	-2.05239	1.76591	-12.3494	8.85482e-35	3.30796e-34	67.7475	Cluster 5 VS others
LINC01117	-2.05385	2.79964	-18.9325	1.4963e-78	1.78673e-77	167.939	Cluster 5 VS others
RP4-625H18.2	-2.056	3.68889	-18.0976	4.80958e-72	4.89402e-71	152.975	Cluster 5 VS others
ID2-AS1	-2.05625	4.11012	-25.7095	3.7187e-141	1.72224e-139	311.585	Cluster 5 VS others
RP1-223E5.4	-2.05636	5.1158	-26.3682	3.88594e-148	2.11613e-146	327.592	Cluster 5 VS others
MIR31HG	-2.05841	2.8338	-14.8487	2.4081e-49	1.35838e-48	101.014	Cluster 5 VS others
AC013275.2	-2.06248	2.40866	-14.6037	8.35992e-48	4.52266e-47	97.5108	Cluster 5 VS others
RP11-229P13.23	-2.07048	2.14373	-13.2047	1.77873e-39	7.6415e-39	78.473	Cluster 5 VS others
FAM83H-AS1	-2.07409	9.28809	-18.7885	2.0745e-77	2.40753e-76	165.048	Cluster 5 VS others
GRM5-AS1	-2.077	2.28242	-15.0096	2.27482e-50	1.32156e-49	103.385	Cluster 5 VS others
RP11-128A17.1	-2.07834	3.1031	-23.312	4.63787e-117	1.27683e-115	256.282	Cluster 5 VS others
KCNJ2-AS1	-2.07989	4.9968	-26.4926	1.79401e-149	9.87802e-148	330.667	Cluster 5 VS others
RP11-301L8.2	-2.0889	3.04657	-22.8148	2.5161e-112	6.32921e-111	245.42	Cluster 5 VS others
KB-1562D12.1	-2.08996	2.65601	-14.3008	6.20399e-46	3.18755e-45	93.218	Cluster 5 VS others
RP11-244F12.3	-2.09618	4.61956	-21.7148	3.54355e-102	7.21153e-101	222.076	Cluster 5 VS others
TGFB2-AS1	-2.09727	2.74331	-21.585	5.216e-101	1.03185e-99	219.456	Cluster 5 VS others
AC025165.8	-2.09748	3.38756	-24.3661	2.13122e-127	7.4375e-126	280.007	Cluster 5 VS others
RP11-262A16.1	-2.11191	2.87659	-27.4743	3.34835e-160	2.30455e-158	355.328	Cluster 5 VS others
RP11-513G11.4	-2.11655	2.78225	-16.5878	5.67473e-61	4.33633e-60	127.649	Cluster 5 VS others
CH507-254M2.2	-2.11882	7.87017	-22.9887	5.68764e-114	1.49127e-112	249.039	Cluster 5 VS others
RP11-834C11.14	-2.1213	3.73723	-15.7741	2.21621e-55	1.46726e-54	114.782	Cluster 5 VS others
RP11-610P16.1	-2.12157	2.55121	-23.661	1.94439e-120	5.76971e-119	264.043	Cluster 5 VS others
RP11-506K6.4	-2.12199	3.55442	-28.8233	1.72864e-175	1.73056e-173	390.439	Cluster 5 VS others
U47924.27	-2.1252	5.10757	-12.0142	5.07974e-33	1.7974e-32	63.53	Cluster 5 VS others
TTC39A-AS1	-2.1348	3.11981	-18.1169	3.42477e-72	3.49927e-71	153.355	Cluster 5 VS others
AC064875.2	-2.13877	2.35407	-20.2425	2.63362e-89	4.05308e-88	192.618	Cluster 5 VS others
RP11-688G15.3	-2.13934	4.53138	-14.4184	1.1766e-46	6.16346e-46	94.7582	Cluster 5 VS others
HCG16	-2.13981	2.90153	-28.8673	5.36093e-176	5.42165e-174	391.6	Cluster 5 VS others
CTD-2308L22.1	-2.14534	3.92508	-21.3342	9.02271e-99	1.68407e-97	214.28	Cluster 5 VS others
CTD-2383M3.1	-2.15135	3.15037	-28.4292	5.86989e-171	5.14836e-169	380.031	Cluster 5 VS others
LINC01135	-2.15982	2.96027	-26.9821	8.82114e-155	5.43021e-153	342.881	Cluster 5 VS others
RP11-627G23.1	-2.1618	5.22365	-16.6208	3.32436e-61	2.55805e-60	128.059	Cluster 5 VS others
RGMB-AS1	-2.16458	5.43737	-31.687	5.86197e-210	1.16196e-207	469.637	Cluster 5 VS others
CTB-178M22.2	-2.16712	3.13011	-23.4465	2.34146e-118	6.66845e-117	259.258	Cluster 5 VS others
RP3-406A7.7	-2.16994	5.67695	-27.8435	2.52555e-164	1.91074e-162	364.774	Cluster 5 VS others
RP11-999E24.3	-2.17931	4.8788	-22.1092	9.18692e-106	1.98803e-104	230.296	Cluster 5 VS others
EWSAT1	-2.18136	3.50499	-18.1077	4.02493e-72	4.10402e-71	153.172	Cluster 5 VS others
RP11-295M3.4	-2.18295	5.80047	-18.4161	1.70717e-74	1.83911e-73	158.496	Cluster 5 VS others
RP11-67L3.5	-2.18319	3.26989	-21.6723	8.55253e-102	1.71935e-100	221.247	Cluster 5 VS others
RP4-798P15.3	-2.18437	7.47906	-24.8417	3.40344e-132	1.30742e-130	290.915	Cluster 5 VS others
RP11-96D1.11	-2.18773	9.96811	-26.5972	1.34016e-150	7.5468e-149	333.132	Cluster 5 VS others
RP1-206D15.6	-2.19131	4.2373	-28.1368	1.24486e-167	1.00308e-165	372.393	Cluster 5 VS others
AC009014.3	-2.19197	2.90073	-13.0914	7.75317e-39	3.26708e-38	76.9829	Cluster 5 VS others
LINC00543	-2.19655	2.91643	-14.3918	1.71699e-46	8.94226e-46	94.4917	Cluster 5 VS others
DOCK9-AS2	-2.20197	5.38705	-28.408	1.02533e-170	8.83652e-169	379.462	Cluster 5 VS others
HOTAIR	-2.20263	3.19873	-13.2707	7.49489e-40	3.25512e-39	79.2782	Cluster 5 VS others
KRTAP5-AS1	-2.20342	5.20173	-22.5638	5.70212e-110	1.34556e-108	239.953	Cluster 5 VS others
RP11-120J1.1	-2.20422	2.30663	-17.3835	1.07477e-66	9.64856e-66	140.78	Cluster 5 VS others
TBX5-AS1	-2.20991	2.58059	-13.9513	8.03033e-44	3.88806e-43	88.3933	Cluster 5 VS others
RP11-395N3.2	-2.2115	3.36354	-23.5818	1.1442e-119	3.33535e-118	262.264	Cluster 5 VS others
THRB-AS1	-2.21576	3.18401	-27.0771	8.05594e-156	5.08551e-154	345.269	Cluster 5 VS others
RP11-66N24.6	-2.22426	1.87778	-18.3373	6.94989e-74	7.41446e-73	157.269	Cluster 5 VS others
RP11-483I13.5	-2.22508	2.62619	-18.2271	4.90649e-73	5.11876e-72	155.306	Cluster 5 VS others
RP3-512B11.3	-2.22571	5.60576	-20.9071	5.15665e-95	8.87284e-94	205.589	Cluster 5 VS others
EPB41L4A-AS2	-2.22978	5.32803	-28.6933	5.46618e-174	5.15955e-172	386.983	Cluster 5 VS others
RP11-4K16.2	-2.23356	1.89306	-24.189	1.24075e-125	4.05843e-124	275.97	Cluster 5 VS others
AC012531.25	-2.23616	2.41615	-17.9772	3.96583e-71	3.94236e-70	150.939	Cluster 5 VS others
RP13-514E23.1	-2.24004	3.14725	-19.4903	4.75221e-83	6.27988e-82	178.248	Cluster 5 VS others
RP11-1134I14.8	-2.24069	3.80823	-19.1421	3.15325e-80	3.97102e-79	171.747	Cluster 5 VS others
RP11-794G24.1	-2.24789	3.03028	-18.8285	1.00082e-77	1.16971e-76	166.046	Cluster 5 VS others
RP11-234K24.6	-2.25251	2.61782	-27.0264	2.88988e-155	1.7901e-153	343.992	Cluster 5 VS others
RP11-276H7.2	-2.26835	3.22843	-23.1299	2.57454e-115	6.97165e-114	252.279	Cluster 5 VS others
RNF185-AS1	-2.27193	3.70252	-16.0283	4.23797e-57	2.94135e-56	118.747	Cluster 5 VS others
RP11-732A19.5	-2.27193	6.82929	-22.2202	8.77308e-107	1.94519e-105	232.564	Cluster 5 VS others
RP11-351J23.1	-2.28399	2.74236	-19.0515	1.68166e-79	2.06019e-78	170.127	Cluster 5 VS others
CH17-132F21.5	-2.28829	4.46137	-29.5314	9.27899e-184	1.0333e-181	409.439	Cluster 5 VS others
RP11-579D7.4	-2.29283	3.36542	-25.5685	1.10758e-139	4.90054e-138	308.213	Cluster 5 VS others
H19	-2.31116	11.5359	-14.7248	1.458e-48	8.05027e-48	98.82	Cluster 5 VS others
AC005592.2	-2.31227	3.21503	-25.8668	8.26462e-143	3.99564e-141	315.394	Cluster 5 VS others
AC226118.1	-2.31289	2.80877	-21.1322	5.50073e-97	9.8764e-96	210.229	Cluster 5 VS others
ARHGAP5-AS1	-2.31474	7.35235	-41.8545	0	0	797.619	Cluster 5 VS others
AC016738.4	-2.31784	3.77921	-27.5324	7.56161e-161	5.31512e-159	356.814	Cluster 5 VS others
RP11-524D16__A.3	-2.31865	4.28182	-21.2746	3.04596e-98	5.59047e-97	213.065	Cluster 5 VS others
AC132217.4	-2.3233	6.20899	-12.6213	3.06528e-36	1.19653e-35	70.8272	Cluster 5 VS others
CTA-363E6.2	-2.32466	3.23561	-21.365	4.80543e-99	9.08905e-98	214.942	Cluster 5 VS others
HOXD-AS2	-2.33414	4.60955	-19.5307	2.22016e-83	2.95753e-82	178.94	Cluster 5 VS others
CTD-2541J13.1	-2.33566	2.90335	-22.9885	5.71644e-114	1.49487e-112	249.196	Cluster 5 VS others
RP11-845M18.6	-2.34036	2.47887	-22.9013	3.83099e-113	9.8111e-112	247.305	Cluster 5 VS others
AP006621.9	-2.34301	2.16628	-27.1879	4.8864e-157	3.1653e-155	348.056	Cluster 5 VS others
RP11-386M24.6	-2.35152	3.6602	-20.4395	5.56424e-91	8.90908e-90	196.426	Cluster 5 VS others
GATA6-AS1	-2.35391	3.4289	-18.1826	1.07612e-72	1.11447e-71	154.497	Cluster 5 VS others
CH17-140K24.6	-2.35831	2.23771	-24.4475	3.26349e-128	1.15516e-126	281.891	Cluster 5 VS others
AP000439.3	-2.37874	1.65711	-14.8974	1.18185e-49	6.7473e-49	101.772	Cluster 5 VS others
WDFY3-AS2	-2.37969	6.79721	-29.9855	3.7595e-189	4.71651e-187	421.806	Cluster 5 VS others
LINC00578	-2.38292	3.47157	-20.4799	2.51611e-91	4.06805e-90	197.226	Cluster 5 VS others
C17orf82	-2.40523	4.1655	-28.3704	2.75031e-170	2.34986e-168	378.493	Cluster 5 VS others
TM4SF1-AS1	-2.4119	3.1423	-19.0494	1.74572e-79	2.13603e-78	170.079	Cluster 5 VS others
RP11-164P12.4	-2.41969	3.04664	-23.2681	1.22462e-116	3.35282e-115	255.322	Cluster 5 VS others
AC007009.1	-2.42467	4.66105	-17.5011	1.45931e-67	1.34043e-66	142.67	Cluster 5 VS others
RP11-736K20.5	-2.43275	4.55131	-28.5038	8.22291e-172	7.54605e-170	381.993	Cluster 5 VS others
ALDH1L1-AS2	-2.43632	2.41592	-16.735	5.17466e-62	4.08654e-61	130.055	Cluster 5 VS others
RP11-440D17.3	-2.44124	7.9092	-31.2972	4.14577e-205	7.60902e-203	458.467	Cluster 5 VS others
CTD-2540B15.13	-2.45868	7.86159	-27.5873	1.85242e-161	1.32082e-159	358.144	Cluster 5 VS others
WNT5A-AS1	-2.47453	3.62081	-24.6366	4.08207e-130	1.49289e-128	286.247	Cluster 5 VS others
CH17-360D5.2	-2.47938	4.38377	-13.5021	3.51807e-41	1.5813e-40	82.2509	Cluster 5 VS others
LINC00961	-2.48357	4.97273	-31.0668	2.8871e-202	4.76901e-200	451.961	Cluster 5 VS others
CH17-360D5.3	-2.49048	3.27152	-14.5538	1.70825e-47	9.16645e-47	96.775	Cluster 5 VS others
RP11-611O2.5	-2.49246	6.66942	-24.8902	1.09241e-132	4.26253e-131	292.079	Cluster 5 VS others
AC006126.4	-2.49305	4.47952	-24.4808	1.50982e-128	5.40209e-127	282.633	Cluster 5 VS others
AC007383.4	-2.49707	1.97381	-15.9539	1.35779e-56	9.28713e-56	117.655	Cluster 5 VS others
SAMD12-AS1	-2.4971	2.76615	-23.5051	6.35086e-119	1.82975e-117	260.57	Cluster 5 VS others
RP11-725P16.2	-2.5116	5.26878	-30.774	1.12071e-198	1.73553e-196	443.714	Cluster 5 VS others
RP11-173P15.5	-2.52721	2.58785	-16.2702	9.28132e-59	6.73898e-58	122.601	Cluster 5 VS others
NKILA	-2.53031	6.53477	-27.2513	9.78762e-158	6.46701e-156	349.623	Cluster 5 VS others
CTD-2292P10.4	-2.54102	4.81539	-28.1755	4.53046e-168	3.68045e-166	373.397	Cluster 5 VS others
CTD-2517O10.6	-2.55726	6.19496	-35.5752	5.99585e-261	2.377e-258	586.835	Cluster 5 VS others
LINC01614	-2.57761	3.56148	-16.9218	2.41128e-63	1.96693e-62	133.068	Cluster 5 VS others
SATB2-AS1	-2.57762	3.00497	-19.7079	7.74659e-85	1.06782e-83	182.366	Cluster 5 VS others
CTD-3157E16.2	-2.60092	7.42685	-31.9031	1.14039e-212	2.35467e-210	475.854	Cluster 5 VS others
LINC01124	-2.60097	3.93289	-18.9191	1.91387e-78	2.27166e-77	167.668	Cluster 5 VS others
RP11-120K24.3	-2.61583	3.98315	-21.5893	4.77312e-101	9.46129e-100	219.523	Cluster 5 VS others
RP11-274H2.5	-2.62128	4.38255	-28.6753	8.81472e-174	8.24176e-172	386.519	Cluster 5 VS others
CTB-58E17.5	-2.62375	5.45524	-38.323	1.03058e-299	7.29579e-297	675.923	Cluster 5 VS others
RP11-49I11.1	-2.66781	5.71274	-26.7738	1.642e-152	9.51687e-151	337.639	Cluster 5 VS others
RP11-680F20.12	-2.66875	4.70774	-25.8947	4.19789e-143	2.06991e-141	316.054	Cluster 5 VS others
RP11-265D17.2	-2.6908	5.55563	-23.2566	1.57854e-116	4.30991e-115	255.006	Cluster 5 VS others
ADAMTS9-AS1	-2.7072	4.50089	-18.139	2.32161e-72	2.38441e-71	153.694	Cluster 5 VS others
RP11-482H16.1	-2.70958	4.75094	-23.3154	4.30373e-117	1.18814e-115	256.325	Cluster 5 VS others
RP11-1094H24.4	-2.71863	3.7609	-29.5444	6.51856e-184	7.42591e-182	409.785	Cluster 5 VS others
LINC01315	-2.72363	6.42846	-27.4103	1.71232e-159	1.15448e-157	353.664	Cluster 5 VS others
RP4-568C11.4	-2.74799	7.81415	-19.0751	1.08741e-79	1.3388e-78	170.356	Cluster 5 VS others
RP11-150O12.3	-2.74802	2.97347	-15.937	1.76783e-56	1.20668e-55	117.374	Cluster 5 VS others
MCF2L-AS1	-2.7688	5.51879	-23.4133	4.90108e-118	1.37996e-116	258.472	Cluster 5 VS others
MUC2	-2.77941	3.5622	-11.8371	4.13258e-32	1.41089e-31	61.6064	Cluster 5 VS others
RP3-523K23.2	-2.78427	5.73502	-13.6396	5.57615e-42	2.5657e-41	84.0147	Cluster 5 VS others
AGAP11	-2.80038	4.70944	-23.7346	3.71871e-121	1.11348e-119	265.662	Cluster 5 VS others
LINC01106	-2.81065	8.54326	-30.9642	5.27427e-201	8.43118e-199	449.028	Cluster 5 VS others
RP11-736K20.6	-2.81313	4.23424	-37.1916	1.73008e-283	9.52601e-281	638.567	Cluster 5 VS others
RP11-672A2.4	-2.82577	3.29499	-27.9122	4.27067e-165	3.3328e-163	366.564	Cluster 5 VS others
RP11-71H17.7	-2.84653	3.56001	-20.9026	5.63556e-95	9.68007e-94	205.607	Cluster 5 VS others
RP4-639F20.1	-2.84704	7.08002	-37.7335	3.24574e-291	2.14457e-288	656.42	Cluster 5 VS others
CTB-191K22.5	-2.87396	6.15537	-15.3453	1.53209e-52	9.49034e-52	108.173	Cluster 5 VS others
RP11-27G14.4	-2.8754	4.25276	-19.7323	4.86456e-85	6.74303e-84	182.79	Cluster 5 VS others
RP11-284F21.7	-2.90784	4.98383	-20.3279	4.96962e-90	7.76876e-89	194.216	Cluster 5 VS others
TGFB2-OT1	-3.0229	6.2217	-24.2792	1.57196e-126	5.29923e-125	277.954	Cluster 5 VS others
NEBL-AS1	-3.03395	3.41597	-27.8076	6.38738e-164	4.72428e-162	363.867	Cluster 5 VS others
LINC01123	-3.0721	8.40684	-31.067	2.87757e-202	4.76901e-200	451.938	Cluster 5 VS others
DRAIC	-3.0775	4.89017	-21.6377	1.75257e-101	3.50904e-100	220.506	Cluster 5 VS others
AC007405.6	-3.08612	6.0797	-34.7514	9.30559e-250	3.29385e-247	561.106	Cluster 5 VS others
RMST	-3.09305	2.9001	-17.4982	1.53186e-67	1.40446e-66	142.723	Cluster 5 VS others
RP3-416H24.1	-3.15007	4.66696	-18.2535	3.07601e-73	3.22265e-72	155.714	Cluster 5 VS others
RP11-510N19.5	-3.15097	4.4042	-18.4536	8.72204e-75	9.48893e-74	159.278	Cluster 5 VS others
RP11-283G6.3	-3.1595	4.27609	-30.1354	6.02766e-191	7.86055e-189	425.942	Cluster 5 VS others
RP11-465B22.8	-3.17048	5.43831	-19.2789	2.48532e-81	3.19897e-80	174.24	Cluster 5 VS others
RP11-89H19.2	-3.20633	4.79661	-28.0004	4.33335e-166	3.46353e-164	368.852	Cluster 5 VS others
CTD-3157E16.1	-3.2353	4.97727	-34.3616	1.55784e-244	5.32406e-242	549.071	Cluster 5 VS others
LINC00472	-3.24464	4.73533	-28.2897	2.28241e-169	1.88508e-167	376.382	Cluster 5 VS others
HAGLR	-3.26242	8.09856	-29.592	1.78449e-184	2.08071e-182	411.048	Cluster 5 VS others
SERTAD4-AS1	-3.27809	6.07768	-35.2622	1.13116e-256	4.15218e-254	576.999	Cluster 5 VS others
SNHG18	-3.28549	7.85706	-31.1696	1.56306e-203	2.71781e-201	454.854	Cluster 5 VS others
NAV2-AS1	-3.29649	4.01661	-24.3367	4.18756e-127	1.43609e-125	279.341	Cluster 5 VS others
RP11-334E6.12	-3.32654	8.41592	-31.1788	1.20439e-203	2.13156e-201	455.107	Cluster 5 VS others
SLC25A21-AS1	-3.32951	6.22142	-36.4432	5.8633e-273	2.7672e-270	614.431	Cluster 5 VS others
RP11-384L8.1	-3.4098	5.69409	-36.5774	7.81329e-275	3.87187e-272	618.721	Cluster 5 VS others
RP1-261G23.7	-3.60926	5.3906	-28.3542	4.21338e-170	3.53889e-168	378.067	Cluster 5 VS others
CTD-3193O13.11	-3.86442	4.01158	-20.5871	3.02765e-92	4.95984e-91	199.358	Cluster 5 VS others
CH17-360D5.2	3.37857	4.38377	43.6707	0	0	863.138	Cluster 6 VS others
CH17-360D5.3	3.32051	3.27152	47.5899	0	0	1010.7	Cluster 6 VS others
FAM83A-AS1	2.87315	2.57497	41.9749	0	0	801.898	Cluster 6 VS others
RP3-523K23.2	2.64641	5.73502	29.0379	5.61077e-178	2.63547e-176	396.034	Cluster 6 VS others
LINC01559	2.59648	3.38071	32.1975	2.19959e-216	1.81668e-214	484.382	Cluster 6 VS others
AFAP1-AS1	2.52832	5.68025	39.1284	1.75463211085295e-311	0	703.022	Cluster 6 VS others
CTA-384D8.35	2.5248	4.92637	48.4661	0	0	1044.83	Cluster 6 VS others
RP11-116G8.5	2.44027	2.69423	23.8231	5.06235e-122	9.37813e-121	267.555	Cluster 6 VS others
RP11-291B21.2	2.37912	3.09388	46.7796	0	0	979.498	Cluster 6 VS others
WFDC21P	2.35569	5.85361	37.711	6.81505e-291	1.87622e-288	655.669	Cluster 6 VS others
RP11-731F5.2	2.31814	4.10411	31.6446	1.98434e-209	1.52456e-207	468.38	Cluster 6 VS others
CTA-384D8.31	2.27995	2.21236	38.7894	1.65363e-306	5.85326e-304	691.576	Cluster 6 VS others
AL928768.3	2.26429	3.25473	37.1043	2.98094e-282	7.38603e-280	635.818	Cluster 6 VS others
RP11-357H14.17	2.20822	3.94361	27.2072	2.99449e-157	9.8273e-156	348.452	Cluster 6 VS others
CTA-384D8.34	2.20628	3.21777	47.2661	0	0	998.178	Cluster 6 VS others
RP11-554I8.2	2.15161	2.10778	31.2066	5.46931e-204	3.92799e-202	455.912	Cluster 6 VS others
AC007879.7	2.11813	3.35601	43.735	0	0	865.47	Cluster 6 VS others
RP13-463N16.6	2.09421	2.32928	37.7626	1.24332e-291	3.52072e-289	657.376	Cluster 6 VS others
RP11-350J20.12	2.0835	2.26534	32.9353	8.10999e-226	8.119e-224	506.083	Cluster 6 VS others
RP11-44F21.5	2.07021	3.6058	25.9062	3.17498e-143	8.50466e-142	316.235	Cluster 6 VS others
LINC00944	2.06065	3.12301	41.8035	0	0	795.812	Cluster 6 VS others
RP5-884M6.1	2.03446	3.94271	41.9495	0	0	801.014	Cluster 6 VS others
SH3PXD2A-AS1	2.01816	4.59792	38.3923	1.01671e-300	3.35888e-298	678.278	Cluster 6 VS others
AC002331.1	2.0095	1.59178	44.3953	0	0	889.681	Cluster 6 VS others
AC096579.13	2.0056	1.37593	42.9994	0	0	838.599	Cluster 6 VS others
RP11-334J6.7	-2.45447	7.65765	-20.5807	3.44133e-92	3.73571e-91	198.943	Cluster 6 VS others

## Sheet: miRNA
miRNA symbol	logFC	AveExpr	t	P.Value	adj.P.Val	B	One VS others
hsa-miR-9-5p	7.02172	9.80417	51.863	0	0	1174.78	Cluster 1 VS others
hsa-miR-219a-2-3p	6.35268	0.901134	64.5359	0	0	1716.92	Cluster 1 VS others
hsa-miR-9-3p	6.20185	1.96296	68.5533	0	0	1899.04	Cluster 1 VS others
hsa-miR-129-5p	4.90899	2.2674	64.0138	0	0	1693.55	Cluster 1 VS others
hsa-miR-124-3p	4.71548	0.54139	84.3549	0	0	2644.53	Cluster 1 VS others
hsa-miR-137	3.95629	0.759427	82.7081	0	0	2565.33	Cluster 1 VS others
hsa-miR-153-5p	3.72704	3.58931	49.2621	0	0	1071.24	Cluster 1 VS others
hsa-miR-153-3p	3.40882	1.52323	67.2518	0	0	1839.6	Cluster 1 VS others
hsa-miR-219a-5p	3.31342	1.27006	60.1379	0	0	1522.57	Cluster 1 VS others
hsa-miR-129-2-3p	3.2039	0.577587	79.8503	0	0	2428.52	Cluster 1 VS others
hsa-miR-338-3p	3.00748	8.29529	39.4135	9.54336456455958e-315	1.36359997529746e-313	710.246	Cluster 1 VS others
hsa-miR-138-5p	2.93189	1.55748	43.0746	0	0	838.217	Cluster 1 VS others
hsa-miR-383-5p	2.74386	0.808831	47.2546	0	0	993.495	Cluster 1 VS others
hsa-miR-885-5p	2.71222	1.75418	27.2909	6.23296e-158	3.67547e-157	349.526	Cluster 1 VS others
hsa-miR-431-3p	2.69704	2.74137	40.7086	0	0	754.609	Cluster 1 VS others
hsa-miR-338-5p	2.60484	2.41958	46.6924	0	0	972.079	Cluster 1 VS others
hsa-miR-891a-5p	2.59103	2.18842	25.9148	4.05731e-143	2.15327e-142	315.468	Cluster 1 VS others
hsa-miR-598-3p	2.52802	4.40068	43.4612	0	0	852.181	Cluster 1 VS others
hsa-miR-135a-5p	2.49425	2.19412	23.6191	6.84191e-120	3.23792e-119	262.077	Cluster 1 VS others
hsa-miR-323a-3p	2.46372	1.76788	42.0109	0	0	800.228	Cluster 1 VS others
hsa-miR-433-3p	2.37214	1.05955	52.5332	0	0	1201.95	Cluster 1 VS others
hsa-miR-758-5p	2.34331	2.48608	39.6626	2.01798148649982e-318	3.05991899734266e-317	718.701	Cluster 1 VS others
hsa-miR-3200-3p	2.31218	2.31371	36.1212	8.63252e-268	1.00218e-266	602.211	Cluster 1 VS others
hsa-miR-105-5p	2.3045	2.22939	19.0292	2.91043e-79	1.04973e-78	168.738	Cluster 1 VS others
hsa-miR-128-3p	2.27232	7.27938	49.2648	0	0	1071.35	Cluster 1 VS others
hsa-miR-139-3p	2.2708	3.3158	36.099	1.74847e-267	1.99864e-266	601.505	Cluster 1 VS others
hsa-miR-935	2.24737	1.71827	30.2111	1.67301e-191	1.23074e-190	426.727	Cluster 1 VS others
hsa-miR-346	2.19744	0.443412	78.139	0	0	2347.03	Cluster 1 VS others
hsa-miR-1224-5p	2.19331	0.914323	41.9933	0	0	799.603	Cluster 1 VS others
hsa-miR-139-5p	2.1721	5.30005	37.0252	2.21383e-280	2.78792e-279	631.178	Cluster 1 VS others
hsa-miR-410-3p	2.11529	3.02709	33.039	1.15785e-226	1.10293e-225	507.598	Cluster 1 VS others
hsa-miR-323b-3p	2.09699	1.81463	35.5057	2.37261e-259	2.59243e-258	582.796	Cluster 1 VS others
hsa-miR-3065-3p	2.09429	4.95291	28.2159	2.95335e-168	1.97688e-167	373.267	Cluster 1 VS others
hsa-miR-328-3p	2.06297	5.31692	31.2233	8.54477e-204	6.82663e-203	454.998	Cluster 1 VS others
hsa-miR-767-5p	2.04848	1.8996	18.3967	2.72133e-74	9.275e-74	157.325	Cluster 1 VS others
hsa-miR-485-3p	2.04639	2.02752	33.0343	1.33149e-226	1.25227e-225	507.459	Cluster 1 VS others
hsa-miR-1251-5p	1.85939	1.23641	22.5186	1.96247e-109	8.67925e-109	238.044	Cluster 1 VS others
hsa-miR-487b-3p	1.82762	2.124	35.857	3.73711e-264	4.14429e-263	593.845	Cluster 1 VS others
hsa-miR-5683	1.80846	1.52757	30.9127	5.47642e-200	4.23852e-199	446.242	Cluster 1 VS others
hsa-miR-592	1.80232	2.28762	26.5536	6.51261e-150	3.66581e-149	331.089	Cluster 1 VS others
hsa-miR-181c-3p	1.77523	5.63382	32.2577	1.07297e-216	9.37903e-216	484.672	Cluster 1 VS others
hsa-miR-181c-5p	1.73476	5.51676	32.895	8.21034e-225	7.62536e-224	503.341	Cluster 1 VS others
hsa-miR-329-3p	1.70544	0.740658	48.3774	0	0	1036.74	Cluster 1 VS others
hsa-miR-495-3p	1.65126	2.47118	30.2186	1.36274e-191	1.01252e-190	426.932	Cluster 1 VS others
hsa-miR-1296-5p	1.64265	2.90084	30.8419	3.99488e-199	3.02877e-198	444.257	Cluster 1 VS others
hsa-miR-889-3p	1.63763	3.26057	25.4054	8.39586e-138	4.36232e-137	303.247	Cluster 1 VS others
hsa-miR-370-3p	1.58809	2.2198	27.521	1.7938e-160	1.12948e-159	355.369	Cluster 1 VS others
hsa-miR-125b-5p	1.56621	9.33061	23.7161	7.78966e-121	3.73401e-120	264.245	Cluster 1 VS others
hsa-miR-539-5p	1.56297	2.23874	27.696	2.03665e-162	1.30451e-161	359.841	Cluster 1 VS others
hsa-miR-204-5p	1.56076	3.22474	14.485	4.79098e-47	1.17095e-46	94.8248	Cluster 1 VS others
hsa-miR-92b-3p	1.52674	6.81923	19.7153	7.88892e-85	3.00588e-84	181.521	Cluster 1 VS others
hsa-miR-758-3p	1.47357	2.7425	24.561	3.41236e-129	1.72475e-128	283.457	Cluster 1 VS others
hsa-miR-125b-2-3p	1.47242	4.09287	21.048	3.70476e-96	1.48791e-95	207.541	Cluster 1 VS others
hsa-miR-129-1-3p	1.47196	0.271326	57.5973	0	0	1413.09	Cluster 1 VS others
hsa-miR-149-5p	1.46973	5.34263	16.1628	5.4871e-58	1.51558e-57	119.91	Cluster 1 VS others
hsa-miR-409-5p	1.46159	2.89658	25.283	1.5418e-136	7.90042e-136	300.341	Cluster 1 VS others
hsa-miR-7-5p	1.45265	1.69896	24.4925	1.66162e-128	8.28577e-128	281.877	Cluster 1 VS others
hsa-miR-181d-5p	1.44597	4.37825	27.6378	9.06256e-162	5.75512e-161	358.35	Cluster 1 VS others
hsa-miR-380-5p	1.42898	0.592167	44.4799	0	0	889.378	Cluster 1 VS others
hsa-miR-432-5p	1.42872	2.44979	24.192	1.64262e-125	8.02937e-125	274.993	Cluster 1 VS others
hsa-miR-490-3p	1.39339	0.686282	26.3065	2.87889e-147	1.59628e-146	325.006	Cluster 1 VS others
hsa-miR-135a-3p	1.39151	0.536547	31.2829	1.57293e-204	1.27031e-203	456.689	Cluster 1 VS others
hsa-miR-1180-3p	1.38837	4.39048	22.0592	3.36417e-105	1.42833e-104	228.315	Cluster 1 VS others
hsa-miR-379-5p	1.36447	8.39071	17.5866	3.75253e-68	1.19151e-67	143.233	Cluster 1 VS others
hsa-miR-370-5p	1.35895	1.71389	29.4405	2.28563e-182	1.6021e-181	405.717	Cluster 1 VS others
hsa-miR-127-5p	1.34922	6.58923	18.1037	4.8403e-72	1.59837e-71	152.16	Cluster 1 VS others
hsa-miR-136-3p	1.34812	2.63158	22.5644	7.35558e-110	3.27257e-109	239.023	Cluster 1 VS others
hsa-miR-487a-5p	1.32301	0.739311	36.5667	5.75515e-274	6.8969e-273	616.42	Cluster 1 VS others
hsa-miR-330-3p	1.31017	2.16006	33.5229	6.24416e-233	6.35536e-232	522.017	Cluster 1 VS others
hsa-miR-551b-3p	1.30703	1.60547	18.8481	7.99447e-78	2.82852e-77	165.434	Cluster 1 VS others
hsa-miR-6511b-3p	1.30176	1.8342	29.5914	3.84899e-184	2.72362e-183	409.796	Cluster 1 VS others
hsa-miR-1179	1.2848	0.358465	46.9279	0	0	981.028	Cluster 1 VS others
hsa-miR-541-3p	1.27923	0.535831	37.7904	3.20612e-291	4.33117e-290	656.116	Cluster 1 VS others
hsa-miR-3065-5p	1.27232	1.84064	22.6749	6.84276e-111	3.06275e-110	241.393	Cluster 1 VS others
hsa-miR-138-1-3p	1.26532	0.499469	36.0885	2.44462e-267	2.75205e-266	601.171	Cluster 1 VS others
hsa-miR-412-5p	1.25064	1.9124	21.055	3.21992e-96	1.30732e-95	207.681	Cluster 1 VS others
hsa-miR-7-2-3p	1.2234	0.215696	47.406	0	0	999.289	Cluster 1 VS others
hsa-miR-628-5p	1.20845	3.68099	17.6172	2.22292e-68	7.08854e-68	143.754	Cluster 1 VS others
hsa-miR-136-5p	1.14455	3.75619	16.6709	1.59929e-61	4.67823e-61	128.02	Cluster 1 VS others
hsa-miR-1249	1.13922	1.54659	27.3788	6.70121e-159	4.01532e-158	351.753	Cluster 1 VS others
hsa-miR-99a-3p	1.13432	1.87894	22.4275	1.37643e-108	6.01582e-108	236.1	Cluster 1 VS others
hsa-miR-496	1.11214	1.10427	27.3978	4.1392e-159	2.50035e-158	352.235	Cluster 1 VS others
hsa-miR-539-3p	1.10747	0.517896	36.8776	2.60844e-278	3.23012e-277	626.413	Cluster 1 VS others
hsa-miR-382-5p	1.10133	3.43382	18.0811	7.19916e-72	2.3668e-71	151.764	Cluster 1 VS others
hsa-miR-485-5p	1.07655	0.383694	39.88	1.22528280168629e-321	1.89671801438455e-320	726.109	Cluster 1 VS others
hsa-miR-99a-5p	1.05151	8.81312	13.7753	9.2603e-43	2.18425e-42	85.0048	Cluster 1 VS others
hsa-miR-668-3p	1.03617	0.143871	54.7865	0	0	1294.66	Cluster 1 VS others
hsa-miR-127-3p	1.03573	8.22538	13.3659	2.21883e-40	5.15185e-40	79.5555	Cluster 1 VS others
hsa-miR-4787-3p	1.03243	0.816207	25.9863	7.16691e-144	3.94446e-143	317.199	Cluster 1 VS others
hsa-miR-770-5p	1.01944	0.127281	58.2641	0	0	1441.61	Cluster 1 VS others
hsa-miR-892a	1.01655	0.31894	27.4847	4.52983e-160	2.78154e-159	354.444	Cluster 1 VS others
hsa-miR-382-3p	1.01381	1.15652	25.3928	1.13565e-137	5.85963e-137	302.945	Cluster 1 VS others
hsa-miR-411-5p	1.00091	2.19442	18.324	9.90749e-74	3.36131e-73	156.037	Cluster 1 VS others
hsa-miR-514a-3p	-1.00363	2.14689	-11.1104	1.67475e-28	3.27458e-28	52.3872	Cluster 1 VS others
hsa-miR-4746-5p	-1.00541	1.9247	-22.0993	1.44744e-105	6.25259e-105	229.156	Cluster 1 VS others
hsa-miR-1287-5p	-1.03653	4.40698	-21.8133	5.76592e-103	2.38005e-102	223.182	Cluster 1 VS others
hsa-miR-96-5p	-1.03974	3.92311	-14.7491	1.07834e-48	2.69767e-48	98.6009	Cluster 1 VS others
hsa-miR-224-3p	-1.04018	1.54474	-22.0638	3.0519e-105	1.3032e-104	228.412	Cluster 1 VS others
hsa-miR-17-5p	-1.0432	8.69806	-18.2916	1.76064e-73	5.91925e-73	155.464	Cluster 1 VS others
hsa-miR-186-5p	-1.04525	7.94737	-27.5183	1.92097e-160	1.19939e-159	355.3	Cluster 1 VS others
hsa-miR-24-2-5p	-1.05567	4.32912	-20.9544	2.43505e-95	9.72709e-95	205.663	Cluster 1 VS others
hsa-miR-106b-3p	-1.08706	8.16394	-22.0797	2.18541e-105	9.38589e-105	228.745	Cluster 1 VS others
hsa-miR-23a-5p	-1.09016	1.82156	-20.1996	7.22416e-89	2.78112e-88	190.796	Cluster 1 VS others
hsa-miR-493-5p	-1.09421	2.51829	-19.2086	1.06056e-80	3.90096e-80	172.04	Cluster 1 VS others
hsa-miR-10b-5p	-1.0969	14.4162	-12.4947	1.51954e-35	3.33045e-35	68.4873	Cluster 1 VS others
hsa-miR-92a-1-5p	-1.10768	2.18909	-19.0382	2.46604e-79	8.93789e-79	168.903	Cluster 1 VS others
hsa-miR-92a-3p	-1.13858	13.4582	-20.9406	3.21318e-95	1.27668e-94	205.386	Cluster 1 VS others
hsa-miR-425-5p	-1.15315	7.63564	-19.2854	2.54878e-81	9.42162e-81	173.462	Cluster 1 VS others
hsa-miR-509-3p	-1.1554	2.41491	-11.9643	9.40537e-33	1.97406e-32	62.1019	Cluster 1 VS others
hsa-miR-3607-3p	-1.15939	5.18975	-15.3093	2.79451e-52	7.23457e-52	106.822	Cluster 1 VS others
hsa-miR-6087	-1.19298	2.2055	-17.8749	2.62164e-70	8.54334e-70	148.18	Cluster 1 VS others
hsa-miR-1247-5p	-1.19617	2.33312	-16.0698	2.37117e-57	6.50104e-57	118.452	Cluster 1 VS others
hsa-miR-25-3p	-1.21015	13.0021	-32.8659	1.94453e-224	1.76193e-223	502.48	Cluster 1 VS others
hsa-miR-16-2-3p	-1.21587	3.06359	-23.5384	4.135e-119	1.9445e-118	260.281	Cluster 1 VS others
hsa-miR-187-3p	-1.22275	3.13429	-12.2829	2.04354e-34	4.40102e-34	65.9053	Cluster 1 VS others
hsa-miR-28-5p	-1.24857	6.48522	-37.7681	6.68077e-291	8.86395e-290	655.383	Cluster 1 VS others
hsa-miR-1976	-1.25016	3.28149	-29.7686	3.11033e-186	2.24367e-185	414.609	Cluster 1 VS others
hsa-miR-221-5p	-1.2502	1.80278	-21.8647	1.97689e-103	8.25184e-103	224.25	Cluster 1 VS others
hsa-miR-629-3p	-1.25079	2.3649	-25.9648	1.20663e-143	6.59212e-143	316.678	Cluster 1 VS others
hsa-miR-10a-3p	-1.2544	1.54458	-23.1441	2.53212e-115	1.16134e-114	251.578	Cluster 1 VS others
hsa-miR-365a-3p	-1.27713	5.54048	-25.9252	3.15291e-143	1.69755e-142	315.719	Cluster 1 VS others
hsa-miR-365b-3p	-1.27721	5.54052	-25.9266	3.04749e-143	1.65276e-142	315.753	Cluster 1 VS others
hsa-miR-625-3p	-1.28153	7.53746	-21.6203	3.15308e-101	1.29433e-100	219.189	Cluster 1 VS others
hsa-miR-192-3p	-1.29121	2.43888	-13.4238	1.032e-40	2.4037e-40	80.3167	Cluster 1 VS others
hsa-miR-18a-5p	-1.30568	3.50097	-19.3997	3.0189e-82	1.1386e-81	175.59	Cluster 1 VS others
hsa-miR-574-3p	-1.3191	6.13972	-28.03	3.70855e-166	2.46023e-165	368.44	Cluster 1 VS others
hsa-miR-3614-5p	-1.38035	1.63298	-26.7663	3.30801e-152	1.9202e-151	336.363	Cluster 1 VS others
hsa-miR-15b-5p	-1.38148	7.72251	-24.5067	1.19921e-128	6.02038e-128	282.202	Cluster 1 VS others
hsa-miR-424-5p	-1.38218	6.34802	-18.3219	1.02841e-73	3.47321e-73	156	Cluster 1 VS others
hsa-miR-452-3p	-1.40661	1.99955	-23.3995	9.05574e-118	4.20526e-117	257.2	Cluster 1 VS others
hsa-miR-942-5p	-1.43279	2.61365	-29.2543	3.44017e-180	2.36671e-179	400.71	Cluster 1 VS others
hsa-miR-378c	-1.43684	2.85703	-29.6462	8.70593e-185	6.21972e-184	411.281	Cluster 1 VS others
hsa-miR-23a-3p	-1.48829	11.3458	-36.2933	3.61061e-270	4.25823e-269	607.683	Cluster 1 VS others
hsa-miR-15b-3p	-1.49856	4.67923	-25.6898	9.2854e-141	4.89294e-140	310.043	Cluster 1 VS others
hsa-miR-145-3p	-1.51729	4.6388	-23.8832	1.81643e-122	8.7637e-122	267.997	Cluster 1 VS others
hsa-miR-182-5p	-1.54012	13.4898	-19.1894	1.51259e-80	5.53622e-80	171.686	Cluster 1 VS others
hsa-miR-193b-3p	-1.54723	5.8545	-23.9358	5.53577e-123	2.68829e-122	269.183	Cluster 1 VS others
hsa-miR-223-3p	-1.56956	7.28881	-19.3181	1.38632e-81	5.1502e-81	174.07	Cluster 1 VS others
hsa-miR-143-3p	-1.56999	15.3867	-18.8634	6.04679e-78	2.14965e-77	165.712	Cluster 1 VS others
hsa-miR-203b-3p	-1.57061	4.11719	-13.7841	8.21049e-43	1.9428e-42	85.1245	Cluster 1 VS others
hsa-miR-215-5p	-1.57528	3.3403	-12.9929	2.84915e-38	6.41491e-38	74.7281	Cluster 1 VS others
hsa-miR-28-3p	-1.59414	11.7506	-49.1972	0	0	1068.7	Cluster 1 VS others
hsa-miR-145-5p	-1.59441	10.1436	-25.282	1.5792e-136	8.03661e-136	300.317	Cluster 1 VS others
hsa-miR-194-3p	-1.61651	2.59648	-16.0738	2.22724e-57	6.12904e-57	118.514	Cluster 1 VS others
hsa-miR-27a-3p	-1.66856	10.0536	-34.1498	3.71075e-241	3.82929e-240	540.94	Cluster 1 VS others
hsa-miR-4772-3p	-1.67342	2.22964	-32.7483	6.22442e-223	5.57198e-222	499.017	Cluster 1 VS others
hsa-miR-675-3p	-1.67851	3.8147	-16.3388	3.36009e-59	9.49257e-59	122.692	Cluster 1 VS others
hsa-miR-455-5p	-1.6797	4.38582	-25.4959	9.70828e-139	5.07975e-138	305.401	Cluster 1 VS others
hsa-miR-214-3p	-1.70103	2.26413	-31.3702	1.31693e-205	1.0872e-204	459.166	Cluster 1 VS others
hsa-miR-143-5p	-1.72278	5.1803	-23.6555	3.02774e-120	1.44206e-119	262.89	Cluster 1 VS others
hsa-miR-944	-1.72956	1.97422	-15.7616	2.87228e-55	7.81722e-55	113.674	Cluster 1 VS others
hsa-miR-378a-5p	-1.76993	6.01837	-27.7189	1.13241e-162	7.31636e-162	360.427	Cluster 1 VS others
hsa-miR-1266-5p	-1.77353	3.06764	-27.4773	5.46228e-160	3.32662e-159	354.257	Cluster 1 VS others
hsa-miR-193a-3p	-1.78156	3.03878	-37.6376	4.82877e-289	6.29434e-288	651.106	Cluster 1 VS others
hsa-miR-511-5p	-1.79824	2.78285	-31.6912	1.3748e-209	1.16077e-208	468.323	Cluster 1 VS others
hsa-miR-192-5p	-1.80689	9.96241	-14.6113	7.86786e-48	1.94213e-47	96.6228	Cluster 1 VS others
hsa-miR-194-5p	-1.86026	8.69109	-15.7605	2.91755e-55	7.91145e-55	113.658	Cluster 1 VS others
hsa-miR-222-5p	-1.88615	2.69325	-30.2	2.27756e-191	1.65905e-190	426.419	Cluster 1 VS others
hsa-miR-378a-3p	-1.90548	8.30578	-27.9115	7.94469e-165	5.22381e-164	365.38	Cluster 1 VS others
hsa-miR-183-5p	-1.91843	12.2525	-21.9794	1.79581e-104	7.58117e-104	226.643	Cluster 1 VS others
hsa-miR-375	-1.92678	10.6267	-11.0871	2.1659e-28	4.22379e-28	52.1321	Cluster 1 VS others
hsa-miR-210-3p	-1.93236	8.68865	-20.6217	1.84384e-92	7.24852e-92	199.049	Cluster 1 VS others
hsa-miR-31-3p	-1.95177	2.33731	-21.9433	3.82295e-104	1.60477e-103	225.889	Cluster 1 VS others
hsa-miR-27a-5p	-2.00299	3.62925	-31.312	6.89568e-205	5.63021e-204	457.512	Cluster 1 VS others
hsa-miR-1269a	-2.08134	3.17152	-13.6458	5.32558e-42	1.24431e-41	83.2647	Cluster 1 VS others
hsa-miR-193a-5p	-2.1591	7.74754	-39.6502	3.07878983468556e-318	4.57508147695386e-317	718.279	Cluster 1 VS others
hsa-miR-221-3p	-2.20319	7.61534	-33.3662	6.82173e-231	6.66914e-230	517.328	Cluster 1 VS others
hsa-miR-31-5p	-2.22622	2.97384	-22.8713	9.76506e-113	4.42405e-112	245.634	Cluster 1 VS others
hsa-miR-1247-3p	-2.258	3.41103	-24.228	7.22411e-126	3.55465e-125	275.813	Cluster 1 VS others
hsa-miR-146b-3p	-2.27571	6.64629	-27.8195	8.53104e-164	5.56014e-163	363.009	Cluster 1 VS others
hsa-miR-455-3p	-2.29415	7.3092	-33.3992	2.54168e-231	2.51795e-230	518.314	Cluster 1 VS others
hsa-miR-150-5p	-2.29603	8.46273	-31.52	1.84535e-207	1.54056e-206	463.429	Cluster 1 VS others
hsa-miR-146b-5p	-2.40193	9.23353	-31.9906	2.47681e-213	2.13985e-212	476.936	Cluster 1 VS others
hsa-miR-196a-5p	-2.42665	5.12863	-17.9115	1.38872e-70	4.54545e-70	148.814	Cluster 1 VS others
hsa-miR-222-3p	-2.43035	5.94791	-37.6092	1.22355e-288	1.56741e-287	650.177	Cluster 1 VS others
hsa-miR-214-5p	-2.43196	3.50663	-39.4312	5.23726616022665e-315	7.62997795511311e-314	710.846	Cluster 1 VS others
hsa-miR-146a-5p	-2.45702	6.55817	-33.4246	1.18966e-231	1.19448e-230	519.073	Cluster 1 VS others
hsa-miR-142-5p	-2.49043	5.44597	-31.0009	4.5791e-201	3.61943e-200	448.721	Cluster 1 VS others
hsa-miR-452-5p	-2.64546	5.48029	-32.8689	1.77904e-224	1.63188e-223	502.569	Cluster 1 VS others
hsa-miR-135b-5p	-2.81908	3.92528	-27.1099	6.03053e-156	3.5281e-155	344.961	Cluster 1 VS others
hsa-miR-142-3p	-2.82342	9.96058	-26.5779	3.56734e-150	2.02331e-149	331.69	Cluster 1 VS others
hsa-miR-200c-5p	-2.99837	3.92395	-33.362	7.72867e-231	7.45767e-230	517.203	Cluster 1 VS others
hsa-miR-148a-5p	-3.02908	4.90241	-49.5876	0	0	1084.03	Cluster 1 VS others
hsa-miR-224-5p	-3.10457	4.61817	-34.2012	7.76151e-242	8.12226e-241	542.503	Cluster 1 VS others
hsa-miR-200b-5p	-3.16343	3.88411	-38.8094	6.59844e-306	9.25026e-305	689.907	Cluster 1 VS others
hsa-miR-21-5p	-3.39983	17.1637	-49.3229	0	0	1073.63	Cluster 1 VS others
hsa-miR-155-5p	-3.41194	8.01564	-50.5807	0	0	1123.35	Cluster 1 VS others
hsa-miR-199b-5p	-3.49992	5.80278	-34.9541	6.96451e-252	7.49947e-251	565.616	Cluster 1 VS others
hsa-miR-199a-5p	-3.58095	8.51519	-47.7271	0	0	1011.62	Cluster 1 VS others
hsa-miR-148a-3p	-3.74933	14.5051	-52.2912	0	0	1192.12	Cluster 1 VS others
hsa-miR-21-3p	-3.97391	10.5289	-62.5936	0	0	1630.38	Cluster 1 VS others
hsa-miR-199a-3p	-4.06742	10.0044	-51.8334	0	0	1173.59	Cluster 1 VS others
hsa-miR-199b-3p	-4.06855	9.99914	-51.8092	0	0	1172.61	Cluster 1 VS others
hsa-miR-196b-5p	-4.13961	7.47306	-32.5879	6.94055e-221	6.13908e-220	494.308	Cluster 1 VS others
hsa-miR-203a	-4.17291	11.3861	-30.9876	6.65187e-201	5.20246e-200	448.348	Cluster 1 VS others
hsa-miR-429	-4.36186	5.80696	-42.0734	0	0	802.44	Cluster 1 VS others
hsa-miR-10a-5p	-4.7845	13.4969	-47.9219	0	0	1019.12	Cluster 1 VS others
hsa-miR-200a-3p	-4.81608	7.07936	-46.7975	0	0	976.071	Cluster 1 VS others
hsa-miR-205-5p	-5.11872	6.71372	-24.3744	2.51888e-127	1.24768e-126	279.163	Cluster 1 VS others
hsa-miR-141-5p	-5.26202	7.22213	-37.8678	2.51819e-292	3.46484e-291	658.658	Cluster 1 VS others
hsa-miR-141-3p	-5.26992	7.78252	-36.6304	7.47057e-275	9.0994e-274	618.46	Cluster 1 VS others
hsa-miR-200a-5p	-5.5222	8.15326	-52.3084	0	0	1192.81	Cluster 1 VS others
hsa-miR-200b-3p	-5.54892	8.56039	-53.0616	0	0	1223.5	Cluster 1 VS others
hsa-miR-200c-3p	-6.27627	11.531	-41.1866	0	0	771.238	Cluster 1 VS others
hsa-miR-135a-5p	2.78608	2.19412	43.4137	0	0	850.615	Cluster 2 VS others
hsa-miR-1251-5p	1.71088	1.23641	32.9593	1.22842e-225	2.2818e-223	505.671	Cluster 2 VS others
hsa-miR-99a-5p	1.5191	8.81312	32.0848	1.62465e-214	2.01186e-212	480.11	Cluster 2 VS others
hsa-miR-375	1.45633	10.6267	12.9901	2.95082e-38	1.16003e-37	75.4465	Cluster 2 VS others
hsa-miR-204-5p	1.21195	3.22474	17.4799	2.30962e-67	1.86527e-66	142.127	Cluster 2 VS others
hsa-let-7c-5p	1.19108	10.8018	25.9765	9.08366e-144	3.97009e-142	317.538	Cluster 2 VS others
hsa-miR-30c-2-3p	1.18209	5.22923	25.4344	4.21268e-138	1.64738e-136	304.522	Cluster 2 VS others
hsa-miR-30a-5p	1.16638	13.8632	22.3567	6.23124e-108	1.18713e-106	235.23	Cluster 2 VS others
hsa-miR-30a-3p	1.16261	12.0616	21.8911	1.13826e-103	1.96681e-102	225.445	Cluster 2 VS others
hsa-miR-125b-5p	1.1376	9.33061	26.8483	4.28086e-153	2.12045e-151	338.965	Cluster 2 VS others
hsa-miR-1	1.09569	3.48387	17.9698	5.03192e-71	4.55941e-70	150.525	Cluster 2 VS others
hsa-miR-125b-2-3p	1.06769	4.09287	23.746	3.98774e-121	1.09737e-119	265.529	Cluster 2 VS others
hsa-miR-133a-3p	1.01516	3.12838	18.2364	4.67988e-73	4.45789e-72	155.185	Cluster 2 VS others
hsa-miR-27a-5p	-1.00877	3.62925	-23.905	1.10924e-122	3.16988e-121	269.102	Cluster 2 VS others
hsa-miR-625-3p	-1.018	7.53746	-26.8991	1.2008e-153	6.37283e-152	340.234	Cluster 2 VS others
hsa-miR-18a-5p	-1.03419	3.50097	-24.0024	1.22475e-123	3.63995e-122	271.3	Cluster 2 VS others
hsa-miR-3614-5p	-1.05645	1.63298	-32.1714	1.31884e-215	1.9598e-213	482.616	Cluster 2 VS others
hsa-miR-944	-1.06208	1.97422	-14.9485	5.8978e-50	3.19859e-49	102.228	Cluster 2 VS others
hsa-miR-192-5p	-1.0807	9.96241	-13.4925	4.14328e-41	1.80027e-40	81.9729	Cluster 2 VS others
hsa-miR-205-5p	-1.09469	6.71372	-7.84507	4.79545e-15	9.52679e-15	22.5315	Cluster 2 VS others
hsa-miR-4772-3p	-1.10891	2.22964	-33.655	1.18249e-234	2.92863e-232	526.396	Cluster 2 VS others
hsa-miR-134-5p	-1.12987	7.24734	-24.2163	9.42351e-126	2.91736e-124	276.155	Cluster 2 VS others
hsa-miR-1269a	-1.21086	3.17152	-12.2539	2.90676e-34	1.00452e-33	66.315	Cluster 2 VS others
hsa-miR-146a-5p	-1.22483	6.55817	-25.1721	2.12935e-135	7.53384e-134	298.311	Cluster 2 VS others
hsa-miR-203a	-1.23183	11.3861	-13.6105	8.55814e-42	3.83054e-41	83.5405	Cluster 2 VS others
hsa-miR-675-3p	-1.32398	3.8147	-20.0687	9.09459e-88	1.2286e-86	188.941	Cluster 2 VS others
hsa-miR-142-3p	-1.3372	9.96058	-19.1381	3.90945e-80	4.27165e-79	171.424	Cluster 2 VS others
hsa-miR-142-5p	-1.36247	5.44597	-25.8576	1.62049e-142	6.68904e-141	314.663	Cluster 2 VS others
hsa-miR-150-5p	-1.36564	8.46273	-28.7608	1.79125e-174	1.47878e-172	388.086	Cluster 2 VS others
hsa-miR-203b-3p	-1.3673	4.11719	-18.7102	9.78598e-77	1.00986e-75	163.626	Cluster 2 VS others
hsa-miR-10a-5p	-1.39428	13.4969	-19.7709	2.73751e-85	3.4474e-84	183.252	Cluster 2 VS others
hsa-miR-21-3p	-1.39954	10.5289	-30.0044	4.92978e-189	5.23261e-187	421.546	Cluster 2 VS others
hsa-miR-224-5p	-1.43407	4.61817	-23.7245	6.46022e-121	1.71427e-119	265.048	Cluster 2 VS others
hsa-miR-223-3p	-1.4481	7.28881	-28.1426	1.99237e-167	1.23361e-165	371.895	Cluster 2 VS others
hsa-miR-215-5p	-1.4808	3.3403	-19.0778	1.18956e-79	1.28093e-78	170.315	Cluster 2 VS others
hsa-miR-155-5p	-1.57952	8.01564	-34.0398	1.0528e-239	3.91116e-237	538.005	Cluster 2 VS others
hsa-miR-210-3p	-1.72571	8.68865	-29.0783	3.84128e-178	3.56759e-176	396.517	Cluster 2 VS others
hsa-miR-196a-5p	-1.92416	5.12863	-22.1532	4.64397e-106	8.41579e-105	230.931	Cluster 2 VS others
hsa-miR-196b-5p	1.37917	7.47306	14.8401	2.87656e-49	6.47663e-48	101.033	Cluster 3 VS others
hsa-miR-200a-5p	1.25718	8.15326	15.1267	4.25384e-51	1.20835e-49	105.216	Cluster 3 VS others
hsa-miR-205-5p	1.2395	6.71372	8.18739	3.01446e-16	1.13118e-15	25.7962	Cluster 3 VS others
hsa-miR-200b-3p	1.19398	8.56039	14.441	8.95163e-47	1.7054e-45	95.3356	Cluster 3 VS others
hsa-miR-429	1.17986	5.80696	15.0629	1.09453e-50	2.9044e-49	104.278	Cluster 3 VS others
hsa-miR-10a-5p	1.17663	13.4969	15.2501	6.7779e-52	2.01439e-50	107.04	Cluster 3 VS others
hsa-miR-1269a	1.16295	3.17152	10.8259	3.74226e-27	2.75297e-26	50.5661	Cluster 3 VS others
hsa-miR-200b-5p	1.10305	3.88411	18.2229	5.93463e-73	7.34905e-71	155.213	Cluster 3 VS others
hsa-miR-200c-3p	1.10244	11.531	9.53936	1.79425e-21	9.32257e-21	37.6459	Cluster 3 VS others
hsa-miR-200a-3p	1.08539	7.07936	13.6775	3.47762e-42	5.49759e-41	84.8514	Cluster 3 VS others
hsa-miR-196a-5p	1.47505	5.12863	21.0683	2.46315e-96	1.83012e-93	208.762	Cluster 4 VS others
hsa-miR-10a-5p	1.11317	13.4969	19.6228	4.54785e-84	1.68953e-81	180.664	Cluster 4 VS others
hsa-miR-194-5p	1.0141	8.69109	16.5435	1.25919e-60	8.50527e-59	126.999	Cluster 4 VS others
hsa-miR-9-3p	-1.08081	1.96296	-19.1429	3.5808e-80	8.86845e-78	171.742	Cluster 4 VS others
hsa-miR-9-5p	-1.29575	9.80417	-16.4734	3.88847e-60	2.40761e-58	125.879	Cluster 4 VS others
hsa-miR-142-3p	3.46998	9.96058	32.0449	5.14852e-214	1.23398e-212	478.905	Cluster 5 VS others
hsa-miR-223-3p	2.85369	7.28881	35.4123	4.42213e-258	2.73804e-256	580.226	Cluster 5 VS others
hsa-miR-142-5p	2.78543	5.44597	33.7804	2.70531e-236	1.05792e-234	530.13	Cluster 5 VS others
hsa-miR-155-5p	2.52713	8.01564	34.0155	2.19675e-239	9.60111e-238	537.236	Cluster 5 VS others
hsa-miR-223-5p	2.35182	1.73227	41.8665	0	0	795.37	Cluster 5 VS others
hsa-miR-146a-5p	2.25589	6.55817	29.2775	1.84551e-180	3.11639e-179	401.766	Cluster 5 VS others
hsa-miR-181b-3p	2.08887	3.7119	29.9492	2.24166e-188	4.27066e-187	419.962	Cluster 5 VS others
hsa-miR-19b-3p	2.0095	6.7931	27.0728	1.53563e-155	1.75534e-154	344.487	Cluster 5 VS others
hsa-miR-150-5p	1.97153	8.46273	25.7262	3.86328e-141	3.72781e-140	311.393	Cluster 5 VS others
hsa-miR-222-5p	1.9609	2.69325	30.3402	4.72772e-193	9.49377e-192	430.711	Cluster 5 VS others
hsa-miR-16-5p	1.925	8.89572	37.0083	3.83291e-280	3.55982e-278	630.959	Cluster 5 VS others
hsa-miR-19a-3p	1.90416	4.5697	27.6857	2.65475e-162	3.40082e-161	360.029	Cluster 5 VS others
hsa-miR-16-2-3p	1.89349	3.06359	36.7936	3.9253e-277	3.24055e-275	624.036	Cluster 5 VS others
hsa-miR-106a-5p	1.88606	4.11754	27.2729	9.8382e-158	1.16028e-156	349.528	Cluster 5 VS others
hsa-miR-92a-1-5p	1.87858	2.18909	32.2446	1.57075e-216	4.32247e-215	484.688	Cluster 5 VS others
hsa-miR-20a-3p	1.87292	2.9889	32.1989	5.93628e-216	1.57524e-214	483.361	Cluster 5 VS others
hsa-miR-15b-3p	1.81476	4.67923	30.4443	2.63559e-194	5.59498e-193	433.593	Cluster 5 VS others
hsa-miR-222-3p	1.78112	5.94791	25.6848	1.04738e-140	9.85069e-140	310.397	Cluster 5 VS others
hsa-miR-18a-5p	1.77095	3.50097	25.7865	9.0288e-142	8.82684e-141	312.843	Cluster 5 VS others
hsa-miR-372-3p	1.73567	0.628712	21.0374	4.59338e-96	2.86797e-95	207.846	Cluster 5 VS others
hsa-miR-17-5p	1.72399	8.69806	30.0323	2.29514e-189	4.48761e-188	422.237	Cluster 5 VS others
hsa-miR-425-5p	1.71644	7.63564	28.3285	1.56422e-169	2.15225e-168	376.646	Cluster 5 VS others
hsa-miR-15b-5p	1.69851	7.72251	29.4911	5.83073e-183	1.0075e-181	407.513	Cluster 5 VS others
hsa-miR-345-5p	1.69524	4.14522	26.1407	1.6667e-145	1.69638e-144	321.424	Cluster 5 VS others
hsa-miR-18a-3p	1.67574	1.45747	33.3874	3.61666e-231	1.34359e-229	518.343	Cluster 5 VS others
hsa-miR-146b-5p	1.64477	9.23353	20.5454	8.31972e-92	4.94524e-91	198.069	Cluster 5 VS others
hsa-miR-191-5p	1.63732	9.21292	31.6024	1.7468e-208	4.05586e-207	466.189	Cluster 5 VS others
hsa-miR-20a-5p	1.60335	7.98811	24.1556	3.77199e-125	3.01353e-124	274.653	Cluster 5 VS others
hsa-miR-590-5p	1.59689	3.65481	29.7858	1.94854e-186	3.61942e-185	415.504	Cluster 5 VS others
hsa-miR-181a-3p	1.59477	7.41137	26.9536	3.06423e-154	3.44958e-153	341.499	Cluster 5 VS others
hsa-miR-150-3p	1.58702	1.28762	34.0905	2.25779e-240	1.04846e-238	539.508	Cluster 5 VS others
hsa-miR-942-5p	1.57434	2.61365	31.2291	7.23995e-204	1.63009e-202	455.574	Cluster 5 VS others
hsa-miR-19b-1-5p	1.55186	2.9704	32.8976	7.62435e-225	2.69757e-223	503.803	Cluster 5 VS others
hsa-miR-4772-3p	1.54319	2.22964	28.8364	2.41888e-175	3.74423e-174	390.002	Cluster 5 VS others
hsa-miR-373-3p	1.54165	0.33053	23.0415	2.39516e-114	1.72777e-113	249.836	Cluster 5 VS others
hsa-miR-7-1-3p	1.54071	4.24637	29.6179	1.876e-184	3.39967e-183	410.944	Cluster 5 VS others
hsa-miR-196b-5p	1.53299	7.47306	11.126	1.40864e-28	3.48873e-28	53.1429	Cluster 5 VS others
hsa-miR-629-3p	1.49509	2.3649	30.3416	4.55395e-193	9.39885e-192	430.748	Cluster 5 VS others
hsa-miR-191-3p	1.47769	1.75351	27.5056	2.66034e-160	3.35023e-159	355.43	Cluster 5 VS others
hsa-miR-3607-3p	1.4762	5.18975	18.9496	1.25297e-78	6.33302e-78	167.818	Cluster 5 VS others
hsa-miR-625-3p	1.46758	7.53746	24.0491	4.24842e-124	3.35806e-123	272.237	Cluster 5 VS others
hsa-miR-3613-5p	1.46578	3.48915	27.2764	8.99749e-158	1.07825e-156	349.617	Cluster 5 VS others
hsa-miR-221-3p	1.45192	7.61534	20.5344	1.03477e-91	6.10183e-91	197.851	Cluster 5 VS others
hsa-miR-3653	1.44903	2.57251	27.3382	1.88088e-158	2.29097e-157	351.179	Cluster 5 VS others
hsa-miR-628-5p	1.42682	3.68099	20.1923	8.32031e-89	4.64811e-88	191.181	Cluster 5 VS others
hsa-miR-155-3p	1.4077	0.558635	44.6886	0	0	897.267	Cluster 5 VS others
hsa-miR-371a-3p	1.39343	0.240219	23.689	1.42917e-120	1.10612e-119	264.134	Cluster 5 VS others
hsa-miR-23a-5p	1.39269	1.82156	25.2121	8.28222e-136	7.15545e-135	299.142	Cluster 5 VS others
hsa-miR-766-3p	1.36421	3.09349	25.7028	6.79806e-141	6.47558e-140	310.829	Cluster 5 VS others
hsa-miR-505-3p	1.3641	5.22596	28.8912	5.64267e-176	8.92021e-175	391.455	Cluster 5 VS others
hsa-miR-550a-3p	1.35642	1.64839	32.6547	9.77303e-222	3.02557e-220	496.658	Cluster 5 VS others
hsa-miR-371a-5p	1.3537	0.228928	23.2647	1.78438e-116	1.31267e-115	254.724	Cluster 5 VS others
hsa-miR-20b-5p	1.35045	4.24338	15.1723	2.16331e-51	8.15908e-51	105.347	Cluster 5 VS others
hsa-miR-15a-5p	1.35045	7.11698	27.1495	2.22419e-156	2.58215e-155	346.415	Cluster 5 VS others
hsa-miR-93-3p	1.34571	3.70387	27.3792	6.64048e-159	8.22312e-158	352.219	Cluster 5 VS others
hsa-miR-302b-3p	1.33392	0.226182	21.4375	1.35329e-99	8.66806e-99	215.953	Cluster 5 VS others
hsa-miR-199b-5p	1.33183	5.80278	12.1866	6.56717e-34	1.82067e-33	65.3246	Cluster 5 VS others
hsa-miR-27a-5p	1.33083	3.62925	19.511	3.74118e-83	1.9855e-82	178.204	Cluster 5 VS others
hsa-miR-3651	1.32859	1.13486	28.3676	5.62439e-170	8.19396e-169	377.667	Cluster 5 VS others
hsa-miR-130b-5p	1.30598	3.86031	22.7377	1.7631e-111	1.21295e-110	243.25	Cluster 5 VS others
hsa-miR-590-3p	1.30537	2.4727	30.7104	1.59147e-197	3.47784e-196	440.993	Cluster 5 VS others
hsa-miR-3922-3p	1.29777	0.748321	43.4158	0	0	850.762	Cluster 5 VS others
hsa-miR-146b-3p	1.29709	6.64629	14.8983	1.23018e-49	4.41559e-49	101.326	Cluster 5 VS others
hsa-miR-340-3p	1.29552	2.99192	29.2258	7.40533e-180	1.2227e-178	400.379	Cluster 5 VS others
hsa-miR-425-3p	1.28903	3.24231	26.7059	1.48898e-151	1.60336e-150	335.325	Cluster 5 VS others
hsa-miR-1307-5p	1.28868	7.73669	18.1222	3.49567e-72	1.65432e-71	153.027	Cluster 5 VS others
hsa-miR-342-5p	1.28316	3.11622	24.7353	5.99524e-131	5.12007e-130	287.976	Cluster 5 VS others
hsa-miR-130b-3p	1.2822	3.93921	22.9228	3.18961e-113	2.25703e-112	247.253	Cluster 5 VS others
hsa-miR-301a-5p	1.27958	2.22363	22.2636	4.50133e-107	3.01305e-106	233.128	Cluster 5 VS others
hsa-miR-625-5p	1.23535	1.89378	28.8319	2.72162e-175	4.12687e-174	389.885	Cluster 5 VS others
hsa-miR-30e-5p	1.22991	12.3157	21.8956	1.03667e-103	6.8163e-103	225.405	Cluster 5 VS others
hsa-miR-181a-5p	1.22581	10.5572	20.4377	6.91672e-91	3.95317e-90	195.957	Cluster 5 VS others
hsa-miR-6718-5p	1.22426	0.795482	26.7878	1.93589e-152	2.11524e-151	337.361	Cluster 5 VS others
hsa-miR-551a	1.22001	0.585798	28.3576	7.30272e-170	1.04345e-168	377.406	Cluster 5 VS others
hsa-miR-302a-5p	1.21961	0.214315	20.6854	5.2235e-93	3.15533e-92	200.829	Cluster 5 VS others
hsa-miR-106b-5p	1.21592	7.82332	24.1767	2.32725e-125	1.8795e-124	275.135	Cluster 5 VS others
hsa-miR-342-3p	1.20981	7.0093	22.9666	1.22885e-113	8.7792e-113	248.204	Cluster 5 VS others
hsa-let-7g-3p	1.20421	4.83705	20.9093	6.01176e-95	3.66126e-94	205.281	Cluster 5 VS others
hsa-miR-4677-3p	1.18895	3.00485	26.6819	2.70053e-151	2.86642e-150	334.731	Cluster 5 VS others
hsa-miR-130a-5p	1.18342	0.956757	32.1413	3.15659e-215	8.08741e-214	481.692	Cluster 5 VS others
hsa-miR-3609	1.17856	0.338615	36.5141	3.11374e-273	2.31351e-271	615.069	Cluster 5 VS others
hsa-let-7i-3p	1.17844	6.13306	19.375	4.79205e-82	2.48986e-81	175.662	Cluster 5 VS others
hsa-miR-140-5p	1.1568	5.14666	21.3294	1.23308e-98	7.76423e-98	213.75	Cluster 5 VS others
hsa-miR-26b-3p	1.15088	4.49918	25.5344	3.86229e-139	3.54281e-138	306.797	Cluster 5 VS others
hsa-miR-484	1.14606	6.0987	24.2387	5.64984e-126	4.613e-125	276.547	Cluster 5 VS others
hsa-miR-576-5p	1.11036	3.49892	25.9387	2.27556e-143	2.28478e-142	316.517	Cluster 5 VS others
hsa-miR-186-5p	1.10043	7.94737	28.0231	4.43866e-166	5.78583e-165	368.709	Cluster 5 VS others
hsa-miR-363-3p	1.08342	3.5288	13.8802	2.21839e-43	7.29321e-43	86.9963	Cluster 5 VS others
hsa-miR-32-5p	1.08181	4.70619	17.8017	9.32058e-70	4.19708e-69	147.461	Cluster 5 VS others
hsa-miR-454-3p	1.06112	3.00569	23.5321	4.76264e-119	3.57438e-118	260.636	Cluster 5 VS others
hsa-miR-197-3p	1.06063	8.4279	17.7799	1.35779e-69	6.07732e-69	147.086	Cluster 5 VS others
hsa-miR-512-3p	1.05898	0.596953	15.1258	4.31583e-51	1.60333e-50	104.66	Cluster 5 VS others
hsa-miR-1291	1.05237	0.665144	32.4299	7.07984e-219	2.10413e-217	490.082	Cluster 5 VS others
hsa-miR-624-5p	1.0445	1.21938	32.6948	3.00578e-222	9.70996e-221	497.835	Cluster 5 VS others
hsa-miR-103a-2-5p	1.02645	1.38924	26.8418	5.02937e-153	5.57735e-152	338.706	Cluster 5 VS others
hsa-miR-128-1-5p	1.02551	2.9041	20.4807	2.97751e-91	1.72835e-90	196.797	Cluster 5 VS others
hsa-miR-92a-3p	1.02144	13.4582	18.0429	1.40606e-71	6.5294e-71	151.64	Cluster 5 VS others
hsa-miR-106b-3p	1.00068	8.16394	19.5284	2.69909e-83	1.4532e-82	178.529	Cluster 5 VS others
hsa-miR-3065-3p	-1.00994	4.95291	-12.7312	7.93521e-37	2.33963e-36	71.9974	Cluster 5 VS others
hsa-miR-1180-3p	-1.04041	4.39048	-15.7761	2.29364e-55	9.16223e-55	114.457	Cluster 5 VS others
hsa-miR-127-3p	-1.14269	8.22538	-14.2623	1.11448e-45	3.79844e-45	92.261	Cluster 5 VS others
hsa-miR-203b-3p	-1.14636	4.11719	-9.6696	5.13031e-22	1.12112e-21	38.1783	Cluster 5 VS others
hsa-miR-10b-5p	-1.26703	14.4162	-13.9695	6.51521e-44	2.15147e-43	88.2147	Cluster 5 VS others
hsa-miR-204-5p	-1.41063	3.22474	-12.6128	3.50364e-36	1.0051e-35	70.5222	Cluster 5 VS others
hsa-miR-200b-5p	-1.42732	3.88411	-15.9203	2.45687e-56	9.86734e-56	116.681	Cluster 5 VS others
hsa-miR-143-3p	-1.58645	15.3867	-18.3958	2.76351e-74	1.3333e-73	157.85	Cluster 5 VS others
hsa-miR-429	-1.73609	5.80696	-15.0237	1.95072e-50	7.10482e-50	103.158	Cluster 5 VS others
hsa-miR-200a-3p	-1.75573	7.07936	-15.0279	1.83426e-50	6.71356e-50	103.22	Cluster 5 VS others
hsa-miR-30c-2-3p	-1.81703	5.22923	-24.3556	3.88225e-127	3.24102e-126	279.219	Cluster 5 VS others
hsa-miR-30a-5p	-1.96103	13.8632	-23.5426	3.76497e-119	2.85446e-118	260.871	Cluster 5 VS others
hsa-miR-200b-3p	-2.00602	8.56039	-16.5011	2.49251e-60	1.04629e-59	125.837	Cluster 5 VS others
hsa-miR-203a	-2.02989	11.3861	-14.0175	3.3626e-44	1.11536e-43	88.8725	Cluster 5 VS others
hsa-miR-200a-5p	-2.11625	8.15326	-17.3244	3.20681e-66	1.40986e-65	139.347	Cluster 5 VS others
hsa-miR-30a-3p	-2.36091	12.0616	-28.2051	3.92006e-168	5.20107e-167	373.43	Cluster 5 VS others
hsa-miR-375	-3.31436	10.6267	-18.6363	3.71493e-76	1.82794e-75	162.145	Cluster 5 VS others
hsa-miR-205-5p	2.17869	6.71372	17.8569	3.58143e-70	4.83819e-69	148.56	Cluster 6 VS others
hsa-miR-203a	2.02364	11.3861	25.8574	1.62827e-142	7.56127e-141	314.653	Cluster 6 VS others
hsa-miR-944	1.79261	1.97422	29.3999	6.84545e-182	5.6513e-180	405.128	Cluster 6 VS others
hsa-miR-224-5p	1.46557	4.61817	27.6349	9.76246e-162	5.18108e-160	358.816	Cluster 6 VS others
hsa-miR-142-5p	1.42418	5.44597	30.934	3.01085e-200	3.72844e-198	447.315	Cluster 6 VS others
hsa-miR-142-3p	1.40974	9.96058	22.9552	1.57454e-113	4.67953e-112	248.076	Cluster 6 VS others
hsa-miR-155-5p	1.40164	8.01564	34.0958	1.92207e-240	4.76034e-238	539.703	Cluster 6 VS others
hsa-miR-150-5p	1.39954	8.46273	33.7654	4.24722e-236	6.31137e-234	529.716	Cluster 6 VS others
hsa-miR-21-3p	1.38967	10.5289	34.0392	1.07209e-239	1.99141e-237	537.987	Cluster 6 VS others
hsa-miR-223-3p	1.37427	7.28881	30.3283	6.57331e-193	6.9771e-191	430.448	Cluster 6 VS others
hsa-miR-452-5p	1.29956	5.48029	27.7635	3.60328e-163	2.05941e-161	362.108	Cluster 6 VS others
hsa-miR-141-5p	1.29031	7.22213	15.2881	3.83686e-52	3.20313e-51	107.226	Cluster 6 VS others
hsa-miR-203b-3p	1.27585	4.11719	19.743	4.66102e-85	8.87984e-84	182.712	Cluster 6 VS others
hsa-miR-141-3p	1.20274	7.78252	13.7917	7.40857e-43	4.82857e-42	85.9607	Cluster 6 VS others
hsa-miR-21-5p	1.20197	17.1637	28.2681	7.58749e-169	5.63751e-167	375.152	Cluster 6 VS others
hsa-miR-31-3p	1.18312	2.33731	23.2852	1.1338e-116	3.51006e-115	255.293	Cluster 6 VS others
hsa-miR-31-5p	1.1668	2.97384	20.827	3.12001e-94	7.02475e-93	203.77	Cluster 6 VS others
hsa-miR-4772-3p	1.15658	2.22964	40.5602	0	0	749.718	Cluster 6 VS others
hsa-miR-200a-5p	1.13484	8.15326	16.7689	3.23604e-62	3.81648e-61	130.315	Cluster 6 VS others
hsa-miR-511-5p	1.12055	2.78285	34.8038	7.2796e-250	2.70437e-247	561.36	Cluster 6 VS others
hsa-miR-199b-5p	1.11824	5.80278	18.6786	1.7321e-76	2.73819e-75	163.047	Cluster 6 VS others
hsa-miR-200c-3p	1.11043	11.531	11.7978	6.69318e-32	3.16754e-31	60.9044	Cluster 6 VS others
hsa-miR-135b-5p	1.09792	3.92528	18.0539	1.15891e-71	1.6559e-70	151.978	Cluster 6 VS others
hsa-miR-199b-3p	1.09194	9.99914	21.9602	2.6843e-104	6.43365e-103	226.878	Cluster 6 VS others
hsa-miR-199a-3p	1.09127	10.0044	21.9608	2.65497e-104	6.43365e-103	226.889	Cluster 6 VS others
hsa-miR-146a-5p	1.04998	6.55817	24.3007	1.36734e-126	5.07968e-125	278.073	Cluster 6 VS others
hsa-miR-885-5p	-1.01545	1.75418	-17.4437	4.27106e-67	5.289e-66	141.504	Cluster 6 VS others
hsa-miR-204-5p	-1.07227	3.22474	-17.4526	3.67517e-67	4.62822e-66	141.654	Cluster 6 VS others
hsa-miR-135a-5p	-1.49258	2.19412	-24.7333	6.27153e-131	2.4525e-129	288.038	Cluster 6 VS others

## Sheet: RPPA
protein symbol	difference of median value	estimate_value	low95%CI	high95%CI	Pvalue	adj.P.Val	One VS others
ACETYLATUBULINLYS40	3.40481	3.29064	3.14413	3.4346	2.50256e-185	1.40769e-183	Cluster 1 VS others
PKCALPHA	2.44944	2.18493	2.07846	2.28543	5.05961e-152	8.75702e-151	Cluster 1 VS others
PKCALPHA_pS657	2.22372	1.97996	1.88547	2.07058	1.62075e-154	3.0389e-153	Cluster 1 VS others
ERK2	2.10848	2.01963	1.90867	2.12317	1.12849e-105	6.51054e-105	Cluster 1 VS others
PEA15	1.71654	1.59524	1.52146	1.66396	3.04101e-130	2.73691e-129	Cluster 1 VS others
PREX1	1.65576	1.43948	1.33274	1.53723	4.60221e-75	1.50072e-74	Cluster 1 VS others
MAPK_pT202Y204	1.63087	1.50602	1.38495	1.62616	3.18447e-112	1.9365e-111	Cluster 1 VS others
RB_pS807S811	1.45059	1.29968	1.22214	1.37579	1.06266e-140	1.40646e-139	Cluster 1 VS others
PKCPANBETAII_pS660	1.44154	1.39553	1.29206	1.4968	2.23378e-104	1.2565e-103	Cluster 1 VS others
P70S6K_pT389	1.44038	1.35716	1.27282	1.44188	7.99462e-185	3.59758e-183	Cluster 1 VS others
PKCDELTA_pS664	1.41142	1.32261	1.24807	1.39308	3.15171e-134	3.37683e-133	Cluster 1 VS others
GAB2	1.17266	1.12099	1.06447	1.17638	1.55791e-145	2.33686e-144	Cluster 1 VS others
AKT_pS473	1.0453	0.949803	0.872161	1.02642	1.23597e-91	5.45282e-91	Cluster 1 VS others
AKT_pT308	0.932545	0.816909	0.749125	0.883051	1.38554e-84	5.37493e-84	Cluster 1 VS others
NCADHERIN	0.859565	0.788226	0.739983	0.835331	1.08609e-130	1.06248e-129	Cluster 1 VS others
PEA15_pS116	0.85272	0.835908	0.73604	0.936357	7.9253e-54	2.00359e-53	Cluster 1 VS others
BETACATENIN	0.791484	0.68639	0.589619	0.782927	1.93812e-38	3.92861e-38	Cluster 1 VS others
BRAF	0.77838	0.791546	0.724019	0.859187	1.58744e-95	7.76467e-95	Cluster 1 VS others
TUBERIN	0.769353	0.746358	0.711047	0.781419	1.62321e-182	5.21747e-181	Cluster 1 VS others
MEK1	0.75749	0.826937	0.770292	0.884103	1.11461e-139	1.25394e-138	Cluster 1 VS others
JNK_pT183Y185	0.71456	0.646313	0.60511	0.686647	2.85656e-140	3.5707e-139	Cluster 1 VS others
NOTCH1	0.647212	0.598241	0.561655	0.633675	2.30603e-128	1.99561e-127	Cluster 1 VS others
GSK3_pS9	0.62304	0.600965	0.534021	0.667879	7.90235e-58	2.1167e-57	Cluster 1 VS others
TUBERIN_pT1462	0.611576	0.55412	0.515401	0.592573	6.6234e-125	4.80731e-124	Cluster 1 VS others
SRC_pY527	0.606675	0.545327	0.47584	0.614607	3.42129e-43	7.54696e-43	Cluster 1 VS others
X4EBP1_pT37T46	0.598815	0.589929	0.515243	0.664596	5.16556e-49	1.21068e-48	Cluster 1 VS others
RAD51	0.582373	0.501562	0.446421	0.557033	1.50953e-63	4.41098e-63	Cluster 1 VS others
PTEN	0.54719	0.584421	0.538881	0.630223	1.12965e-112	7.06029e-112	Cluster 1 VS others
PDK1	0.519505	0.499164	0.465082	0.533022	1.02559e-126	8.54658e-126	Cluster 1 VS others
CKIT	0.51476	0.484207	0.418228	0.551813	4.1907e-49	1.00309e-48	Cluster 1 VS others
EGFR	0.502879	0.451599	0.393488	0.509437	1.07003e-49	2.58879e-49	Cluster 1 VS others
EEF2K	-0.51355	-0.525711	-0.577287	-0.474066	6.02047e-72	1.90789e-71	Cluster 1 VS others
P62LCKLIGAND	-0.542156	-0.522303	-0.56684	-0.478226	1.78561e-97	9.34329e-97	Cluster 1 VS others
BAX	-0.631425	-0.606458	-0.645707	-0.567295	3.41479e-126	2.64941e-125	Cluster 1 VS others
CASPASE7CLEAVEDD198	-0.64161	-0.653384	-0.706728	-0.603255	6.72972e-160	1.51419e-158	Cluster 1 VS others
MYOSINIIA	-0.696429	-0.6375	-0.744997	-0.519925	9.74981e-13	1.32151e-12	Cluster 1 VS others
HER2	-0.739025	-0.665648	-0.717728	-0.613423	5.94083e-95	2.72793e-94	Cluster 1 VS others
RAB25	-0.757197	-0.738011	-0.809456	-0.666034	3.96568e-75	1.33176e-74	Cluster 1 VS others
ALPHACATENIN	-0.78574	-0.758749	-0.84076	-0.67435	8.05255e-45	1.81182e-44	Cluster 1 VS others
S6	-0.805905	-0.708339	-0.765218	-0.650019	7.53699e-90	3.19967e-89	Cluster 1 VS others
P38MAPK	-0.817683	-0.811675	-0.846676	-0.776552	2.94189e-198	3.30963e-196	Cluster 1 VS others
PAI1	-0.82407	-0.731788	-0.801889	-0.662911	1.4411e-86	5.79014e-86	Cluster 1 VS others
PDCD4	-0.840205	-0.767541	-0.836976	-0.698085	2.68841e-81	9.60145e-81	Cluster 1 VS others
BRD4	-0.866275	-0.794619	-0.866695	-0.722016	2.31133e-82	8.6675e-82	Cluster 1 VS others
HSP70	-0.885836	-0.80343	-0.874114	-0.732982	1.05304e-89	4.38765e-89	Cluster 1 VS others
TFRC	-0.904695	-0.982118	-1.08889	-0.876461	4.84242e-70	1.51326e-69	Cluster 1 VS others
GCN5L2	-1.12069	-1.02666	-1.21254	-0.823336	7.61638e-12	1.00216e-11	Cluster 1 VS others
FIBRONECTIN	-1.15057	-1.09382	-1.16157	-1.02666	3.22592e-144	4.53645e-143	Cluster 1 VS others
YAP_pS127	-1.18685	-1.18288	-1.24309	-1.12167	5.82148e-166	1.63729e-164	Cluster 1 VS others
SLC1A5	-1.19786	-1.02478	-1.25595	-0.787443	8.9607e-12	1.17218e-11	Cluster 1 VS others
MYOSINIIA_pS1943	-1.25421	-1.22764	-1.28145	-1.17291	5.31428e-192	3.98571e-190	Cluster 1 VS others
CYCLINB1	-1.30167	-1.15381	-1.2549	-1.05066	2.63083e-97	1.34531e-96	Cluster 1 VS others
VEGFR2	-1.33931	-1.35999	-1.41577	-1.30418	1.40899e-214	3.17024e-212	Cluster 1 VS others
SYK	-1.39044	-1.33121	-1.40215	-1.25944	8.0815e-160	1.65304e-158	Cluster 1 VS others
CLAUDIN7	-1.47092	-1.37031	-1.46436	-1.27454	4.19911e-140	4.97263e-139	Cluster 1 VS others
MYH11	-1.67951	-1.54575	-1.72436	-1.37482	5.17794e-82	1.87909e-81	Cluster 1 VS others
ANNEXIN1	-1.68061	-1.56584	-1.65285	-1.47832	4.91613e-150	7.90093e-149	Cluster 1 VS others
CAVEOLIN1	-1.90728	-1.66467	-1.77764	-1.55074	3.4336e-122	2.41425e-121	Cluster 1 VS others
EPPK1	-3.08422	-2.96472	-3.09186	-2.83675	1.51548e-182	5.21747e-181	Cluster 1 VS others
ECADHERIN	-3.11902	-2.85738	-2.97019	-2.73618	4.17552e-162	1.04388e-160	Cluster 1 VS others
LDHB	1.38542	1.30996	0.929344	1.66661	0.0001465	0.000230469	Cluster 2 VS others
COMPLEXIISUBUNIT30	1.11722	0.944082	0.501492	1.26803	0.00181817	0.0025774	Cluster 2 VS others
MITOCHONDRIA	1.03581	0.855041	0.264629	1.43107	0.00686446	0.00917632	Cluster 2 VS others
ALPHACATENIN	0.532555	0.478126	0.399976	0.553878	3.6989e-30	1.49112e-29	Cluster 2 VS others
PAI1	-0.50807	-0.490529	-0.539439	-0.441825	4.15244e-87	9.73935e-86	Cluster 2 VS others
BRD4	-0.51457	-0.431637	-0.483061	-0.380034	1.56652e-57	1.3472e-56	Cluster 2 VS others
SYK	-0.613279	-0.535669	-0.590736	-0.48054	6.38847e-76	9.69545e-75	Cluster 2 VS others
HIF1ALPHA	-0.6787	-0.563254	-0.8835	-0.255251	0.00175358	0.00249958	Cluster 2 VS others
EPPK1	-0.69555	-0.772354	-0.88474	-0.660649	5.04792e-41	2.95992e-40	Cluster 2 VS others
CYCLINB1	-1.14457	-0.827833	-0.902099	-0.752458	9.50591e-101	4.90505e-99	Cluster 2 VS others
TFRC	-1.16796	-0.987978	-1.05627	-0.920016	5.42257e-163	1.39902e-160	Cluster 2 VS others
LDHA	-1.29889	-1.29593	-1.7158	-0.825543	2.91405e-05	4.69891e-05	Cluster 2 VS others
PYGL	-2.18694	-2.09259	-2.90538	-1.15208	0.000183251	0.000284812	Cluster 2 VS others
CYCLINB1	0.747017	0.649137	0.567779	0.73032	8.21206e-54	3.02673e-52	Cluster 3 VS others
TFRC	0.66457	0.587948	0.502257	0.674113	1.46269e-39	3.14479e-38	Cluster 3 VS others
MYH11	0.803895	0.450008	0.346434	0.553889	1.70156e-17	1.25429e-16	Cluster 4 VS others
EPPK1	0.648505	0.725005	0.632938	0.817527	1.14344e-53	7.3752e-52	Cluster 4 VS others
PYGL	0.506615	0.410688	0.263103	0.563937	2.62782e-07	6.98945e-07	Cluster 4 VS others
CASPASE7CLEAVEDD198	1.0765	0.890425	0.753254	1.03197	7.73412e-42	4.98851e-40	Cluster 5 VS others
CYCLINB1	0.93424	0.905862	0.767558	1.04557	4.74545e-35	1.53041e-33	Cluster 5 VS others
S6	0.552125	0.524928	0.454109	0.595178	1.56388e-39	8.06962e-38	Cluster 5 VS others
ATM	0.53274	0.514134	0.426311	0.602075	1.13151e-27	1.71723e-26	Cluster 5 VS others
STAT5ALPHA	0.529485	0.527709	0.437143	0.618268	2.08254e-27	2.98498e-26	Cluster 5 VS others
LCK	0.505433	0.515194	0.452667	0.578232	3.48045e-52	8.97955e-50	Cluster 5 VS others
FOXM1	0.503535	0.402092	0.336193	0.46735	4.31404e-31	1.11302e-29	Cluster 5 VS others
HSP70	-0.504315	-0.38856	-0.476963	-0.301104	1.11714e-17	6.51378e-17	Cluster 5 VS others
ACETYLATUBULINLYS40	-0.592745	-0.601029	-0.725103	-0.477118	4.08562e-20	2.92803e-19	Cluster 5 VS others
RAB25	-0.66992	-0.592519	-0.698439	-0.486734	1.00897e-25	1.2396e-24	Cluster 5 VS others
CLAUDIN7	-0.793658	-0.499538	-0.647035	-0.356345	1.22615e-12	4.65216e-12	Cluster 5 VS others
GYS_pS641	-0.804067	-0.913792	-1.51837	-0.356082	0.00474806	0.00776048	Cluster 5 VS others
BETACATENIN	-0.958159	-0.891489	-1.01908	-0.763134	1.05769e-36	4.54805e-35	Cluster 5 VS others
ECADHERIN	-1.08506	-0.779312	-0.972801	-0.593563	1.93623e-17	1.06287e-16	Cluster 5 VS others
EPPK1	-1.24602	-1.00932	-1.2423	-0.776231	6.66808e-17	3.51095e-16	Cluster 5 VS others
MYH11	-1.36703	-1.22297	-1.43958	-1.0122	3.36595e-32	9.64905e-31	Cluster 5 VS others
CAVEOLIN1	0.753845	0.72446	0.651378	0.797495	1.25944e-79	3.24934e-78	Cluster 6 VS others
CASPASE7CLEAVEDD198	0.747605	0.651974	0.605843	0.699046	1.25371e-175	3.23456e-173	Cluster 6 VS others
MYH11	0.7153	0.439689	0.32479	0.554514	7.10874e-14	1.87148e-13	Cluster 6 VS others
PAI1	0.691427	0.645377	0.592582	0.698352	2.34344e-123	2.01536e-121	Cluster 6 VS others
ANNEXIN1	0.651415	0.666547	0.611122	0.721829	5.77089e-115	3.72222e-113	Cluster 6 VS others
NDRG1_pT346	0.640135	0.576632	0.511596	0.642634	1.93729e-69	2.94012e-68	Cluster 6 VS others
TFRC	0.614015	0.534408	0.468742	0.59996	5.89383e-53	5.0687e-52	Cluster 6 VS others
EPPK1	0.61381	0.600888	0.500078	0.70134	3.27146e-31	1.53461e-30	Cluster 6 VS others
LCN2A	0.5937	0.630833	0.40835	0.854556	5.66755e-08	1.13351e-07	Cluster 6 VS others

## Sheet: Mutation
Driver gene	One cluster	All other clusters	pvalue	fdr	Enrichment	One VS others
CIC	105 (16.4%)	192 (2.5%)	0	0	Positive	Cluster 1 VS others
IDH1	282 (44.0%)	202 (2.6%)	0	0	Positive	Cluster 1 VS others
ATRX	104 (16.2%)	426 (5.5%)	3.5e-20	3.39e-18	Positive	Cluster 1 VS others
KRAS	3 (0.5%)	426 (5.5%)	2.26e-19	1.65e-17	Negative	Cluster 1 VS others
SYNE1	17 (2.7%)	941 (12.2%)	2.44e-17	1.42e-15	Negative	Cluster 1 VS others
APC	3 (0.5%)	580 (7.5%)	3.84e-17	1.86e-15	Negative	Cluster 1 VS others
KMT2C	11 (1.7%)	707 (9.2%)	3.97e-14	1.65e-12	Negative	Cluster 1 VS others
LRRK2	1 (0.2%)	408 (5.3%)	1.42e-13	5.16e-12	Negative	Cluster 1 VS others
KMT2D	16 (2.5%)	789 (10.3%)	2.94e-13	9.52e-12	Negative	Cluster 1 VS others
BRAF	6 (0.9%)	534 (6.9%)	1.24e-12	3.6e-11	Negative	Cluster 1 VS others
TP53	350 (21.5%)	2698 (40.3%)	0	0	Negative	Cluster 2 VS others
KRAS	26 (1.6%)	619 (9.2%)	7.2e-33	1.05e-30	Negative	Cluster 2 VS others
BRAF	219 (13.4%)	321 (4.8%)	2.84e-31	2.69e-29	Positive	Cluster 2 VS others
SYNE1	66 (4.0%)	892 (13.3%)	3.7e-31	2.69e-29	Negative	Cluster 2 VS others
PIK3CA	91 (5.6%)	1047 (15.6%)	9.92e-31	5.77e-29	Negative	Cluster 2 VS others
ARID1A	44 (2.7%)	645 (9.6%)	3.47e-24	1.68e-22	Negative	Cluster 2 VS others
KMT2D	66 (4.0%)	739 (11.0%)	1.22e-20	5.07e-19	Negative	Cluster 2 VS others
APC	41 (2.5%)	542 (8.1%)	2.44e-18	8.89e-17	Negative	Cluster 2 VS others
CDKN2A	12 (0.7%)	320 (4.8%)	3.21e-18	1.04e-16	Negative	Cluster 2 VS others
NAV3	35 (2.1%)	493 (7.4%)	9.23e-18	2.69e-16	Negative	Cluster 2 VS others
PTEN	195 (18.2%)	456 (6.3%)	2.21e-33	6.42e-31	Positive	Cluster 3 VS others
ARID1A	177 (16.5%)	512 (7.1%)	1.67e-21	2.43e-19	Positive	Cluster 3 VS others
CTCF	78 (7.3%)	144 (2.0%)	6.18e-18	6e-16	Positive	Cluster 3 VS others
PIK3CA	241 (22.4%)	897 (12.4%)	3.9e-17	2.84e-15	Positive	Cluster 3 VS others
PIK3R1	89 (8.3%)	204 (2.8%)	1.02e-15	5.92e-14	Positive	Cluster 3 VS others
FGFR2	55 (5.1%)	104 (1.4%)	1.13e-12	5.5e-11	Positive	Cluster 3 VS others
FBXW7	96 (8.9%)	275 (3.8%)	5.72e-12	2.38e-10	Positive	Cluster 3 VS others
ZFHX3	96 (8.9%)	292 (4.0%)	9.21e-11	3.35e-09	Positive	Cluster 3 VS others
PPP2R1A	53 (4.9%)	115 (1.6%)	2.23e-10	7.22e-09	Positive	Cluster 3 VS others
RNF43	63 (5.9%)	156 (2.2%)	2.56e-10	7.46e-09	Positive	Cluster 3 VS others
IDH1	36 (1.4%)	448 (7.7%)	6.84e-37	1.99e-34	Negative	Cluster 4 VS others
APC	286 (11.3%)	297 (5.1%)	3.11e-22	4.52e-20	Positive	Cluster 4 VS others
KRAS	290 (11.4%)	355 (6.1%)	9.21e-16	8.94e-14	Positive	Cluster 4 VS others
VHL	103 (4.1%)	92 (1.6%)	7.68e-11	5.59e-09	Positive	Cluster 4 VS others
ATRX	100 (3.9%)	430 (7.4%)	4.75e-10	2.76e-08	Negative	Cluster 4 VS others
CIC	49 (1.9%)	248 (4.3%)	2.56e-08	1.24e-06	Negative	Cluster 4 VS others
GATA3	98 (3.9%)	106 (1.8%)	1.18e-07	4.91e-06	Positive	Cluster 4 VS others
HRAS	18 (0.7%)	110 (1.9%)	1.74e-05	0.00063346	Negative	Cluster 4 VS others
SPOP	21 (0.8%)	120 (2.1%)	2.68e-05	0.00086683	Negative	Cluster 4 VS others
CDH1	102 (4.0%)	136 (2.4%)	4.33e-05	0.00125977	Positive	Cluster 4 VS others
HLA-B	16 (4.2%)	97 (1.2%)	5.26e-05	0.00510002	Positive	Cluster 5 VS others
IDH1	3 (0.8%)	481 (6.1%)	4.44e-07	6.47e-05	Negative	Cluster 5 VS others
KIT	28 (7.3%)	163 (2.1%)	3.93e-08	1.14e-05	Positive	Cluster 5 VS others
TP53	1007 (48.9%)	2041 (32.6%)	1.4e-39	4.07e-37	Positive	Cluster 6 VS others
IDH1	26 (1.3%)	458 (7.3%)	3.6e-31	5.24e-29	Negative	Cluster 6 VS others
CDKN2A	171 (8.3%)	161 (2.6%)	9.49e-27	9.21e-25	Positive	Cluster 6 VS others
NAV3	222 (10.8%)	306 (4.9%)	2.35e-19	1.71e-17	Positive	Cluster 6 VS others
KMT2D	302 (14.7%)	503 (8.0%)	2.1e-17	1.22e-15	Positive	Cluster 6 VS others
AHNAK2	216 (10.5%)	338 (5.4%)	1.72e-14	8.33e-13	Positive	Cluster 6 VS others
NOTCH1	156 (7.6%)	211 (3.4%)	2.81e-14	1.17e-12	Positive	Cluster 6 VS others
PLEC	175 (8.5%)	257 (4.1%)	1.21e-13	4.41e-12	Positive	Cluster 6 VS others
HUWE1	179 (8.7%)	269 (4.3%)	3.13e-13	1.01e-11	Positive	Cluster 6 VS others
SYNE1	328 (15.9%)	630 (10.1%)	2.61e-12	7.59e-11	Positive	Cluster 6 VS others

## Sheet: SCNA
Focal locus	One cluster	All other clusters	pvalue	fdr	One VS others	Type of SCNA
19p13.12	145 (23.2%)	1448 (16.1%)	7.85354e-06	9.0704e-06	Cluster 1 VS others	Amp
1p13.2	298 (47.8%)	1794 (19.9%)	0	0	Cluster 1 VS others	Del
1p36.23	313 (50.2%)	2288 (25.4%)	5.044e-37	4.68506e-36	Cluster 1 VS others	Del
19q13.43	250 (40.1%)	1450 (16.1%)	0	0	Cluster 1 VS others	Del
19q13.32	244 (39.1%)	1552 (17.2%)	3.16953e-35	2.41076e-34	Cluster 1 VS others	Del
1p36.11 ARID1A	286 (45.8%)	2372 (26.4%)	9.06645e-24	4.38835e-23	Cluster 1 VS others	Del
2q22.1 LRP1B	263 (15.5%)	898 (11.3%)	4.10584e-06	6.16718e-06	Cluster 2 VS others	Del
3q26.2 TERC	599 (44.7%)	2640 (31.9%)	1.60504e-19	3.31671e-17	Cluster 3 VS others	Amp
1q21.3 MCL1	634 (47.3%)	2998 (36.2%)	1.68054e-14	2.35241e-13	Cluster 3 VS others	Amp
17q25.1	471 (35.1%)	2063 (24.9%)	1.59205e-14	2.23755e-13	Cluster 3 VS others	Amp
6p22.3 SOX4	379 (28.3%)	1518 (18.3%)	3.73913e-16	9.49385e-15	Cluster 3 VS others	Amp
19q12 CCNE1	415 (30.9%)	1752 (21.2%)	1.21937e-14	1.76855e-13	Cluster 3 VS others	Amp
15q15.1	508 (37.9%)	2059 (24.9%)	2.8375e-22	8.1343e-19	Cluster 3 VS others	Del
15q11.2	470 (35.0%)	1999 (24.1%)	1.49578e-16	1.06185e-14	Cluster 3 VS others	Del
5q21.3	462 (34.5%)	2084 (25.2%)	2.68862e-12	4.91799e-11	Cluster 3 VS others	Del
5q11.2 PDE4D	448 (33.4%)	2010 (24.3%)	3.92085e-12	6.79668e-11	Cluster 3 VS others	Del
4q34.3	532 (39.7%)	2593 (31.3%)	2.20337e-09	1.90815e-08	Cluster 3 VS others	Del
20q13.33	1530 (49.0%)	2138 (32.9%)	0	0	Cluster 4 VS others	Amp
1q21.3 MCL1	1469 (47.1%)	2163 (33.3%)	1.31e-38	2.38578e-37	Cluster 4 VS others	Amp
1q32.1 MDM4	1414 (45.3%)	2048 (31.5%)	3.1e-39	6.09803e-38	Cluster 4 VS others	Amp
20q11.21 BCL2L1	1469 (47.1%)	2180 (33.5%)	3.813e-37	5.55734e-36	Cluster 4 VS others	Amp
1q44 AKT3	1385 (44.4%)	2014 (31.0%)	2.421e-37	3.71262e-36	Cluster 4 VS others	Amp
17p12 MAP2K4	1476 (47.3%)	2104 (32.4%)	0	0	Cluster 4 VS others	Del
8p21.2	1439 (46.1%)	2247 (34.6%)	1.8177e-27	5.99042e-26	Cluster 4 VS others	Del
16q23.1 WWOX	1116 (35.8%)	1635 (25.1%)	1.32235e-26	3.65063e-25	Cluster 4 VS others	Del
18q23	1316 (42.2%)	2057 (31.6%)	8.44776e-24	1.46683e-22	Cluster 4 VS others	Del
1p36.11 ARID1A	1077 (34.5%)	1581 (24.3%)	4.18324e-25	8.75712e-24	Cluster 4 VS others	Del
3q26.2 TERC	1067 (46.9%)	2172 (29.6%)	0	0	Cluster 6 VS others	Amp
5p15.33 TERT	993 (43.6%)	2097 (28.5%)	3e-40	1.4427e-38	Cluster 6 VS others	Amp
8q24.21 MYC	1292 (56.8%)	3198 (43.5%)	1.81051e-28	5.09949e-27	Cluster 6 VS others	Amp
11q13.3 CCND1	613 (26.9%)	1381 (18.8%)	2.53799e-16	4.66699e-15	Cluster 6 VS others	Amp
20q11.21 BCL2L1	995 (43.7%)	2654 (36.1%)	7.61281e-11	5.93304e-10	Cluster 6 VS others	Amp
3p14.2 FHIT	1119 (49.2%)	2077 (28.3%)	0	0	Cluster 6 VS others	Del
3p26.3	981 (43.1%)	1822 (24.8%)	0	0	Cluster 6 VS others	Del
8p23.2	1074 (47.2%)	2694 (36.7%)	3.94519e-19	9.86107e-18	Cluster 6 VS others	Del
18q23	976 (42.9%)	2397 (32.6%)	5.97756e-19	1.4712e-17	Cluster 6 VS others	Del
9p24.1	862 (37.9%)	2036 (27.7%)	7.42494e-20	1.89677e-18	Cluster 6 VS others	Del

## Sheet: Drug sensitivity
Drug name	Putative target	Targeted pathway name	diff_median_value (IC50)	estimate_value	low95%CI	high95%CI	Pvalue	fdr	One VS others
AZD6482	PI3Kbeta	PI3K/MTOR signaling	1.02297	0.903665	0.442864	1.34675	0.000278861	0.00712211	Cluster 1 VS others
AZD8835	PI3Kalpha, PI3Kdelta	PI3K/MTOR signaling	1.22545	1.02217	0.536609	1.53767	7.45488e-05	0.00371087	Cluster 1 VS others
AZD8931	EGFR, ERBB2, ERBB3	RTK signaling	0.858977	0.904993	0.423622	1.4178	0.000505781	0.00906359	Cluster 1 VS others
Bleomycin	dsDNA break induction	DNA replication	2.55439	2.00938	0.930637	3.04014	0.000358759	0.00779002	Cluster 1 VS others
CI-1040	MEK1, MEK2	ERK MAPK signaling	1.20477	1.22619	0.741409	1.69084	3.4139e-06	0.000509809	Cluster 1 VS others
Dasatinib	ABL, SRC, Ephrins, PDGFR, KIT	RTK signaling	1.84679	1.83479	1.13412	2.55335	2.13939e-06	0.000479224	Cluster 1 VS others
Dihydrorotenone		Unavailable	-1.07471	-1.37939	-2.11619	-0.711975	0.000188205	0.00603829	Cluster 1 VS others
Doxorubicin	Anthracycline	DNA replication	0.866353	1.07454	0.513944	1.62322	0.000224387	0.00647822	Cluster 1 VS others
Embelin	XIAP	DNA replication	1.06026	0.97385	0.572516	1.34832	3.84535e-05	0.0021534	Cluster 1 VS others
EphB4_9721	EPHB4	RTK signaling	1.93725	1.59164	1.00224	2.19387	5.08867e-06	0.000569931	Cluster 1 VS others
HG6-64-1	BRAF	ERK MAPK signaling	1.65615	1.59896	0.90795	2.282	2.27649e-05	0.00169978	Cluster 1 VS others
IAP_7638	IAP	Unavailable	0.659574	0.639198	0.294608	1.05311	0.000365157	0.00779002	Cluster 1 VS others
ICL1100013	N-myristoyltransferase 1/2	Unavailable	1.42055	1.33129	0.61605	2.03519	0.00041267	0.00840346	Cluster 1 VS others
JW-7-52-1	MTOR	PI3K/MTOR signaling	1.97138	1.60944	0.750254	2.40733	0.000448609	0.00873811	Cluster 1 VS others
kb NB 142-70	PKD	kinases	-0.769916	-0.776274	-1.21871	-0.364166	0.000356647	0.00779002	Cluster 1 VS others
KU-60019	ATM	Genome integrity	0.97292	0.843098	0.429478	1.25241	0.000188697	0.00603829	Cluster 1 VS others
PI3Ka_4409	PI3Kalpha, PI3Kdelta	PI3K/MTOR signaling	1.32224	1.1658	0.664411	1.64652	3.79817e-05	0.0021534	Cluster 1 VS others
RAF_9304	ARAF, BRAF, CRAF	ERK MAPK signaling	1.11458	0.977961	0.466709	1.45165	0.000231365	0.00647822	Cluster 1 VS others
Refametinib	MEK1, MEK2	ERK MAPK signaling	1.66061	1.59112	0.958512	2.1677	6.88763e-06	0.000617132	Cluster 1 VS others
TAF1_5496	TAF1	Unavailable	-1.17972	-1.27294	-1.95016	-0.641385	0.000286156	0.00712211	Cluster 1 VS others
Tanespimycin	HSP90	Protein stability and degradation	2.08983	1.86988	1.19253	2.56793	1.34063e-06	0.000479224	Cluster 1 VS others
Thapsigargin	SERCA	Unavailable	1.86596	1.62037	0.763102	2.34425	0.000477541	0.0089141	Cluster 1 VS others
THZ-2-49	CDK9	Cell cycle	2.97157	2.16423	0.896763	3.07416	0.000124726	0.00465645	Cluster 1 VS others
Trametinib	MEK1, MEK2	ERK MAPK signaling	1.84717	1.55309	0.748794	2.35034	0.000117779	0.00465645	Cluster 1 VS others
Venetoclax	BCL2	Apoptosis regulation	-1.1367	-1.24599	-1.84772	-0.651981	0.000107952	0.00465645	Cluster 1 VS others
5-Fluorouracil	Antimetabolite (DNA & RNA)	Unavailable	0.620204	0.555882	0.256791	0.86243	0.000315082	0.00498754	Cluster 2 VS others
AZ628	BRAF	ERK MAPK signaling	0.812273	0.849042	0.402703	1.27581	0.000213216	0.00382936	Cluster 2 VS others
Bosutinib	SRC, ABL, TEC	kinases	0.649002	0.524281	0.304488	0.749219	3.55211e-06	0.000199362	Cluster 2 VS others
Crizotinib	MET, ALK, ROS1	RTK signaling	0.55677	0.463527	0.201154	0.720524	0.000436281	0.00631904	Cluster 2 VS others
Dabrafenib	BRAF	ERK MAPK signaling	0.612265	0.587308	0.333833	0.845559	6.10169e-06	0.000273966	Cluster 2 VS others
Dasatinib	ABL, SRC, Ephrins, PDGFR, KIT	RTK signaling	0.855077	0.822271	0.459635	1.18056	9.16888e-06	0.000374257	Cluster 2 VS others
Elesclomol	HSP90	Protein stability and degradation	-0.614742	-0.503178	-0.784425	-0.208839	0.00064502	0.00804484	Cluster 2 VS others
ERK_2440	ERK1,ERK2	ERK MAPK signaling	0.605118	0.522641	0.23003	0.793931	0.000424661	0.00631904	Cluster 2 VS others
Gemcitabine	Pyrimidine antimetabolite	DNA replication	1.53006	1.06608	0.540424	1.5935	6.44335e-05	0.00160726	Cluster 2 VS others
PD0325901	MEK1, MEK2	ERK MAPK signaling	1.14154	1.00001	0.73125	1.26896	7.86872e-12	3.53306e-09	Cluster 2 VS others
PLX-4720	BRAF	ERK MAPK signaling	0.534725	0.498336	0.278022	0.720238	1.0337e-05	0.000386775	Cluster 2 VS others
Refametinib	MEK1, MEK2	ERK MAPK signaling	0.617055	0.665285	0.393132	0.935846	2.10168e-06	0.000157275	Cluster 2 VS others
SCH772984	ERK1, ERK2	ERK MAPK signaling	0.736841	0.694008	0.404874	0.976383	5.48031e-06	0.000273407	Cluster 2 VS others
Selumetinib	MEK1, MEK2	ERK MAPK signaling	1.0531	0.925225	0.622329	1.2309	7.15189e-09	1.6056e-06	Cluster 2 VS others
Trametinib	MEK1, MEK2	ERK MAPK signaling	0.9619	0.950413	0.596363	1.30037	2.43566e-07	3.64538e-05	Cluster 2 VS others
VE821	ATR	Genome integrity	0.74073	0.598991	0.296641	0.898923	0.000125028	0.00255171	Cluster 2 VS others
VX-11e	ERK2	ERK MAPK signaling	0.538116	0.56017	0.341347	0.785929	9.51178e-07	9.72259e-05	Cluster 2 VS others
WZ4003	NUAK1, NUAK2	kinases	0.622119	0.49857	0.227465	0.765639	0.000322135	0.00498754	Cluster 2 VS others
XMD8-85	ERK5, BET	Unavailable	0.832097	0.705117	0.366107	1.03707	4.88799e-05	0.001291	Cluster 2 VS others
Z-LLNle-CHO	gamma-secretase	Unavailable	0.749807	0.586884	0.235933	0.954813	0.000750987	0.0088735	Cluster 2 VS others
5-Fluorouracil	Antimetabolite (DNA & RNA)	Unavailable	-0.947262	-0.870865	-1.27491	-0.461814	3.52169e-05	0.00013177	Cluster 3 VS others
A-770041	LCK, FYN	kinases	-0.560894	-0.726883	-1.22704	-0.255042	0.00394847	0.00661516	Cluster 3 VS others
ABT737	BCL2, BCL-XL, BCL-W, BCL-B, BFL1	Apoptosis regulation	-1.0477	-1.0781	-1.59648	-0.59554	2.30893e-05	9.47709e-05	Cluster 3 VS others
ACY-1215	HDAC6	Chromatin histone acetylation	-0.798314	-0.692041	-0.969935	-0.40298	7.76234e-06	4.00608e-05	Cluster 3 VS others
AGI-6780	IDH2 R140Q mutant	Metabolism	-0.68065	-0.54973	-0.880405	-0.208402	0.00180619	0.00342185	Cluster 3 VS others
AICA Ribonucleotide	AMPK agonist	Metabolism	-0.826333	-0.835154	-1.11709	-0.548975	6.21221e-08	1.1622e-06	Cluster 3 VS others
Alisertib	AURKA	Mitosis	-0.630649	-0.826367	-1.37926	-0.306664	0.00167991	0.00320969	Cluster 3 VS others
AMG-319	PI3K (beta sparing)	PI3K/MTOR signaling	-0.771376	-0.62134	-0.921825	-0.312729	0.000148081	0.000418167	Cluster 3 VS others
Apitolisib	mTOR, PI3K	PI3K/MTOR signaling	-0.727487	-0.583134	-0.901318	-0.259008	0.000424236	0.00100784	Cluster 3 VS others
AR-42	HDAC1	Chromatin histone acetylation	-1.21788	-1.08582	-1.42173	-0.726649	4.20679e-08	9.44425e-07	Cluster 3 VS others
ARRY-520	KIF11	Mitosis	-1.47251	-0.926047	-1.41767	-0.441269	0.000224565	0.000586219	Cluster 3 VS others
AT-7519	CDK1, CDK2, CDK4, CDK6, CDK9	Cell cycle	-1.38335	-1.21414	-1.63519	-0.796386	1.10328e-07	1.64045e-06	Cluster 3 VS others
AZ6102	TNKS1, TNKS2	WNT signaling	-0.536214	-0.443902	-0.665544	-0.227786	5.92968e-05	0.000201349	Cluster 3 VS others
AZ960	JAK2, JAK3	kinases	-0.777188	-0.839262	-1.29088	-0.342267	0.00100564	0.00207126	Cluster 3 VS others
AZD1208	PIM1, PIM2, PIM3	kinases	-0.696866	-0.621022	-0.902719	-0.342869	2.04752e-05	8.67383e-05	Cluster 3 VS others
AZD3759	EGFR	EGFR signaling	-0.584101	-0.517313	-0.731604	-0.300986	1.15893e-05	5.47747e-05	Cluster 3 VS others
AZD5153	BRD4	Chromatin other	-1.26938	-1.36339	-1.94927	-0.812235	1.8207e-06	1.36249e-05	Cluster 3 VS others
AZD5438	CDK2	Cell cycle	-0.776524	-0.756018	-1.04714	-0.461463	1.41688e-06	1.15669e-05	Cluster 3 VS others
AZD5582	XIAP, cIAP	Apoptosis regulation	-0.649042	-0.868859	-1.28391	-0.483496	4.0428e-06	2.35609e-05	Cluster 3 VS others
AZD5991	MCL1	Apoptosis regulation	-2.08753	-1.78598	-2.81479	-0.872451	2.95304e-05	0.000116309	Cluster 3 VS others
AZD6738	ATR	Genome integrity	-0.613097	-0.617788	-0.946008	-0.271199	0.000556081	0.00126101	Cluster 3 VS others
AZD7762	CHEK1, CHEK2	Cell cycle	-0.783061	-0.823632	-1.14445	-0.485255	3.16871e-06	2.09228e-05	Cluster 3 VS others
AZD8055	MTORC1, MTORC2	PI3K/MTOR signaling	-0.629953	-0.607811	-0.842535	-0.373037	5.70615e-07	5.82286e-06	Cluster 3 VS others
BDP-00009066	MRCKB_HUMAN	Cytoskeleton	-0.623426	-0.502588	-0.772847	-0.219741	0.000523279	0.00120488	Cluster 3 VS others
Belinostat	HDAC1	Chromatin histone acetylation	-0.964079	-0.94632	-1.30273	-0.591871	7.21543e-07	6.61169e-06	Cluster 3 VS others
BI-2536	PLK1, PLK2, PLK3	Cell cycle	-0.823948	-0.736665	-1.28923	-0.221334	0.00534199	0.00875384	Cluster 3 VS others
BIX02189	MEK5, ERK5	ERK MAPK signaling	-0.949031	-0.996553	-1.28319	-0.720844	3.32327e-11	7.46074e-09	Cluster 3 VS others
Bleomycin (10 uM)	dsDNA break induction	DNA replication	1.03688	0.705263	0.313865	1.10123	0.000397887	0.000965683	Cluster 3 VS others
Bleomycin (50 uM)	dsDNA break induction	DNA replication	0.879378	0.688472	0.22473	1.14207	0.00315483	0.00542727	Cluster 3 VS others
BMS-345541	IKK-1, IKK-2	Unavailable	-0.91589	-0.724827	-0.980078	-0.451123	1.02633e-06	9.03575e-06	Cluster 3 VS others
Bortezomib	Proteasome	Protein stability and degradation	-0.591372	-0.419923	-0.635485	-0.201171	0.000170934	0.000470854	Cluster 3 VS others
Bosutinib	SRC, ABL, TEC	kinases	-1.01145	-0.706756	-0.9971	-0.416821	3.54289e-06	2.21124e-05	Cluster 3 VS others
BPD-00008900		Unavailable	-0.789626	-0.676249	-0.994364	-0.362573	3.95911e-05	0.000143358	Cluster 3 VS others
Brivanib, BMS-540215	VEGFR, PDGFR	RTK signaling	-0.547595	-0.397934	-0.665687	-0.139721	0.00259614	0.00458833	Cluster 3 VS others
BX-912	PDK1 (PDPK1)	Metabolism	-0.914859	-0.893893	-1.34919	-0.446921	0.000107267	0.000327638	Cluster 3 VS others
Carmustine		DNA replication	-0.786769	-0.633727	-0.89505	-0.371715	7.62172e-06	3.97925e-05	Cluster 3 VS others
CAY10603	HDAC1, HDAC6	Chromatin histone acetylation	-1.10956	-0.97296	-1.3208	-0.611878	6.43643e-07	6.28252e-06	Cluster 3 VS others
CDK9_5038	CDK9	Cell cycle	-1.43827	-0.954576	-1.39052	-0.491757	9.71614e-05	0.000302955	Cluster 3 VS others
CDK9_5576	CDK9	Cell cycle	-0.716998	-0.619841	-0.936447	-0.302088	0.0002194	0.000576084	Cluster 3 VS others
CGP-082996	CDK4	Cell cycle	-0.950173	-0.90453	-1.22062	-0.55828	6.61765e-07	6.32197e-06	Cluster 3 VS others
CGP-60474	CDK1,CDK2,CDK5,CDK7,CDK9, PKC	Cell cycle	-0.63074	-0.52489	-0.825714	-0.194948	0.0014635	0.00284262	Cluster 3 VS others
Cisplatin	DNA crosslinker	DNA replication	-0.876042	-0.820945	-1.22214	-0.423381	8.48514e-05	0.000272131	Cluster 3 VS others
CMK	RSK2	kinases	-0.734025	-0.640812	-1.04628	-0.2532	0.00110863	0.00223218	Cluster 3 VS others
CP466722	ATM	Genome integrity	-0.719746	-0.68956	-0.965676	-0.405964	2.71517e-06	1.87556e-05	Cluster 3 VS others
Crizotinib	MET, ALK, ROS1	RTK signaling	-0.996015	-0.867124	-1.23502	-0.50127	9.06903e-06	4.42608e-05	Cluster 3 VS others
CUDC-101	HDAC1-10, EGFR, ERBB2	Unavailable	-1.02128	-1.02279	-1.41968	-0.623963	1.74553e-06	1.32838e-05	Cluster 3 VS others
CX-5461	RNA Polymerase 1	Unavailable	-1.21255	-1.00215	-1.44631	-0.543822	2.06704e-05	8.67383e-05	Cluster 3 VS others
Cyclopamine	SMO	Unavailable	-0.738367	-0.724816	-1.0253	-0.435211	3.35667e-06	2.16004e-05	Cluster 3 VS others
Cyclophosphamide	Alkylating agent	DNA replication	-0.707622	-0.515265	-0.752914	-0.274513	4.94503e-05	0.000174828	Cluster 3 VS others
Cytarabine	Antimetabolite	Unavailable	-0.750213	-0.935801	-1.47548	-0.407148	0.0005936	0.00129382	Cluster 3 VS others
CZC24832	PI3Kgamma	PI3K/MTOR signaling	-0.615035	-0.580555	-0.835229	-0.310925	2.42608e-05	9.72599e-05	Cluster 3 VS others
Dabrafenib	BRAF	ERK MAPK signaling	-1.46226	-1.13145	-1.49737	-0.734693	7.12854e-08	1.28029e-06	Cluster 3 VS others
Dacinostat	HDAC1	Chromatin histone acetylation	-0.571986	-0.518691	-0.761634	-0.280966	3.65469e-05	0.000135616	Cluster 3 VS others
Daporinad	NAMPT	Metabolism	-1.55681	-1.43403	-1.99775	-0.873193	5.97761e-07	5.96433e-06	Cluster 3 VS others
Dinaciclib	CDK1, CDK2, CDK5, CDK9	Cell cycle	-0.671619	-0.484943	-0.769602	-0.205888	0.000455065	0.00105868	Cluster 3 VS others
DMOG	HIF-PH	Metabolism	-0.935654	-0.533902	-0.907956	-0.171259	0.0042944	0.00713728	Cluster 3 VS others
Eg5_9814	KSP11	Unavailable	-1.07708	-0.737073	-1.18798	-0.291113	0.00128818	0.00254798	Cluster 3 VS others
Elephantin		Unavailable	-1.0517	-0.84275	-1.19446	-0.501559	9.00593e-06	4.42608e-05	Cluster 3 VS others
Entinostat	HDAC1, HDAC3	Chromatin histone acetylation	-1.10579	-0.947341	-1.32451	-0.566081	3.72627e-06	2.23897e-05	Cluster 3 VS others
Enzastaurin	PKCB	kinases	-1.05004	-1.00702	-1.36805	-0.644043	1.89007e-07	2.496e-06	Cluster 3 VS others
EPZ004777	DOT1L	Chromatin histone methylation	-0.55568	-0.513021	-0.778219	-0.251057	0.000226957	0.00058904	Cluster 3 VS others
EPZ5676	DOT1L	Chromatin histone methylation	-0.719603	-0.693281	-0.95643	-0.422719	9.19532e-07	8.2574e-06	Cluster 3 VS others
Fedratinib	JAK2	kinases	-0.924732	-1.08317	-1.44576	-0.740009	2.51728e-09	1.25584e-07	Cluster 3 VS others
Flavopiridol	CDK	Cell cycle	-0.556199	-0.505213	-0.716596	-0.282265	2.0595e-05	8.67383e-05	Cluster 3 VS others
Fludarabine		Unavailable	-0.667258	-0.735492	-1.28364	-0.235518	0.00356641	0.0060656	Cluster 3 VS others
FR-180204	ERK1, ERK2	ERK MAPK signaling	-0.511186	-0.487907	-0.695209	-0.287868	1.40642e-06	1.15669e-05	Cluster 3 VS others
Gallibiscoquinazole		Unavailable	-0.592131	-0.456047	-0.689114	-0.229334	0.000131524	0.000377087	Cluster 3 VS others
Gefitinib	EGFR	EGFR signaling	-0.689725	-0.65159	-0.946344	-0.356158	3.45206e-05	0.000131354	Cluster 3 VS others
Gemcitabine	Pyrimidine antimetabolite	DNA replication	-1.27576	-0.962669	-1.63861	-0.278302	0.0058455	0.00944112	Cluster 3 VS others
Genentech Cpd 10	AURKA, AURKB	Mitosis	-0.812037	-0.806638	-1.19908	-0.428371	5.96423e-05	0.000201349	Cluster 3 VS others
GSK1070916	AURKA, AURKC	Mitosis	-0.787909	-0.785796	-1.23975	-0.331035	0.00074532	0.00157112	Cluster 3 VS others
GSK2606414	PERK	Metabolism	-0.64485	-0.676669	-0.966947	-0.372893	2.63433e-05	0.000104674	Cluster 3 VS others
GSK343	EZH2	Chromatin histone methylation	-0.694296	-0.600906	-0.839725	-0.360251	2.66621e-06	1.87554e-05	Cluster 3 VS others
GSK429286A	ROCK1, ROCK2	Cytoskeleton	-0.629726	-0.496988	-0.779085	-0.212606	0.000571758	0.00128041	Cluster 3 VS others
GSK690693	AKT1, AKT2, AKT3	PI3K/MTOR signaling	-0.847756	-0.821254	-1.21164	-0.44141	2.33959e-05	9.47709e-05	Cluster 3 VS others
I-BET-762	BRD2, BRD3, BRD4	Chromatin other	-1.48248	-1.19346	-1.6093	-0.77037	4.59528e-08	9.82515e-07	Cluster 3 VS others
I-BRD9	BRD9	Chromatin other	-1.23712	-1.08025	-1.44467	-0.713749	1.3791e-07	1.93505e-06	Cluster 3 VS others
IAP_5620	IAP	Unavailable	-0.518256	-0.453294	-0.749923	-0.147489	0.00387171	0.00651084	Cluster 3 VS others
Ibrutinib	BTK	kinases	-0.770808	-0.77042	-1.18239	-0.369485	0.00020658	0.000545615	Cluster 3 VS others
Idelalisib	PI3Kdelta	PI3K/MTOR signaling	-0.647689	-0.632464	-0.922909	-0.33967	3.21734e-05	0.000125616	Cluster 3 VS others
IGF1R_3801	IGFR1	IGF1R signaling	-0.824443	-0.804719	-1.337	-0.276162	0.00260584	0.00458833	Cluster 3 VS others
IPA-3	PAK1	Cytoskeleton	-0.574881	-0.651015	-1.06377	-0.268409	0.000739948	0.00157112	Cluster 3 VS others
Irinotecan	TOP1	DNA replication	-0.897227	-0.774474	-1.2593	-0.282074	0.00255454	0.00456967	Cluster 3 VS others
Ispinesib Mesylate	KSP	Mitosis	-1.01671	-0.755604	-1.18363	-0.332211	0.000435504	0.00102378	Cluster 3 VS others
IWP-2	PORCN	WNT signaling	-0.681324	-0.595237	-0.842943	-0.345128	8.39323e-06	4.23434e-05	Cluster 3 VS others
JQ1	BRD2, BRD3, BRD4, BRDT	Chromatin other	-0.736943	-0.707742	-0.97838	-0.441382	3.58155e-07	4.19745e-06	Cluster 3 VS others
JW-7-24-1	LCK	kinases	-1.08168	-1.04392	-1.40531	-0.683808	4.70227e-09	1.75943e-07	Cluster 3 VS others
kb NB 142-70	PKD	kinases	-0.621497	-0.506661	-0.741577	-0.250823	0.000182893	0.000497692	Cluster 3 VS others
KIN001-236	Angiopoietin-1 receptor	RTK signaling	-1.1016	-0.868241	-1.14885	-0.586778	1.58839e-09	1.01884e-07	Cluster 3 VS others
KIN001-244	PDK1 (PDPK1)	Metabolism	-0.698986	-0.729916	-0.994521	-0.476885	5.02779e-08	1.02613e-06	Cluster 3 VS others
KIN001-260	IKKB	kinases	-1.1984	-1.00118	-1.31345	-0.687046	3.49889e-10	3.92751e-08	Cluster 3 VS others
KIN001-270	CDK9	Cell cycle	-0.515799	-0.558986	-0.794078	-0.315986	6.53615e-06	3.53582e-05	Cluster 3 VS others
KRAS (G12C) Inhibitor-12	KRAS (G12C)	ERK MAPK signaling	-0.637301	-0.624672	-1.0419	-0.214235	0.00293575	0.0050894	Cluster 3 VS others
KU-55933	ATM	Genome integrity	-0.523567	-0.512401	-0.726497	-0.29797	7.8937e-06	4.02758e-05	Cluster 3 VS others
Lapatinib	EGFR, ERBB2	RTK signaling and EGFR signaling	-0.635215	-0.535994	-0.839478	-0.229521	0.000894716	0.0018685	Cluster 3 VS others
Leflunomide	Pyrimidine synthesis inhibitor	DNA replication	-0.584115	-0.51556	-0.761767	-0.293464	1.72924e-05	7.7643e-05	Cluster 3 VS others
Lestaurtinib	FLT3, JAK2, NTRK1, NTRK2, NTRK3	kinases	-0.774191	-0.724009	-1.05765	-0.379478	5.02238e-05	0.000176176	Cluster 3 VS others
LGK974	PORCN	WNT signaling	-0.575126	-0.636358	-0.875936	-0.403551	2.22669e-07	2.77718e-06	Cluster 3 VS others
Linsitinib	IGF1R	IGF1R signaling	-0.609305	-0.60823	-0.897905	-0.322337	5.14949e-05	0.000178772	Cluster 3 VS others
LJI308	RSK2, RSK1, RSK3	PI3K/MTOR signaling	-0.646696	-0.497436	-0.776097	-0.219209	0.000766678	0.00160859	Cluster 3 VS others
LY2109761	TGFB1	Unavailable	-0.544961	-0.439408	-0.679877	-0.200478	0.000578892	0.00128041	Cluster 3 VS others
Masitinib	KIT, PDGFRA, PDGFRB	RTK signaling	-0.70037	-0.761997	-1.04568	-0.500917	9.64031e-09	2.88567e-07	Cluster 3 VS others
Methotrexate	Antimetabolite	DNA replication	-1.79185	-1.28494	-1.7543	-0.827719	1.26827e-08	3.55909e-07	Cluster 3 VS others
MIM1	MCL-1	Apoptosis regulation	-0.57186	-0.495404	-0.769402	-0.215126	0.000673426	0.00145369	Cluster 3 VS others
MIRA-1	TP53	p53 pathway	-0.939443	-0.761009	-1.05743	-0.435384	9.40636e-06	4.54135e-05	Cluster 3 VS others
Mirin	MRE11	Genome integrity	-0.530617	-0.57073	-0.830892	-0.318446	1.41554e-05	6.48546e-05	Cluster 3 VS others
MK-1775	WEE1, PLK1	Cell cycle	-0.757327	-0.617537	-0.954246	-0.279515	0.000383816	0.000936595	Cluster 3 VS others
MK-2206	AKT1, AKT2	PI3K/MTOR signaling	-0.85569	-0.922417	-1.31068	-0.545506	2.88352e-06	1.93239e-05	Cluster 3 VS others
MK-8776	CHEK1, CHEK2, CDK2	Cell cycle	-0.993958	-0.834211	-1.27437	-0.373696	0.000360792	0.000899976	Cluster 3 VS others
ML323	USP1, UAF1	Protein stability and degradation	-0.642018	-0.506515	-0.771052	-0.235322	0.000438925	0.00102645	Cluster 3 VS others
MPS-1-IN-1	MPS1	Mitosis	-0.889311	-0.665332	-0.955972	-0.371581	1.91471e-05	8.26638e-05	Cluster 3 VS others
Navitoclax	BCL2, BCL-XL, BCL-W	Apoptosis regulation	-0.95495	-1.07351	-1.56102	-0.620258	4.09299e-06	2.35609e-05	Cluster 3 VS others
Nelarabine		DNA replication	-0.751805	-0.569496	-0.836366	-0.299316	6.19853e-05	0.000206159	Cluster 3 VS others
NG-25	TAK1, MAP4K2	kinases	-0.94457	-1.19972	-1.62102	-0.808817	7.81928e-10	5.85143e-08	Cluster 3 VS others
Nilotinib	ABL	ABL signaling	-1.0474	-0.889787	-1.25644	-0.524202	2.84365e-06	1.93239e-05	Cluster 3 VS others
Niraparib	PARP1, PARP2	Genome integrity	-0.767634	-0.718518	-1.13594	-0.310222	0.00042944	0.00101484	Cluster 3 VS others
NPK76-II-72-1	PLK3	Cell cycle	-1.09548	-1.19189	-1.60796	-0.771224	7.41607e-08	1.2807e-06	Cluster 3 VS others
NSC-207895	MDM4	p53 pathway	-0.940678	-0.601281	-0.952324	-0.239917	0.0010588	0.00214372	Cluster 3 VS others
NSC319726	P53 Mut specific	p53 pathway	-1.96243	-1.27124	-1.80665	-0.745513	2.67338e-06	1.87554e-05	Cluster 3 VS others
Nutlin-3a (-)	MDM2	p53 pathway	-1.06085	-0.997816	-1.34333	-0.652399	1.1326e-07	1.64045e-06	Cluster 3 VS others
NVP-ADW742	IGF1R	IGF1R signaling	-0.895869	-0.675052	-1.02328	-0.329506	0.000116119	0.000347584	Cluster 3 VS others
NVP-BHG712	EPHB4	RTK signaling	-0.973672	-1.07113	-1.4623	-0.688829	8.64132e-08	1.43678e-06	Cluster 3 VS others
OF-1	BRPF1B, BRPF2	Chromatin histone acetylation	-0.606095	-0.583083	-0.863523	-0.284269	0.000109296	0.000331579	Cluster 3 VS others
Omipalisib	PI3K (class 1), MTORC1, MTORC2	PI3K/MTOR signaling	-1.21929	-1.08898	-1.52145	-0.665301	1.54352e-06	1.1949e-05	Cluster 3 VS others
OSI-027	MTORC1, MTORC2	PI3K/MTOR signaling	-2.07637	-1.43526	-2.09636	-0.788668	1.22489e-05	5.66987e-05	Cluster 3 VS others
OSI-930	KIT	RTK signaling	-0.769071	-0.688483	-0.965176	-0.425651	5.06681e-07	5.29069e-06	Cluster 3 VS others
OTX015	BRD2, BRD3, BRD4	Chromatin other	-0.622524	-1.12974	-1.6771	-0.580982	4.517e-05	0.000160963	Cluster 3 VS others
Oxaliplatin	DNA alkylating agent	DNA replication	-1.14363	-0.912595	-1.36805	-0.483941	6.07961e-05	0.000203712	Cluster 3 VS others
PAC-1	Procaspase-3, Procaspase-7	Apoptosis regulation	-0.774537	-0.616401	-0.929116	-0.313296	9.23942e-05	0.000292148	Cluster 3 VS others
Paclitaxel	Microtubule stabiliser	Mitosis	-1.37551	-0.820762	-1.29272	-0.378866	0.000545336	0.00124292	Cluster 3 VS others
Palbociclib	CDK4, CDK6	Cell cycle	-1.29255	-1.19468	-1.57596	-0.806864	8.75336e-09	2.80733e-07	Cluster 3 VS others
Panobinostat	HDAC	Chromatin histone acetylation	-0.631417	-0.604995	-0.898182	-0.302881	0.00011395	0.000343378	Cluster 3 VS others
Parthenolide	HDAC1	Chromatin histone acetylation	-0.724939	-0.55524	-0.953256	-0.175207	0.0043078	0.00713728	Cluster 3 VS others
PCI-34051	HDAC8, HDAC6, HDAC1	Chromatin histone acetylation	-0.517127	-0.530983	-0.87778	-0.18205	0.00298625	0.00515703	Cluster 3 VS others
PD0325901	MEK1, MEK2	ERK MAPK signaling	-0.633037	-0.66078	-1.01579	-0.301986	0.000344529	0.000869065	Cluster 3 VS others
PD173074	FGFR1, FGFR2, FGFR3	RTK signaling	-1.09628	-0.946181	-1.27012	-0.609435	1.57906e-07	2.14848e-06	Cluster 3 VS others
Pelitinib	EGFR	EGFR signaling	-0.975389	-1.00766	-1.42018	-0.58786	3.36754e-06	2.16004e-05	Cluster 3 VS others
Pemetrexed	TYMS	DNA replication	-1.08998	-0.787876	-1.22322	-0.395535	9.20887e-05	0.000292148	Cluster 3 VS others
PFI-1	BRD4	Chromatin other	-0.586601	-0.555818	-0.803008	-0.29509	3.49712e-05	0.00013177	Cluster 3 VS others
PFI3	Polybromo 1, SMARCA4, SMARCA2	Chromatin other	-0.639788	-0.525172	-0.745178	-0.276567	3.74057e-05	0.000137665	Cluster 3 VS others
PHA-793887	CDK2, CDK7, CDK5	Cell cycle	-1.71768	-1.66569	-2.167	-1.16894	6.8056e-10	5.85143e-08	Cluster 3 VS others
Phenformin	Biguanide agent	Unavailable	-0.606734	-0.664703	-1.11778	-0.23287	0.0023996	0.00432699	Cluster 3 VS others
PI-103	PI3Kalpha, DAPK3, CLK4, PIM3, HIPK2	kinases	-1.69132	-1.38715	-1.94923	-0.791857	5.87591e-06	3.21742e-05	Cluster 3 VS others
Picolinici-acid	Inflammatory related	Unavailable	-0.708402	-0.568514	-0.793295	-0.329097	1.02914e-05	4.91578e-05	Cluster 3 VS others
PIK-93	PI3Kgamma	PI3K/MTOR signaling	-1.1448	-1.24454	-1.66865	-0.830596	8.28628e-09	2.80733e-07	Cluster 3 VS others
PLX-4720	BRAF	ERK MAPK signaling	-0.611112	-0.565219	-0.834358	-0.280076	0.000121392	0.00035838	Cluster 3 VS others
Podophyllotoxin bromide		Unavailable	-0.794801	-0.556749	-0.884644	-0.202688	0.00227937	0.00416031	Cluster 3 VS others
PRIMA-1MET	TP53 activation	p53 pathway	-1.84821	-1.14936	-1.67895	-0.65961	1.18976e-06	1.02731e-05	Cluster 3 VS others
PRT062607	SYK	kinases	-0.610358	-0.688831	-1.06294	-0.320663	0.000372072	0.000917915	Cluster 3 VS others
QL-X-138	BTK	kinases	-0.630522	-0.858968	-1.26349	-0.471609	2.20091e-05	9.15008e-05	Cluster 3 VS others
QL-XI-92	DDR1	Cytoskeleton	-0.961202	-0.845122	-1.19444	-0.499016	2.06874e-06	1.52273e-05	Cluster 3 VS others
QL-XII-47	BTK, BMX	kinases	-0.761934	-0.59562	-0.975483	-0.212658	0.00244813	0.00439684	Cluster 3 VS others
rTRAIL	TRAIL receptor agonist	Apoptosis regulation	-0.639732	-0.487286	-0.743781	-0.227565	0.00040936	0.00098654	Cluster 3 VS others
RU-SKI 43	Shh	Unavailable	-0.63579	-0.602434	-0.867074	-0.335216	1.2026e-05	5.62466e-05	Cluster 3 VS others
Ruxolitinib	JAK1, JAK2	kinases	-0.722697	-0.614831	-0.850416	-0.372094	1.521e-06	1.1949e-05	Cluster 3 VS others
RVX-208	BRD4	Chromatin other	-0.799128	-0.766018	-1.07223	-0.44994	3.5649e-06	2.21124e-05	Cluster 3 VS others
S-Trityl-L-cysteine	KIF11	Mitosis	-0.86254	-0.619925	-1.02985	-0.21477	0.00258411	0.00458833	Cluster 3 VS others
Salubrinal	EIF2A	Unavailable	-0.689867	-0.680425	-0.998214	-0.362786	7.07878e-05	0.000231998	Cluster 3 VS others
Savolitinib	MET	RTK signaling	-0.618542	-0.549371	-0.816977	-0.26615	0.000197567	0.000528022	Cluster 3 VS others
SNX-2112	HSP90	Protein stability and degradation	-1.60568	-1.27389	-1.76582	-0.798823	3.64589e-07	4.19745e-06	Cluster 3 VS others
Sorafenib	PDGFR, KIT, VEGFR, RAF	RTK signaling	-0.58998	-0.550703	-0.78851	-0.307008	2.34289e-05	9.47709e-05	Cluster 3 VS others
STF-62247	Autophagy inducer	Unavailable	-1.0113	-0.784939	-1.04161	-0.524478	4.21788e-09	1.72166e-07	Cluster 3 VS others
Sunitinib	PDGFR, KIT, VEGFR, FLT3, RET, CSF1R	RTK signaling	-0.920524	-0.844385	-1.30187	-0.390485	0.000375941	0.000922391	Cluster 3 VS others
T0901317	LXR, FXR	Unavailable	-0.821508	-0.61446	-0.884843	-0.352305	6.74614e-06	3.60597e-05	Cluster 3 VS others
TAF1_5496	TAF1	Unavailable	-0.686707	-0.595548	-0.985735	-0.206397	0.00321421	0.00550832	Cluster 3 VS others
TAK-715	p38alpha, p38beta	JNK and p38 signaling	-0.945944	-0.721279	-0.983515	-0.453651	4.08638e-07	4.58696e-06	Cluster 3 VS others
Tamoxifen	ESR1	Hormone-related	-0.5661	-0.451144	-0.684153	-0.219779	0.000182545	0.000497692	Cluster 3 VS others
Tanespimycin	HSP90	Protein stability and degradation	1.30536	0.905456	0.519946	1.29418	7.00457e-06	3.70006e-05	Cluster 3 VS others
Temozolomide	DNA alkylating agent	DNA replication	-0.76941	-0.723202	-0.976198	-0.471366	8.95985e-08	1.43678e-06	Cluster 3 VS others
Teniposide		DNA replication	-1.01245	-0.878544	-1.42827	-0.327261	0.00236701	0.00430279	Cluster 3 VS others
THZ-2-102-1	CDK7	Cell cycle	-1.68924	-1.6617	-2.20356	-1.07263	4.13914e-08	9.44425e-07	Cluster 3 VS others
THZ-2-49	CDK9	Cell cycle	-1.85434	-1.4174	-1.95433	-0.909469	5.81594e-08	1.13537e-06	Cluster 3 VS others
TL-1-85	TAK	kinases	-1.33568	-1.29985	-1.67402	-0.929552	7.48648e-11	1.12048e-08	Cluster 3 VS others
TL-2-105	not defined	Unavailable	-0.901415	-0.612468	-0.969963	-0.292499	0.00015779	0.000437331	Cluster 3 VS others
Torin 2	mTOR	PI3K/MTOR signaling	-0.977607	-0.710069	-1.12604	-0.295544	0.00111651	0.00223801	Cluster 3 VS others
Tozasertib	AURKA, AURKB, AURKC, others	Mitosis	-1.00005	-1.24274	-1.90061	-0.618894	9.92528e-05	0.000307341	Cluster 3 VS others
TPCA-1	IKK2	kinases	-1.17216	-1.31833	-1.67052	-0.954536	9.5703e-12	4.29706e-09	Cluster 3 VS others
Tretinoin	Retinoic acid	Unavailable	-0.512192	-0.627647	-0.90946	-0.345051	1.57347e-05	7.13624e-05	Cluster 3 VS others
Tubastatin A	HDAC1, HDAC6, HDAC8	Chromatin histone acetylation	-1.27414	-0.914483	-1.295	-0.552944	4.33524e-07	4.74762e-06	Cluster 3 VS others
ULK1_4989	ULK1	kinases	-0.756675	-0.714288	-1.0781	-0.352758	0.000151592	0.000425406	Cluster 3 VS others
UNC0638	G9a and GLP methyltransferases	Chromatin histone methylation	-0.80483	-0.74954	-1.00551	-0.496859	1.5173e-08	4.00745e-07	Cluster 3 VS others
VE-822	ATR	Genome integrity	-1.19148	-0.933683	-1.43156	-0.44235	0.000190665	0.000512627	Cluster 3 VS others
VE821	ATR	Genome integrity	-1.27487	-1.12795	-1.58778	-0.662823	3.88309e-06	2.29409e-05	Cluster 3 VS others
Venetoclax	BCL2	Apoptosis regulation	-0.727834	-0.748139	-1.11282	-0.407774	1.86861e-05	8.22333e-05	Cluster 3 VS others
Vinblastine	Microtubule destabiliser	Mitosis	-1.1342	-1.09871	-1.51769	-0.677286	1.32814e-06	1.12516e-05	Cluster 3 VS others
Vincristine		Mitosis	-2.04267	-1.33737	-1.9701	-0.70232	8.18033e-05	0.000264242	Cluster 3 VS others
Vinorelbine	Microtubule destabiliser	Mitosis	-1.28799	-0.784473	-1.25521	-0.316294	0.00114217	0.00227927	Cluster 3 VS others
Vismodegib	SMO	Unavailable	-0.550419	-0.477625	-0.668584	-0.276444	4.64669e-06	2.60796e-05	Cluster 3 VS others
Vorinostat	HDAC inhibitor Class I, IIa, IIb, IV	Chromatin histone acetylation	-0.844189	-0.758034	-0.992959	-0.518688	3.77643e-09	1.69562e-07	Cluster 3 VS others
VX-11e	ERK2	ERK MAPK signaling	-0.515568	-0.505124	-0.787746	-0.22581	0.000588878	0.00128979	Cluster 3 VS others
Wee1 Inhibitor	WEE1, CHEK1	Cell cycle	-0.672714	-0.654951	-0.954279	-0.351408	4.38719e-05	0.000157588	Cluster 3 VS others
WHI-P97	JAK3	kinases	-0.596965	-0.456545	-0.706005	-0.212588	0.000335055	0.000849941	Cluster 3 VS others
Wnt-C59	PORCN	WNT signaling	-0.557385	-0.546973	-0.824028	-0.265869	0.000199956	0.000531243	Cluster 3 VS others
WYE-125132	mTOR	PI3K/MTOR signaling	-1.07881	-0.700659	-1.18027	-0.222031	0.00425368	0.0071	Cluster 3 VS others
WZ-1-84	BMX	kinases	-0.593206	-0.566718	-0.846016	-0.281387	0.000122121	0.00035838	Cluster 3 VS others
WZ3105	SRC, ROCK2, NTRK2, FLT3, IRAK1, others	Unavailable	-1.32216	-1.01257	-1.41821	-0.613008	2.56913e-06	1.86054e-05	Cluster 3 VS others
XMD11-85h	BRSK2, FLT4, MARK4, PRKCD, RET, SRPK1	kinases	-0.989847	-0.682117	-1.02911	-0.336606	0.000309715	0.000790126	Cluster 3 VS others
XMD13-2	RIPK1	Apoptosis regulation	-0.885395	-0.77648	-1.11191	-0.458258	4.71099e-06	2.6114e-05	Cluster 3 VS others
XMD14-99	ALK, CDK7, LTK, others	kinases	-1.05424	-0.857294	-1.11574	-0.587538	1.88124e-09	1.05585e-07	Cluster 3 VS others
XMD8-85	ERK5, BET	Unavailable	-0.733495	-0.66561	-1.00635	-0.34764	5.87179e-05	0.000201254	Cluster 3 VS others
Y-39983	ROCK	Cytoskeleton	-1.174	-0.882497	-1.20091	-0.551631	2.70901e-07	3.28742e-06	Cluster 3 VS others
YK-4-279	RNA helicase A	Unavailable	-1.19683	-0.77003	-1.15717	-0.380797	0.000120259	0.000357592	Cluster 3 VS others
YM201636	PIKFYVE	PI3K/MTOR signaling	-0.609951	-0.775675	-1.0513	-0.483183	2.20277e-07	2.77718e-06	Cluster 3 VS others
Z-LLNle-CHO	gamma-secretase	Unavailable	-0.744163	-0.514956	-0.839306	-0.23739	0.000274538	0.000708435	Cluster 3 VS others
Zoledronate		Unavailable	-0.833405	-0.621446	-0.855185	-0.377911	3.5951e-06	2.21124e-05	Cluster 3 VS others
ZSTK474	PI3K (class 1)	PI3K/MTOR signaling	-0.799069	-0.834789	-1.2196	-0.45037	3.83855e-05	0.000140123	Cluster 3 VS others
ABT737	BCL2, BCL-XL, BCL-W, BCL-B, BFL1	Apoptosis regulation	0.567098	0.60442	0.310012	0.917663	5.99027e-05	0.000353899	Cluster 4 VS others
ACY-1215	HDAC6	Chromatin histone acetylation	0.70696	0.694408	0.498578	0.890777	1.09113e-10	2.44959e-08	Cluster 4 VS others
Alisertib	AURKA	Mitosis	0.509416	0.65585	0.32775	0.998142	9.16681e-05	0.000501939	Cluster 4 VS others
ARRY-520	KIF11	Mitosis	1.37456	0.976428	0.609834	1.34582	3.27961e-07	1.05182e-05	Cluster 4 VS others
AT-7519	CDK1, CDK2, CDK4, CDK6, CDK9	Cell cycle	0.830792	0.697099	0.369066	1.00784	3.52616e-05	0.000251309	Cluster 4 VS others
Axitinib	PDGFR, KIT, VEGFR	RTK signaling	0.635359	0.458946	0.247413	0.66903	1.51084e-05	0.000130456	Cluster 4 VS others
AZ960	JAK2, JAK3	kinases	0.587385	0.49222	0.159859	0.811546	0.00369292	0.00896281	Cluster 4 VS others
AZD5582	XIAP, cIAP	Apoptosis regulation	0.571013	0.525692	0.252238	0.820992	0.000256896	0.00114394	Cluster 4 VS others
AZD5991	MCL1	Apoptosis regulation	0.92905	0.975938	0.538505	1.44656	5.81374e-06	6.52592e-05	Cluster 4 VS others
Bleomycin (10 uM)	dsDNA break induction	DNA replication	-0.716854	-0.768491	-1.07478	-0.458817	1.27135e-06	2.4819e-05	Cluster 4 VS others
Bleomycin (50 uM)	dsDNA break induction	DNA replication	-1.05152	-0.906139	-1.26246	-0.553734	8.38322e-07	1.95755e-05	Cluster 4 VS others
BX-912	PDK1 (PDPK1)	Metabolism	0.67541	0.76818	0.489928	1.04992	7.62506e-08	3.44259e-06	Cluster 4 VS others
C-75	FAS	Apoptosis regulation	0.816773	0.431969	0.225863	0.641762	3.84364e-05	0.000262623	Cluster 4 VS others
CDK9_5038	CDK9	Cell cycle	0.660744	0.638427	0.299769	0.960661	0.00025793	0.00114394	Cluster 4 VS others
CP466722	ATM	Genome integrity	0.530497	0.478705	0.280489	0.67654	3.58289e-06	4.44052e-05	Cluster 4 VS others
CUDC-101	HDAC1-10, EGFR, ERBB2	Unavailable	0.513809	0.53278	0.258287	0.807781	0.000181457	0.000885588	Cluster 4 VS others
CX-5461	RNA Polymerase 1	Unavailable	0.773756	0.606227	0.294563	0.935373	8.74185e-05	0.000494469	Cluster 4 VS others
Daporinad	NAMPT	Metabolism	0.949889	0.865723	0.402432	1.31849	0.000272666	0.00118254	Cluster 4 VS others
Dihydrorotenone		Unavailable	0.622418	0.505574	0.242376	0.774011	0.00025987	0.00114394	Cluster 4 VS others
Dinaciclib	CDK1, CDK2, CDK5, CDK9	Cell cycle	0.516316	0.376841	0.148279	0.613657	0.00131913	0.00387118	Cluster 4 VS others
Eg5_9814	KSP11	Unavailable	0.778934	0.619754	0.277669	0.963385	0.000354848	0.00144842	Cluster 4 VS others
Entinostat	HDAC1, HDAC3	Chromatin histone acetylation	0.620176	0.532933	0.223314	0.822377	0.000578608	0.00207836	Cluster 4 VS others
EphB4_9721	EPHB4	RTK signaling	-0.61725	-0.611259	-0.875587	-0.35022	8.04962e-06	7.74312e-05	Cluster 4 VS others
Fedratinib	JAK2	kinases	0.507248	0.589251	0.345547	0.840421	2.63705e-06	3.80724e-05	Cluster 4 VS others
Genentech Cpd 10	AURKA, AURKB	Mitosis	0.728452	0.760904	0.486376	1.03111	1.16197e-07	4.34769e-06	Cluster 4 VS others
GSK1070916	AURKA, AURKC	Mitosis	0.61663	0.62387	0.346989	0.929279	2.11503e-05	0.000163733	Cluster 4 VS others
GSK690693	AKT1, AKT2, AKT3	PI3K/MTOR signaling	0.729245	0.528959	0.302024	0.774868	2.99743e-06	3.95837e-05	Cluster 4 VS others
I-BRD9	BRD9	Chromatin other	0.573273	0.506635	0.265023	0.754943	3.84996e-05	0.000262623	Cluster 4 VS others
IMD-0354	IKKb	kinases	0.545934	0.435105	0.225834	0.64112	6.23689e-05	0.000363684	Cluster 4 VS others
Ispinesib Mesylate	KSP	Mitosis	1.12173	0.730237	0.411682	1.05369	8.23784e-06	7.74312e-05	Cluster 4 VS others
JAK_8517	JAK1, JAK2	kinases	0.845885	0.640141	0.322402	0.977262	0.000102947	0.000539839	Cluster 4 VS others
KRAS (G12C) Inhibitor-12	KRAS (G12C)	ERK MAPK signaling	0.543066	0.512721	0.215333	0.817374	0.000880072	0.00285651	Cluster 4 VS others
Methotrexate	Antimetabolite	DNA replication	0.662682	0.507186	0.259538	0.770117	4.6251e-05	0.000300966	Cluster 4 VS others
NG-25	TAK1, MAP4K2	kinases	0.669848	0.526358	0.272562	0.791194	4.54066e-05	0.000299817	Cluster 4 VS others
NPK76-II-72-1	PLK3	Cell cycle	1.06698	0.881966	0.599297	1.15842	2.37726e-09	2.66848e-07	Cluster 4 VS others
NSC-207895	MDM4	p53 pathway	0.60499	0.431734	0.189147	0.687291	0.000605948	0.00215929	Cluster 4 VS others
NSC319726	P53 Mut specific	p53 pathway	1.35391	0.989462	0.607874	1.38643	3.92095e-07	1.17367e-05	Cluster 4 VS others
OF-1	BRPF1B, BRPF2	Chromatin histone acetylation	0.70466	0.520249	0.304585	0.739748	2.69957e-06	3.80724e-05	Cluster 4 VS others
OSI-027	MTORC1, MTORC2	PI3K/MTOR signaling	1.49329	1.32557	0.876831	1.77429	5.5045e-09	4.1192e-07	Cluster 4 VS others
Oxaliplatin	DNA alkylating agent	DNA replication	0.61083	0.533158	0.241758	0.819664	0.000392446	0.00154569	Cluster 4 VS others
P22077	USP7, USP47	Protein stability and degradation	0.62879	0.429314	0.166803	0.691872	0.00149195	0.00421312	Cluster 4 VS others
Paclitaxel	Microtubule stabiliser	Mitosis	0.83949	0.712569	0.337324	1.07255	0.000280458	0.00119425	Cluster 4 VS others
PD0325901	MEK1, MEK2	ERK MAPK signaling	-0.604822	-0.6111	-0.898941	-0.317641	5.15127e-05	0.000316839	Cluster 4 VS others
PHA-793887	CDK2, CDK7, CDK5	Cell cycle	0.86914	0.837398	0.49352	1.19319	1.48297e-06	2.51709e-05	Cluster 4 VS others
PI-103	PI3Kalpha, DAPK3, CLK4, PIM3, HIPK2	kinases	0.81737	0.906272	0.49705	1.32679	2.05367e-05	0.000163733	Cluster 4 VS others
PRIMA-1MET	TP53 activation	p53 pathway	1.33288	0.526549	0.21742	0.885135	0.000709814	0.00245159	Cluster 4 VS others
QL-X-138	BTK	kinases	0.766078	0.730918	0.453251	1.01725	5.19178e-07	1.45694e-05	Cluster 4 VS others
QL-XI-92	DDR1	Cytoskeleton	0.668491	0.542809	0.331857	0.754849	2.83221e-07	9.78201e-06	Cluster 4 VS others
QL-XII-47	BTK, BMX	kinases	0.695852	0.596473	0.311968	0.893174	5.28414e-05	0.000320619	Cluster 4 VS others
Refametinib	MEK1, MEK2	ERK MAPK signaling	-0.873747	-0.903703	-1.17003	-0.638822	7.41461e-11	2.44959e-08	Cluster 4 VS others
Salubrinal	EIF2A	Unavailable	0.618649	0.58908	0.261306	0.925392	0.000675512	0.00236957	Cluster 4 VS others
SCH772984	ERK1, ERK2	ERK MAPK signaling	-0.655542	-0.618429	-0.910169	-0.325064	5.00811e-05	0.000312311	Cluster 4 VS others
Selumetinib	MEK1, MEK2	ERK MAPK signaling	-0.77552	-0.76447	-1.08442	-0.450262	3.22745e-06	4.14036e-05	Cluster 4 VS others
TAF1_5496	TAF1	Unavailable	0.865693	0.738684	0.45843	1.01667	8.90223e-07	1.95755e-05	Cluster 4 VS others
TAK-715	p38alpha, p38beta	JNK and p38 signaling	0.612718	0.558853	0.354213	0.761066	9.58633e-08	3.91297e-06	Cluster 4 VS others
Tanespimycin	HSP90	Protein stability and degradation	-0.540848	-0.544905	-0.847098	-0.251782	0.000371613	0.00148977	Cluster 4 VS others
THZ-2-102-1	CDK7	Cell cycle	1.27399	1.2342	0.797799	1.67577	6.59096e-08	3.44259e-06	Cluster 4 VS others
TL-2-105	not defined	Unavailable	0.684057	0.6008	0.413433	0.79341	2.76888e-10	4.14408e-08	Cluster 4 VS others
Torin 2	mTOR	PI3K/MTOR signaling	0.883347	0.628212	0.287481	0.973984	0.000410963	0.00159792	Cluster 4 VS others
TPCA-1	IKK2	kinases	0.704578	0.59784	0.338942	0.860454	7.58757e-06	7.74277e-05	Cluster 4 VS others
Trametinib	MEK1, MEK2	ERK MAPK signaling	-1.10109	-1.01015	-1.37926	-0.643334	7.66724e-08	3.44259e-06	Cluster 4 VS others
Tretinoin	Retinoic acid	Unavailable	0.605831	0.473038	0.287001	0.66303	6.76373e-07	1.68718e-05	Cluster 4 VS others
Tubastatin A	HDAC1, HDAC6, HDAC8	Chromatin histone acetylation	0.601447	0.464078	0.261035	0.668515	6.17053e-06	6.71319e-05	Cluster 4 VS others
ULK1_4989	ULK1	kinases	0.629356	0.609046	0.353688	0.861842	5.60706e-06	6.45531e-05	Cluster 4 VS others
Vinblastine	Microtubule destabiliser	Mitosis	0.668534	0.587378	0.256943	0.913375	0.000688976	0.00239806	Cluster 4 VS others
Vincristine		Mitosis	0.873496	0.801671	0.29666	1.2884	0.00158219	0.00441244	Cluster 4 VS others
WYE-125132	mTOR	PI3K/MTOR signaling	0.656756	0.585535	0.214293	0.964046	0.00190549	0.00506252	Cluster 4 VS others
WZ3105	SRC, ROCK2, NTRK2, FLT3, IRAK1, others	Unavailable	0.854531	0.71761	0.406335	1.02691	8.06709e-06	7.74312e-05	Cluster 4 VS others
XMD13-2	RIPK1	Apoptosis regulation	0.658932	0.570358	0.350322	0.787822	5.71775e-07	1.51016e-05	Cluster 4 VS others
Y-39983	ROCK	Cytoskeleton	0.594896	0.501815	0.289777	0.715163	3.65922e-06	4.44052e-05	Cluster 4 VS others
YK-4-279	RNA helicase A	Unavailable	0.55599	0.434422	0.152896	0.731051	0.00267301	0.00678068	Cluster 4 VS others
ZSTK474	PI3K (class 1)	PI3K/MTOR signaling	0.614411	0.648631	0.377247	0.916151	2.82195e-06	3.83957e-05	Cluster 4 VS others
5-Fluorouracil	Antimetabolite (DNA & RNA)	Unavailable	-1.71792	-1.97969	-2.78298	-1.12359	1.2491e-05	8.3789e-05	Cluster 5 VS others
ABT737	BCL2, BCL-XL, BCL-W, BCL-B, BFL1	Apoptosis regulation	-1.05993	-1.41197	-2.37437	-0.615476	0.000609652	0.00142102	Cluster 5 VS others
ACY-1215	HDAC6	Chromatin histone acetylation	-1.15563	-1.14211	-1.57343	-0.684355	3.79964e-06	4.72844e-05	Cluster 5 VS others
AGI-5198	IDH1 (R132H)	Metabolism	-0.87258	-0.84115	-1.19071	-0.486139	2.05092e-05	0.00010561	Cluster 5 VS others
AGI-6780	IDH2 R140Q mutant	Metabolism	-1.05853	-0.994039	-1.57204	-0.414354	0.00139884	0.00292842	Cluster 5 VS others
AICA Ribonucleotide	AMPK agonist	Metabolism	-1.1248	-1.25219	-1.68923	-0.824709	2.99501e-07	1.8718e-05	Cluster 5 VS others
Alectinib	ALK	RTK signaling	-0.77565	-0.671398	-1.04337	-0.305022	0.000332853	0.000855176	Cluster 5 VS others
Alisertib	AURKA	Mitosis	-1.36173	-1.46489	-2.34101	-0.676167	0.000453438	0.00110402	Cluster 5 VS others
AMG-319	PI3K (beta sparing)	PI3K/MTOR signaling	-1.37877	-1.36287	-1.88451	-0.846039	4.17888e-06	5.05983e-05	Cluster 5 VS others
Amuvatinib	KIT, PDGFRA, FLT3	RTK signaling	-1.22743	-1.009	-1.54239	-0.435865	0.00123614	0.00262459	Cluster 5 VS others
AR-42	HDAC1	Chromatin histone acetylation	-1.7793	-1.61971	-2.17001	-1.0422	1.15781e-06	2.5935e-05	Cluster 5 VS others
Ara-G	Anti-metabolite	Unavailable	-0.643515	-0.66086	-0.945835	-0.380243	1.84406e-05	9.71927e-05	Cluster 5 VS others
AS605240	PI3Kgamma	PI3K/MTOR signaling	-0.791343	-1.25525	-1.98898	-0.611612	9.39848e-05	0.000334168	Cluster 5 VS others
AT-7519	CDK1, CDK2, CDK4, CDK6, CDK9	Cell cycle	-1.56161	-1.41976	-2.12186	-0.721587	0.000145591	0.000468621	Cluster 5 VS others
AT7867	AKT	PI3K/MTOR signaling	-0.773504	-0.883878	-1.50845	-0.278318	0.00443305	0.00800809	Cluster 5 VS others
Axitinib	PDGFR, KIT, VEGFR	RTK signaling	-0.799256	-0.753072	-1.2195	-0.306754	0.00119745	0.00256677	Cluster 5 VS others
AZ20	ATR	Genome integrity	-0.851536	-0.800863	-1.18237	-0.412878	0.000115813	0.000390106	Cluster 5 VS others
AZ6102	TNKS1, TNKS2	WNT signaling	-0.685468	-0.608618	-0.978462	-0.219256	0.0019912	0.00403646	Cluster 5 VS others
AZ960	JAK2, JAK3	kinases	-2.07285	-1.6731	-2.46012	-0.827667	0.000132142	0.00044179	Cluster 5 VS others
AZD1208	PIM1, PIM2, PIM3	kinases	-1.12016	-0.991986	-1.44672	-0.510637	0.000146382	0.000468621	Cluster 5 VS others
AZD3514	AR	Hormone-related	-0.576983	-0.645381	-0.980709	-0.33654	6.95554e-05	0.000261856	Cluster 5 VS others
AZD5153	BRD4	Chromatin other	-3.35908	-2.4165	-3.43131	-1.39724	7.13125e-06	6.3896e-05	Cluster 5 VS others
AZD5438	CDK2	Cell cycle	-1.25241	-1.11702	-1.61472	-0.659581	1.16091e-05	8.30305e-05	Cluster 5 VS others
AZD5991	MCL1	Apoptosis regulation	-5.47662	-3.028	-4.85297	-1.38505	0.000168955	0.000522014	Cluster 5 VS others
AZD6738	ATR	Genome integrity	-1.5192	-1.484	-2.00187	-0.965702	1.69671e-07	1.8718e-05	Cluster 5 VS others
AZD7762	CHEK1, CHEK2	Cell cycle	-1.41199	-1.46306	-2.03912	-0.921326	9.80048e-07	2.37836e-05	Cluster 5 VS others
AZD8055	MTORC1, MTORC2	PI3K/MTOR signaling	-0.693707	-0.741379	-1.17714	-0.331102	0.000356636	0.000897601	Cluster 5 VS others
BDP-00009066	MRCKB_HUMAN	Cytoskeleton	-0.623019	-0.73733	-1.15042	-0.328394	0.000542751	0.00128652	Cluster 5 VS others
Belinostat	HDAC1	Chromatin histone acetylation	-1.10093	-1.33386	-1.93687	-0.744779	3.01446e-05	0.000135048	Cluster 5 VS others
BIBR-1532	TERT	Genome integrity	-0.904922	-0.886282	-1.37099	-0.427693	0.000284449	0.000758531	Cluster 5 VS others
Bicalutamide	AR	Hormone-related	-0.515869	-0.481983	-0.69829	-0.268172	3.42903e-05	0.000146567	Cluster 5 VS others
BIX02189	MEK5, ERK5	ERK MAPK signaling	-1.3094	-1.22564	-1.72386	-0.729455	6.76903e-06	6.34516e-05	Cluster 5 VS others
BMS-345541	IKK-1, IKK-2	Unavailable	-1.20593	-1.00994	-1.44592	-0.551395	4.0064e-05	0.000167744	Cluster 5 VS others
BMS-536924	IGF1R, IR	IGF1R signaling	-0.755135	-0.812076	-1.37083	-0.27769	0.00319045	0.00608221	Cluster 5 VS others
Bortezomib	Proteasome	Protein stability and degradation	-0.781618	-0.84345	-1.17665	-0.480377	1.60786e-05	9.47791e-05	Cluster 5 VS others
Bosutinib	SRC, ABL, TEC	kinases	-0.800947	-0.92891	-1.3915	-0.441179	0.000350548	0.000887263	Cluster 5 VS others
BPD-00008900		Unavailable	-1.18826	-1.10934	-1.57023	-0.636739	2.31809e-05	0.000113609	Cluster 5 VS others
Brivanib, BMS-540215	VEGFR, PDGFR	RTK signaling	-0.987663	-1.0416	-1.47507	-0.603484	9.07821e-06	7.13884e-05	Cluster 5 VS others
BX-912	PDK1 (PDPK1)	Metabolism	-1.25878	-1.46911	-2.24417	-0.743697	0.000114524	0.000388689	Cluster 5 VS others
BX795	TBK1, PDK1 (PDPK1), IKK, AURKB, AURKC	kinases	-0.702016	-0.713939	-1.20832	-0.254131	0.00331314	0.00626282	Cluster 5 VS others
Camptothecin	TOP1	DNA replication	-1.92973	-1.80057	-2.50129	-1.1191	2.83444e-06	4.09623e-05	Cluster 5 VS others
Carmustine		DNA replication	-1.34963	-1.0336	-1.51061	-0.557496	0.000107367	0.000370003	Cluster 5 VS others
CAY10566	Stearoyl-CoA desaturase	Unavailable	-0.889347	-0.888597	-1.28186	-0.499485	2.11028e-05	0.000107432	Cluster 5 VS others
CAY10603	HDAC1, HDAC6	Chromatin histone acetylation	-1.59643	-1.52176	-2.10495	-0.921817	4.67683e-06	5.23805e-05	Cluster 5 VS others
CCT007093	PPM1D	Cell cycle	-0.627447	-0.491246	-0.748648	-0.232939	0.000334053	0.000855176	Cluster 5 VS others
CD532	AURKA	Mitosis	-0.564101	-0.605302	-0.97495	-0.215866	0.00216934	0.00431421	Cluster 5 VS others
CDK9_5038	CDK9	Cell cycle	-1.57247	-1.52538	-2.23535	-0.821645	0.000105463	0.00036626	Cluster 5 VS others
CDK9_5576	CDK9	Cell cycle	-1.27151	-1.03808	-1.55424	-0.534435	9.6764e-05	0.000341341	Cluster 5 VS others
Cisplatin	DNA crosslinker	DNA replication	-1.98738	-1.57906	-2.25267	-0.882029	4.28526e-05	0.000177759	Cluster 5 VS others
CP466722	ATM	Genome integrity	-1.12376	-0.947896	-1.34699	-0.54304	5.02097e-05	0.000199062	Cluster 5 VS others
Crizotinib	MET, ALK, ROS1	RTK signaling	-1.46706	-1.20757	-1.78086	-0.623367	0.000137132	0.000452507	Cluster 5 VS others
CUDC-101	HDAC1-10, EGFR, ERBB2	Unavailable	-1.54645	-1.40849	-2.01334	-0.837889	7.75668e-06	6.81371e-05	Cluster 5 VS others
CX-5461	RNA Polymerase 1	Unavailable	-1.09813	-1.59885	-2.41949	-0.751903	0.000250009	0.000695678	Cluster 5 VS others
Cyclophosphamide	Alkylating agent	DNA replication	-1.05262	-0.974555	-1.37393	-0.580012	1.16762e-05	8.30305e-05	Cluster 5 VS others
Cytarabine	Antimetabolite	Unavailable	-1.9908	-2.24535	-3.04046	-1.38602	1.9844e-06	3.29264e-05	Cluster 5 VS others
CZC24832	PI3Kgamma	PI3K/MTOR signaling	-0.86155	-0.880571	-1.33453	-0.408915	0.000503292	0.00121223	Cluster 5 VS others
Dabrafenib	BRAF	ERK MAPK signaling	-1.66254	-1.46099	-1.95967	-0.926546	5.71462e-06	5.56554e-05	Cluster 5 VS others
Dacinostat	HDAC1	Chromatin histone acetylation	-0.743951	-0.767619	-1.17103	-0.35927	0.000278549	0.000752851	Cluster 5 VS others
Dactinomycin	RNA polymerase	Unavailable	-0.914972	-1.09576	-1.76633	-0.404695	0.00170634	0.0035066	Cluster 5 VS others
Daporinad	NAMPT	Metabolism	-2.49907	-2.07453	-2.96452	-1.20999	6.94002e-06	6.34516e-05	Cluster 5 VS others
Dinaciclib	CDK1, CDK2, CDK5, CDK9	Cell cycle	-0.972529	-0.756118	-1.25055	-0.311702	0.000675795	0.00153683	Cluster 5 VS others
DMOG	HIF-PH	Metabolism	-1.03796	-1.10112	-1.64623	-0.521742	0.000284299	0.000758531	Cluster 5 VS others
eEF2K Inhibitor, A-484954	eEF2K	kinases	-0.546306	-0.549347	-0.781563	-0.318679	2.3583e-06	3.69698e-05	Cluster 5 VS others
Elephantin		Unavailable	-1.21769	-1.07763	-1.68248	-0.516655	0.000337254	0.000858465	Cluster 5 VS others
Entinostat	HDAC1, HDAC3	Chromatin histone acetylation	-1.56882	-1.34326	-1.99497	-0.690175	0.000220126	0.000616354	Cluster 5 VS others
Enzastaurin	PKCB	kinases	-1.03763	-0.948916	-1.50366	-0.404812	0.000948042	0.00209223	Cluster 5 VS others
Epirubicin	Anthracycline	DNA replication	-1.83155	-1.60231	-2.26782	-0.935566	4.41863e-05	0.000179959	Cluster 5 VS others
EPZ004777	DOT1L	Chromatin histone methylation	-0.880455	-0.902352	-1.26436	-0.522581	2.33304e-05	0.000113609	Cluster 5 VS others
EPZ5676	DOT1L	Chromatin histone methylation	-1.12111	-1.07968	-1.50198	-0.633088	1.74939e-05	9.55763e-05	Cluster 5 VS others
ETP-45835	MNK1, MNK2	kinases	-0.57492	-0.608139	-0.847487	-0.35806	5.098e-06	5.3113e-05	Cluster 5 VS others
Fedratinib	JAK2	kinases	-1.96315	-1.80325	-2.39825	-1.16312	1.49741e-06	2.79517e-05	Cluster 5 VS others
Flavopiridol	CDK	Cell cycle	-0.91282	-0.640511	-1.03471	-0.233929	0.00330812	0.00626282	Cluster 5 VS others
Fludarabine		Unavailable	-2.3574	-2.09113	-3.09201	-1.02971	0.000192175	0.000555447	Cluster 5 VS others
FMK	RSK	kinases	-0.911707	-0.809283	-1.10562	-0.488569	4.47082e-06	5.13571e-05	Cluster 5 VS others
FR-180204	ERK1, ERK2	ERK MAPK signaling	-0.935393	-0.770183	-1.1367	-0.398584	8.99128e-05	0.000325173	Cluster 5 VS others
Fulvestrant	ESR1	Hormone-related	-0.894961	-0.774341	-1.16511	-0.360144	0.000332148	0.000855176	Cluster 5 VS others
GDC0810	ESR1, ESR2	Hormone-related	-0.737623	-0.758825	-1.14378	-0.37546	0.000456676	0.0011059	Cluster 5 VS others
Gemcitabine	Pyrimidine antimetabolite	DNA replication	-3.18281	-2.94948	-4.15695	-1.90638	3.12849e-08	1.37006e-05	Cluster 5 VS others
Genentech Cpd 10	AURKA, AURKB	Mitosis	-0.941959	-1.09953	-1.75687	-0.463889	0.00107604	0.00235154	Cluster 5 VS others
GSK1070916	AURKA, AURKC	Mitosis	-1.28289	-1.43345	-2.23824	-0.688876	0.000178554	0.000529748	Cluster 5 VS others
GSK2578215A	LRRK2	kinases	-0.575295	-0.623806	-1.06317	-0.199227	0.004653	0.00833818	Cluster 5 VS others
GSK269962A	ROCK1, ROCK2	Cytoskeleton	-0.90275	-0.840084	-1.32123	-0.339614	0.00131094	0.00275727	Cluster 5 VS others
GSK343	EZH2	Chromatin histone methylation	-0.891675	-0.951488	-1.39096	-0.492301	0.000137368	0.000452507	Cluster 5 VS others
GSK429286A	ROCK1, ROCK2	Cytoskeleton	-1.31309	-1.24686	-1.66964	-0.8118	6.42319e-07	2.37836e-05	Cluster 5 VS others
GSK591	PMRT5	Chromatin histone methylation	-0.924886	-0.864038	-1.31896	-0.398889	0.000612182	0.00142102	Cluster 5 VS others
GSK690693	AKT1, AKT2, AKT3	PI3K/MTOR signaling	-1.01374	-0.886151	-1.51938	-0.352569	0.00217636	0.00431421	Cluster 5 VS others
GW-2580	CSF1R	RTK signaling	-0.502192	-0.450903	-0.714903	-0.190272	0.000825452	0.00183981	Cluster 5 VS others
I-BET-762	BRD2, BRD3, BRD4	Chromatin other	-2.14245	-1.98295	-2.66338	-1.2764	4.83872e-07	2.02287e-05	Cluster 5 VS others
I-BRD9	BRD9	Chromatin other	-1.7721	-1.5592	-2.15141	-0.907226	2.84442e-05	0.000131371	Cluster 5 VS others
IAP_5620	IAP	Unavailable	-0.886282	-0.863764	-1.34602	-0.396974	0.000759513	0.00170986	Cluster 5 VS others
Idelalisib	PI3Kdelta	PI3K/MTOR signaling	-1.43576	-1.182	-1.71981	-0.663614	2.40964e-05	0.000116077	Cluster 5 VS others
IMD-0354	IKKb	kinases	-0.612334	-0.538495	-0.907592	-0.166359	0.00420969	0.00772927	Cluster 5 VS others
IPA-3	PAK1	Cytoskeleton	-0.876154	-1.05331	-1.69423	-0.35586	0.00308584	0.00593329	Cluster 5 VS others
IRAK4_4710	IRAK4	kinases	-0.854045	-0.853047	-1.29024	-0.391691	0.000314587	0.00082418	Cluster 5 VS others
Irinotecan	TOP1	DNA replication	-2.06177	-1.84288	-2.53536	-1.09649	1.73907e-05	9.55763e-05	Cluster 5 VS others
Ispinesib Mesylate	KSP	Mitosis	-1.47712	-1.05593	-1.74701	-0.366321	0.00273063	0.00534202	Cluster 5 VS others
IWP-2	PORCN	WNT signaling	-1.01063	-0.919417	-1.2705	-0.529377	3.08025e-05	0.000136629	Cluster 5 VS others
JAK1_3715	JAK1	kinases	-0.905903	-0.882992	-1.25	-0.551994	8.97788e-07	2.37836e-05	Cluster 5 VS others
JAK1_8709	JAK1	kinases	-1.36945	-1.42061	-2.0068	-0.865331	1.11186e-05	8.27876e-05	Cluster 5 VS others
JQ1	BRD2, BRD3, BRD4, BRDT	Chromatin other	-0.86761	-1.08814	-1.62128	-0.58824	1.35889e-05	8.38e-05	Cluster 5 VS others
JQ12	HDAC1, HDAC2	Chromatin histone acetylation	-0.659323	-0.985063	-1.62197	-0.342782	0.00357959	0.00670985	Cluster 5 VS others
JW-7-24-1	LCK	kinases	-1.71564	-1.39928	-1.93194	-0.767839	2.98222e-05	0.000134953	Cluster 5 VS others
kb NB 142-70	PKD	kinases	-0.971709	-0.938996	-1.3347	-0.537657	5.06008e-06	5.3113e-05	Cluster 5 VS others
KIN001-236	Angiopoietin-1 receptor	RTK signaling	-1.38916	-1.11353	-1.53429	-0.679859	9.52874e-07	2.37836e-05	Cluster 5 VS others
KIN001-244	PDK1 (PDPK1)	Metabolism	-1.01486	-1.05257	-1.53448	-0.586437	3.11685e-05	0.000136897	Cluster 5 VS others
KIN001-260	IKKB	kinases	-2.05259	-1.58676	-2.11482	-0.964672	4.96687e-07	2.02287e-05	Cluster 5 VS others
KIN001-270	CDK9	Cell cycle	-1.10667	-1.06267	-1.43915	-0.66956	1.00868e-06	2.37836e-05	Cluster 5 VS others
KRAS (G12C) Inhibitor-12	KRAS (G12C)	ERK MAPK signaling	-0.985026	-1.20268	-1.96406	-0.4546	0.00301165	0.00581561	Cluster 5 VS others
LCL161	XIAP, cIAP1, cIAP2	Apoptosis regulation	-0.766955	-0.686225	-1.06873	-0.258375	0.00210379	0.00420758	Cluster 5 VS others
Leflunomide	Pyrimidine synthesis inhibitor	DNA replication	-0.863899	-0.992824	-1.3736	-0.606187	1.12724e-05	8.27876e-05	Cluster 5 VS others
Lenalidomide	CRBN	Protein stability and degradation	-0.524773	-0.596984	-0.91646	-0.298984	0.000114402	0.000388689	Cluster 5 VS others
Lestaurtinib	FLT3, JAK2, NTRK1, NTRK2, NTRK3	kinases	-1.31223	-1.37746	-1.96485	-0.794849	1.68201e-05	9.53851e-05	Cluster 5 VS others
LGK974	PORCN	WNT signaling	-0.621149	-0.706274	-1.1293	-0.298378	0.000672459	0.00153683	Cluster 5 VS others
LIMK1 inhibitor BMS4	LIMK1	Cytoskeleton	-0.626527	-0.584905	-0.910548	-0.244718	0.00112398	0.00243258	Cluster 5 VS others
Linifanib	VEGFR1, VEGFR2, VEGFR3, CSF1R, FLT3, KIT	RTK signaling	-0.526117	-0.478129	-0.747587	-0.23104	0.000293447	0.000777419	Cluster 5 VS others
Linsitinib	IGF1R	IGF1R signaling	-0.80972	-0.778096	-1.25176	-0.240603	0.00527857	0.00938413	Cluster 5 VS others
LJI308	RSK2, RSK1, RSK3	PI3K/MTOR signaling	-0.947344	-0.917012	-1.3569	-0.476449	0.000172869	0.000526715	Cluster 5 VS others
Luminespib	HSP90	Protein stability and degradation	-1.14491	-1.06874	-1.71218	-0.422529	0.00188617	0.00384093	Cluster 5 VS others
LY2109761	TGFB1	Unavailable	-1.10326	-0.981868	-1.39736	-0.536216	5.99696e-05	0.000229627	Cluster 5 VS others
Masitinib	KIT, PDGFRA, PDGFRB	RTK signaling	-0.703057	-0.64308	-1.04998	-0.292106	0.000413622	0.00102377	Cluster 5 VS others
MetAP2 Inhibitor, A832234	MetAP2	Unavailable	-0.586788	-0.558994	-0.861457	-0.247333	0.000711182	0.00160914	Cluster 5 VS others
Methotrexate	Antimetabolite	DNA replication	-2.823	-2.2723	-2.94109	-1.54199	6.11635e-08	1.37006e-05	Cluster 5 VS others
MIM1	MCL-1	Apoptosis regulation	-1.03484	-0.977936	-1.38922	-0.556522	1.96408e-05	0.000102315	Cluster 5 VS others
MIRA-1	TP53	p53 pathway	-1.09991	-1.29589	-1.80087	-0.769187	1.21857e-05	8.3789e-05	Cluster 5 VS others
Mirin	MRE11	Genome integrity	-0.709977	-0.837132	-1.3108	-0.391041	0.000378865	0.000948221	Cluster 5 VS others
Mitoxantrone		DNA replication	-2.93945	-2.62857	-3.43979	-1.71391	4.84451e-06	5.29351e-05	Cluster 5 VS others
MK-1775	WEE1, PLK1	Cell cycle	-1.64932	-1.33957	-1.88366	-0.808543	5.21645e-06	5.3113e-05	Cluster 5 VS others
MK-8776	CHEK1, CHEK2, CDK2	Cell cycle	-2.17255	-2.15861	-2.8521	-1.41751	1.28785e-06	2.74741e-05	Cluster 5 VS others
ML323	USP1, UAF1	Protein stability and degradation	-0.920565	-0.741493	-1.18647	-0.28424	0.00247498	0.00486313	Cluster 5 VS others
MPS-1-IN-1	MPS1	Mitosis	-1.18707	-1.15355	-1.65897	-0.674423	5.48693e-06	5.46254e-05	Cluster 5 VS others
Navitoclax	BCL2, BCL-XL, BCL-W	Apoptosis regulation	-1.27109	-1.49573	-2.37758	-0.637169	0.000574624	0.00135095	Cluster 5 VS others
Nelarabine		DNA replication	-0.912663	-0.917927	-1.29783	-0.528074	6.56705e-05	0.000249325	Cluster 5 VS others
NG-25	TAK1, MAP4K2	kinases	-0.974314	-1.07027	-1.71091	-0.50726	0.000174004	0.000526715	Cluster 5 VS others
Nilotinib	ABL	ABL signaling	-1.1749	-1.29556	-1.84679	-0.753992	2.13665e-05	0.000107553	Cluster 5 VS others
Niraparib	PARP1, PARP2	Genome integrity	-2.09076	-1.68796	-2.3825	-0.941149	4.63658e-05	0.000185463	Cluster 5 VS others
NPK76-II-72-1	PLK3	Cell cycle	-1.87112	-1.65515	-2.27178	-0.983367	8.69819e-06	7.13884e-05	Cluster 5 VS others
NSC-207895	MDM4	p53 pathway	-1.18194	-0.980928	-1.51116	-0.443736	0.00038452	0.000957028	Cluster 5 VS others
NSC319726	P53 Mut specific	p53 pathway	-1.7959	-1.31453	-2.25674	-0.424147	0.00380697	0.00710634	Cluster 5 VS others
Nutlin-3a (-)	MDM2	p53 pathway	-1.35691	-1.66846	-2.34039	-1.08792	7.8167e-07	2.37836e-05	Cluster 5 VS others
NVP-BHG712	EPHB4	RTK signaling	-1.27403	-1.42725	-2.12768	-0.744219	4.5093e-05	0.000181997	Cluster 5 VS others
Olaparib	PARP1, PARP2	Genome integrity	-1.20684	-1.12132	-1.59833	-0.649823	1.3842e-05	8.38e-05	Cluster 5 VS others
OSI-027	MTORC1, MTORC2	PI3K/MTOR signaling	-2.83503	-1.79185	-2.97103	-0.662039	0.00284996	0.0055272	Cluster 5 VS others
OSI-930	KIT	RTK signaling	-1.09905	-1.04856	-1.49647	-0.606766	8.84697e-06	7.13884e-05	Cluster 5 VS others
OTX015	BRD2, BRD3, BRD4	Chromatin other	-2.61706	-2.16293	-3.10502	-1.12256	0.000177518	0.000529748	Cluster 5 VS others
Oxaliplatin	DNA alkylating agent	DNA replication	-2.09347	-1.77562	-2.45826	-1.0613	6.89703e-06	6.34516e-05	Cluster 5 VS others
Paclitaxel	Microtubule stabiliser	Mitosis	-1.65442	-1.48391	-2.35538	-0.697184	0.000184733	0.000540919	Cluster 5 VS others
PAK_5339	PAK1, PAK2	Cytoskeleton	-0.919074	-0.974459	-1.42311	-0.567112	1.25309e-05	8.3789e-05	Cluster 5 VS others
Palbociclib	CDK4, CDK6	Cell cycle	-2.28756	-1.80447	-2.46514	-1.11426	3.24607e-06	4.43017e-05	Cluster 5 VS others
Panobinostat	HDAC	Chromatin histone acetylation	-1.08459	-0.950899	-1.39501	-0.4862	0.000152365	0.000484109	Cluster 5 VS others
PARP_0108	PARP1, PARP2, PARP6	Genome integrity	-2.07189	-1.43272	-2.24532	-0.614208	0.000650102	0.00150127	Cluster 5 VS others
PCI-34051	HDAC8, HDAC6, HDAC1	Chromatin histone acetylation	-1.53376	-1.15362	-1.7503	-0.53384	0.00043587	0.00107291	Cluster 5 VS others
PD173074	FGFR1, FGFR2, FGFR3	RTK signaling	-1.21977	-1.06612	-1.57718	-0.538969	0.000194299	0.000557988	Cluster 5 VS others
Pelitinib	EGFR	EGFR signaling	-1.58561	-1.43976	-2.17643	-0.74988	8.67932e-05	0.000318716	Cluster 5 VS others
Pemetrexed	TYMS	DNA replication	-1.99754	-1.33113	-2.21541	-0.592964	0.000188655	0.000548813	Cluster 5 VS others
Pevonedistat	NAE	Unavailable	-2.0976	-1.65095	-2.37849	-0.9173	3.46788e-05	0.000146567	Cluster 5 VS others
PF-00299804	EGFR, ERBB2, ERBB4	RTK signaling	-0.57269	-0.554743	-0.875623	-0.218603	0.00186028	0.0038055	Cluster 5 VS others
PFI-1	BRD4	Chromatin other	-1.00194	-0.947757	-1.36432	-0.549279	1.36725e-05	8.38e-05	Cluster 5 VS others
PFI-3	SMARCA2, SMARCA4, PB1	Chromatin other	-0.650905	-0.578792	-0.805787	-0.345367	8.73724e-06	7.13884e-05	Cluster 5 VS others
PFI3	Polybromo 1, SMARCA4, SMARCA2	Chromatin other	-0.854111	-0.809429	-1.18825	-0.41975	0.000214354	0.000603966	Cluster 5 VS others
PHA-793887	CDK2, CDK7, CDK5	Cell cycle	-2.44733	-2.3483	-3.1844	-1.41416	2.65448e-06	3.96402e-05	Cluster 5 VS others
Phenformin	Biguanide agent	Unavailable	-1.59004	-1.40122	-2.08806	-0.662468	0.000278958	0.000752851	Cluster 5 VS others
PI-103	PI3Kalpha, DAPK3, CLK4, PIM3, HIPK2	kinases	-2.51516	-1.7983	-2.74413	-0.899562	0.000256495	0.000709321	Cluster 5 VS others
Picolinici-acid	Inflammatory related	Unavailable	-0.828456	-0.792298	-1.1576	-0.414497	0.000173224	0.000526715	Cluster 5 VS others
PIK-93	PI3Kgamma	PI3K/MTOR signaling	-1.56129	-1.58186	-2.32669	-0.870724	1.66245e-05	9.53851e-05	Cluster 5 VS others
Podophyllotoxin bromide		Unavailable	-1.01864	-1.03993	-1.57985	-0.520711	0.000183026	0.000539445	Cluster 5 VS others
PRIMA-1MET	TP53 activation	p53 pathway	-1.69794	-1.2323	-2.36288	-0.396894	0.00144761	0.00301608	Cluster 5 VS others
PRT062607	SYK	kinases	-0.9106	-1.01841	-1.69211	-0.351459	0.00396887	0.00737781	Cluster 5 VS others
Pyridostatin	G-quadruplex stabiliser	DNA replication	-0.931801	-0.840677	-1.43118	-0.281709	0.00407001	0.00753456	Cluster 5 VS others
QL-X-138	BTK	kinases	-1.60517	-1.41338	-2.02648	-0.746044	9.95185e-05	0.000348315	Cluster 5 VS others
QL-XI-92	DDR1	Cytoskeleton	-1.93197	-1.30111	-1.83882	-0.758611	1.322e-05	8.38e-05	Cluster 5 VS others
QL-XII-47	BTK, BMX	kinases	-1.34713	-1.09545	-1.72927	-0.494669	0.000816688	0.00182938	Cluster 5 VS others
QL-XII-61	BMX, BTK	kinases	-1.75092	-1.61971	-2.27818	-0.904206	0.000160297	0.000502789	Cluster 5 VS others
Quizartinib	FLT3	RTK signaling	-0.876928	-0.742424	-1.15172	-0.345421	0.000146444	0.000468621	Cluster 5 VS others
RAF_9304	ARAF, BRAF, CRAF	ERK MAPK signaling	-0.514415	-0.539239	-0.939074	-0.16547	0.00562322	0.00995732	Cluster 5 VS others
rTRAIL	TRAIL receptor agonist	Apoptosis regulation	-0.723177	-0.67445	-1.104	-0.228742	0.00415375	0.00765794	Cluster 5 VS others
RU-SKI 43	Shh	Unavailable	-0.921662	-0.803124	-1.31834	-0.321191	0.00123152	0.00262459	Cluster 5 VS others
Ruxolitinib	JAK1, JAK2	kinases	-1.2766	-1.3151	-1.77632	-0.876574	3.34249e-07	1.8718e-05	Cluster 5 VS others
RVX-208	BRD4	Chromatin other	-1.08527	-1.10373	-1.57775	-0.634204	4.37786e-05	0.000179934	Cluster 5 VS others
Salubrinal	EIF2A	Unavailable	-0.790725	-0.675638	-1.11909	-0.232665	0.00435857	0.00790542	Cluster 5 VS others
Savolitinib	MET	RTK signaling	-0.988472	-0.840085	-1.30963	-0.363174	0.00114565	0.00246755	Cluster 5 VS others
SB590885	BRAF	ERK MAPK signaling	-0.769613	-0.613922	-1.00626	-0.229082	0.00245252	0.00484021	Cluster 5 VS others
Selisistat	SIRT1	Chromatin histone acetylation	-0.516463	-0.597246	-0.870263	-0.345176	1.24195e-05	8.3789e-05	Cluster 5 VS others
Shikonin	not defined	Unavailable	-0.72856	-0.650339	-1.07574	-0.23191	0.00312999	0.00599247	Cluster 5 VS others
SL0101	RSK, AURKB, PIM1, PIM3	kinases	-0.585058	-0.578147	-0.89279	-0.263488	0.000451129	0.00110402	Cluster 5 VS others
SN-38	TOP1	DNA replication	-1.39805	-1.38086	-2.06712	-0.672437	0.0001677	0.000521732	Cluster 5 VS others
SNX-2112	HSP90	Protein stability and degradation	-2.12792	-1.67541	-2.50376	-0.92291	2.19914e-05	0.000109468	Cluster 5 VS others
Sorafenib	PDGFR, KIT, VEGFR, RAF	RTK signaling	-0.844998	-0.919133	-1.34122	-0.538106	1.31679e-05	8.38e-05	Cluster 5 VS others
STF-62247	Autophagy inducer	Unavailable	-0.936801	-0.890951	-1.3062	-0.543105	3.77645e-06	4.72844e-05	Cluster 5 VS others
SU11274	MET	RTK signaling	-1.13634	-0.892442	-1.41234	-0.407128	0.000662963	0.00152311	Cluster 5 VS others
Sunitinib	PDGFR, KIT, VEGFR, FLT3, RET, CSF1R	RTK signaling	-1.2327	-1.25087	-2.0095	-0.567795	0.000525509	0.00125228	Cluster 5 VS others
T0901317	LXR, FXR	Unavailable	-1.48069	-1.2637	-1.68932	-0.841289	1.3437e-07	1.8718e-05	Cluster 5 VS others
TAK-715	p38alpha, p38beta	JNK and p38 signaling	-1.19163	-0.959097	-1.38672	-0.521206	2.81067e-05	0.000131165	Cluster 5 VS others
Talazoparib	PARP1, PARP2	Genome integrity	-2.57399	-1.81945	-2.79054	-0.811049	0.000575965	0.00135095	Cluster 5 VS others
Tamoxifen	ESR1	Hormone-related	-0.833372	-0.819637	-1.19881	-0.434919	9.28706e-05	0.000332848	Cluster 5 VS others
Telomerase Inhibitor IX	Telomerase	Genome integrity	-0.981108	-1.01094	-1.52083	-0.49768	0.000258388	0.00071017	Cluster 5 VS others
Temozolomide	DNA alkylating agent	DNA replication	-1.19596	-1.26617	-1.73712	-0.795406	1.61223e-06	2.88912e-05	Cluster 5 VS others
Teniposide		DNA replication	-2.00401	-2.17253	-3.04343	-1.28852	2.87388e-05	0.000131378	Cluster 5 VS others
Tenovin-6	SIRT	Chromatin histone acetylation	-0.818935	-0.884326	-1.32016	-0.471412	5.78975e-05	0.000223604	Cluster 5 VS others
THZ-2-102-1	CDK7	Cell cycle	-2.22422	-2.36354	-3.25427	-1.4877	1.74059e-06	2.99916e-05	Cluster 5 VS others
THZ-2-49	CDK9	Cell cycle	-1.96759	-1.94201	-2.86593	-1.02891	1.67358e-05	9.53851e-05	Cluster 5 VS others
Tivozanib	VEGFR1, VEGFR2, VEGFR3	RTK signaling	-0.652427	-0.55001	-0.826509	-0.259751	0.000204984	0.000581221	Cluster 5 VS others
TL-1-85	TAK	kinases	-1.35446	-1.41384	-2.02204	-0.825696	3.38478e-06	4.45994e-05	Cluster 5 VS others
TL-2-105	not defined	Unavailable	-1.31413	-1.11727	-1.59748	-0.605464	7.74825e-05	0.000286877	Cluster 5 VS others
Topotecan		DNA replication	-1.89313	-1.90958	-2.70177	-1.07895	2.63189e-05	0.000125435	Cluster 5 VS others
Torin 2	mTOR	PI3K/MTOR signaling	-1.36384	-0.962296	-1.61846	-0.338524	0.00283701	0.005526	Cluster 5 VS others
TPCA-1	IKK2	kinases	-2.25628	-2.05416	-2.74576	-1.39671	3.23384e-07	1.8718e-05	Cluster 5 VS others
Tretinoin	Retinoic acid	Unavailable	-1.12749	-1.14583	-1.66869	-0.634331	2.76224e-05	0.000130261	Cluster 5 VS others
Tubastatin A	HDAC1, HDAC6, HDAC8	Chromatin histone acetylation	-1.97395	-1.68508	-2.28036	-1.05004	3.91645e-07	1.94952e-05	Cluster 5 VS others
Ulixertinib	ERK1, ERK2	ERK MAPK signaling	-0.886346	-0.90921	-1.47366	-0.333451	0.00341216	0.00642289	Cluster 5 VS others
ULK1_4989	ULK1	kinases	-1.18057	-1.25598	-1.87443	-0.624236	0.000160488	0.000502789	Cluster 5 VS others
UNC0638	G9a and GLP methyltransferases	Chromatin histone methylation	-1.00324	-0.888277	-1.31568	-0.47881	3.45338e-05	0.000146567	Cluster 5 VS others
UNC0642	G9a(EHMT2), GLP(EHMT1)	Chromatin histone methylation	-0.621906	-0.5616	-0.754696	-0.342535	4.31078e-06	5.08218e-05	Cluster 5 VS others
UNC1215	L3MBTL3	Chromatin other	-0.551543	-0.518196	-0.732952	-0.297995	1.84196e-05	9.71927e-05	Cluster 5 VS others
VE-822	ATR	Genome integrity	-2.04041	-1.89113	-2.64852	-1.14413	9.08289e-06	7.13884e-05	Cluster 5 VS others
VE821	ATR	Genome integrity	-2.2799	-1.88947	-2.59309	-1.12323	1.49139e-05	8.90859e-05	Cluster 5 VS others
Veliparib	PARP1, PARP2	Genome integrity	-0.706175	-0.624825	-0.940014	-0.331815	9.00031e-05	0.000325173	Cluster 5 VS others
Venetoclax	BCL2	Apoptosis regulation	-1.83962	-1.7102	-2.46092	-0.977547	1.3782e-05	8.38e-05	Cluster 5 VS others
Venotoclax	BCL-2 selective	Apoptosis regulation	-0.716261	-0.846749	-1.2289	-0.536723	2.64976e-07	1.8718e-05	Cluster 5 VS others
Vinblastine	Microtubule destabiliser	Mitosis	-1.1423	-1.28847	-1.99883	-0.588275	0.000295003	0.000777419	Cluster 5 VS others
Vincristine		Mitosis	-2.33125	-2.03731	-3.13772	-1.00157	0.000204066	0.000581221	Cluster 5 VS others
Vinorelbine	Microtubule destabiliser	Mitosis	-1.89466	-1.47412	-2.21027	-0.744513	7.20116e-05	0.000268843	Cluster 5 VS others
Vismodegib	SMO	Unavailable	-0.583584	-0.551376	-0.890661	-0.22861	0.000953498	0.00209396	Cluster 5 VS others
VNLG/124	HDAC,RAR	Chromatin histone acetylation	-1.14246	-1.15502	-1.80055	-0.65478	1.44705e-06	2.79517e-05	Cluster 5 VS others
Vorinostat	HDAC inhibitor Class I, IIa, IIb, IV	Chromatin histone acetylation	-1.08935	-1.02026	-1.41328	-0.61119	8.47565e-06	7.13884e-05	Cluster 5 VS others
Voxtalisib	PI3K (class 1), DNAPK, MTOR	PI3K/MTOR signaling	-0.830185	-0.649026	-1.01844	-0.258399	0.00162922	0.00336356	Cluster 5 VS others
VSP34_8731	VSP34	Unavailable	-0.516578	-0.662554	-0.983331	-0.320893	0.000176289	0.000529748	Cluster 5 VS others
VX-11e	ERK2	ERK MAPK signaling	-0.863879	-0.837061	-1.35701	-0.30898	0.00202674	0.00409	Cluster 5 VS others
VX-702	p38	JNK and p38 signaling	-0.608413	-0.683595	-0.995405	-0.39031	1.35514e-05	8.38e-05	Cluster 5 VS others
Wee1 Inhibitor	WEE1, CHEK1	Cell cycle	-1.34817	-1.30713	-1.79138	-0.818183	8.46214e-07	2.37836e-05	Cluster 5 VS others
WHI-P97	JAK3	kinases	-1.2256	-0.746041	-1.17301	-0.351286	0.000263419	0.000719582	Cluster 5 VS others
Wnt-C59	PORCN	WNT signaling	-0.999935	-1.01111	-1.47663	-0.559902	5.41548e-05	0.000212819	Cluster 5 VS others
WYE-125132	mTOR	PI3K/MTOR signaling	-1.74463	-1.41003	-2.16915	-0.70911	0.000143665	0.000468621	Cluster 5 VS others
WZ3105	SRC, ROCK2, NTRK2, FLT3, IRAK1, others	Unavailable	-1.41879	-1.21155	-1.86897	-0.556182	0.000525456	0.00125228	Cluster 5 VS others
XMD13-2	RIPK1	Apoptosis regulation	-1.44606	-1.09631	-1.59762	-0.593058	3.29008e-05	0.000143103	Cluster 5 VS others
XMD14-99	ALK, CDK7, LTK, others	kinases	-1.28013	-1.03454	-1.51951	-0.543688	1.77542e-05	9.583e-05	Cluster 5 VS others
XMD15-27	CAMK2	kinases	-1.07004	-0.816954	-1.142	-0.446028	1.73991e-05	9.55763e-05	Cluster 5 VS others
XMD8-92	MAPK7	ERK MAPK signaling	-0.967495	-0.947111	-1.53458	-0.293403	0.00433149	0.00790542	Cluster 5 VS others
Y-39983	ROCK	Cytoskeleton	-1.79644	-1.53347	-2.16735	-0.946706	1.37643e-06	2.79517e-05	Cluster 5 VS others
YK-4-279	RNA helicase A	Unavailable	-1.62262	-1.30035	-1.94286	-0.729639	1.08409e-05	8.236e-05	Cluster 5 VS others
YM201636	PIKFYVE	PI3K/MTOR signaling	-1.09794	-0.770068	-1.2402	-0.25484	0.00434391	0.00790542	Cluster 5 VS others
Zibotentan	Endothelin-1 receptor (EDNRA)	Unavailable	-0.518795	-0.581175	-0.795026	-0.362669	9.10384e-07	2.37836e-05	Cluster 5 VS others
ZM447439	AURKA, AURKB	Mitosis	-0.835272	-0.846691	-1.36288	-0.3251	0.00130355	0.00275468	Cluster 5 VS others
Zoledronate		Unavailable	-1.05972	-0.963546	-1.31721	-0.588654	1.08465e-05	8.236e-05	Cluster 5 VS others
