# Supplementary material for: Establishment of tumor inflammasome clusters with distinct immunogenomic landscape aids immunotherapy
Source: Theranostics. 2021 Oct 17;11(20):9884–903. doi: 10.7150/thno.63202 (PMC8581407; doi:10.7150/thno.63202)
Supplement: Supplementary file 10 — Supplementary table 9: GSEA results (NES value) of each cluster at pan-cancer or cancer-sepecific level (related to figure 4A and figure S11). [file thnov11p9884s10.xlsx]

## Sheet: Table S9
Table S9. GSEA results (NES value) of each cluster at pan-cancer or cancer-sepecific level (related to figure 4A and figure S11).
Top 10 Enrichment of pathways in each cluster (1 = YES, 0 = NO)						Pathway ID	Functional feature	Cluster 1	Cluster 2	Cluster 3	Cluster 4	Cluster 5	Cluster 6	Cluster 1	Cluster 1	Cluster 1	Cluster 2	Cluster 2	Cluster 2	Cluster 2	Cluster 2	Cluster 2	Cluster 2	Cluster 2	Cluster 2	Cluster 2	Cluster 3	Cluster 3	Cluster 3	Cluster 3	Cluster 3	Cluster 4	Cluster 4	Cluster 4	Cluster 4	Cluster 4	Cluster 4	Cluster 4	Cluster 4	Cluster 4	Cluster 5	Cluster 5	Cluster 5	Cluster 5	Cluster 5	Cluster 5	Cluster 5	Cluster 6	Cluster 6
Cluster 1	Cluster 2	Cluster 3	Cluster 4	Cluster 5	Cluster 6			pan-cancer						GBM	LGG	PCPG	ACC	GBM	KICH	KIRP	LGG	PRAD	SARC	THCA	UCS	UVM	BLCA	LIHC	OV	READ	UCEC	BRCA	COAD	KIRC	KIRP	LIHC	OV	PAAD	READ	SKCM	CESC	DLBC	LAML	SARC	TGCT	THYM	UCEC	BLCA	CESC
1	0	0	0	0	0	P1: REACTOME_NEURONAL_SYSTEM	Neural System	2.81915	1.92263	-2.72815	-2.57336	-1.6369	-2.24403	3.04868	2.77878	2.01392	1.44873	-2.08634	1.27218	-0.710093	-2.70407	NaN	2.26911	-0.973431	2.00632	-0.860817	-1.02989	-1.20832	-2.13053	-1.83579	-1.38572	1.55118	1.96994	1.0997	1.20312	0.980491	1.98954	-1.55211	1.8354	-1.22809	-1.63525	1.35847	1.34094	-2.10708	-1.267	-1.4731	-1.75113	-1.35518	-1.09189
1	0	0	0	0	0	P2: REACTOME_TRANSMISSION_ACROSS_CHEMICAL_SYNAPSES	Neural System	2.66945	1.74635	-2.48637	-2.36763	-1.57171	-2.31443	2.8335	2.62341	2.10174	1.40228	-2.20081	1.03309	NaN	-2.57024	1.24291	2.06985	-0.892885	1.84128	-0.837201	-0.886044	-1.11739	-1.79229	-1.69818	-1.22719	1.5077	1.83218	1.19789	1.10451	-1.02838	1.65571	-1.61364	1.74628	-1.24024	-1.45472	1.3026	1.25894	-1.86093	-1.19988	-1.34343	-1.60941	-1.343	-0.965862
1	1	0	0	0	0	P3: REACTOME_PROTEIN_PROTEIN_INTERACTIONS_AT_SYNAPSES	Neural System	2.55817	1.97015	-2.55917	-2.1681	-2.13592	-2.30528	2.83874	2.44716	1.90252	-0.841997	-1.4207	1.6551	1.52823	-2.35574	1.03573	2.13713	-0.924833	1.71567	-0.894888	-0.982893	-1.32731	-2.18364	-1.76413	1.06916	1.71562	2.05404	1.61572	1.21823	1.36062	2.29911	0.994035	1.77908	-0.833748	-1.8277	1.1929	-1.152	-2.3688	-1.70045	-1.7299	-2.19409	-1.23708	-0.99683
1	1	0	0	0	0	P4: REACTOME_NEUREXINS_AND_NEUROLIGINS	Neural System	2.52479	1.94682	-2.32977	-2.12513	-1.93035	-2.37105	2.55528	2.41676	2.09191	-0.906312	-1.28658	1.6165	1.71776	-2.2688	1.24264	1.92958	-0.817202	1.47502	-0.997834	-0.743759	-1.45359	-1.95464	-1.61189	1.16665	1.44167	1.97518	1.60127	1.18395	1.36284	2.03772	-0.930759	1.73003	-0.726319	-1.73227	1.21672	-1.38365	-2.06379	-1.5086	-1.71144	-1.94419	-1.22624	-1.27612
1	0	0	0	0	0	P5: REACTOME_NEUROTRANSMITTER_RECEPTORS_AND_POSTSYNAPTIC_SIGNAL_TRANSMISSION	Neural System	2.50088	1.6443	-2.34413	-2.31116	-1.30806	-2.08365	2.61611	2.44965	1.77424	1.36497	-1.95935	-0.957039	-0.685557	-2.3616	1.13715	2.00484	-0.925896	1.73366	-0.75953	-1.04282	-0.824319	-1.70587	-1.73174	-1.0353	1.27784	1.72743	1.22169	1.10379	-1.43025	1.48309	-1.59039	1.64526	-0.888959	-1.19847	1.29886	1.30445	-1.92045	-1.18388	-1.32229	-1.41336	-1.02405	-1.01468
1	0	0	0	0	0	P6: REACTOME_POTASSIUM_CHANNELS	Neural System	2.41318	1.49595	-2.37979	-2.35669	-1.08836	-1.88031	2.54577	2.32369	1.65948	1.35776	-1.61821	-1.31639	-1.15068	-2.31188	-0.898123	1.93567	-1.23803	1.9311	-0.935848	-1.15947	0.85124	-2.00109	-1.50152	-1.45195	1.02527	1.72842	-1.22194	1.38457	-1.57475	1.66744	-1.60969	1.01885	-1.2458	-1.00885	1.34499	1.47188	-1.49255	-0.95378	-0.899515	-1.13702	-1.05367	-1.10639
1	0	0	0	0	0	P7: REACTOME_NEUROTRANSMITTER_RELEASE_CYCLE	Neural System	2.36621	1.57848	-2.24112	-1.76991	-1.97454	-2.06032	2.56167	2.41138	2.01072	-0.929635	-2.12513	1.20053	1.41957	-2.33178	1.26063	1.48469	-0.910594	1.5026	-0.950265	1.25789	-1.87011	-1.34906	-0.918608	-1.23918	1.57754	1.44414	1.19234	0.989218	1.7522	1.42252	-1.06378	1.0867	-1.6739	-1.77122	1.20496	-1.06686	-1.31434	-1.04242	-1.3244	-1.89759	-1.6609	1.11948
1	0	0	0	0	0	P8: REACTOME_GABA_RECEPTOR_ACTIVATION	Neural System	2.27793	1.56021	-2.17811	-2.16298	-1.24738	-1.86767	2.31105	1.99257	1.44061	0.851863	-1.76829	-1.48639	-0.914577	-1.94612	1.19484	1.7743	-0.744483	1.35638	0.875749	-0.978283	-1.02974	-1.44762	-1.49536	-1.10724	-1.15912	1.5973	1.54041	1.27802	-1.41776	1.35963	-1.82918	1.67446	-0.925608	-0.790948	1.45311	1.42728	-1.98561	-1.06544	-1.67453	-1.62028	-1.01461	1.03283
0	1	0	0	0	0	P9: REACTOME_IONOTROPIC_ACTIVITY_OF_KAINATE_RECEPTORS	Neural System	1.82792	1.96924	-1.73024	-1.69212	-1.23906	-1.94196	1.76664	1.4703	1.64974	1.26361	0.609103	1.7921	-1.05901	-1.43217	-0.654298	1.54357	-0.725949	1.01654	-0.959576	0.807436	0.62913	-1.61952	-1.08687	1.45604	1.40446	1.41706	0.836137	1.2626	-1.1241	1.90638	-1.36425	1.00686	-1.21439	-1.36166	1.41225	-1.33497	-1.59158	-1.28149	-1.13955	-0.806615	-1.02772	-0.935066
0	1	0	0	0	0	P10: REACTOME_NEGATIVE_REGULATION_OF_NMDA_RECEPTOR_MEDIATED_NEURONAL_TRANSMISSION	Neural System	2.08493	1.94816	-2.17065	-2.07132	-1.36909	-2.00964	2.27955	2.08624	1.87839	1.06357	-1.72188	1.35179	1.41011	-2.0483	1.74151	1.99326	-0.688897	1.94186	-1.25584	-1.16962	-0.817662	-1.6205	-1.58464	-0.957009	0.939294	1.58352	0.974545	-0.925671	-1.33568	1.57882	-0.907924	1.51486	-1.13851	0.901819	1.29904	1.40762	-1.5853	-1.20676	1.17025	-1.39043	0.837633	-0.95903
0	1	0	0	0	0	P11: REACTOME_UNBLOCKING_OF_NMDA_RECEPTORS_GLUTAMATE_BINDING_AND_ACTIVATION	Neural System	2.19436	1.87604	-2.26052	-2.13505	-1.7282	-2.20631	2.38407	2.12082	2.08448	-0.802157	-1.76087	1.1793	1.5305	-2.08003	1.21134	2.02491	1.1873	1.95178	-1.20492	-1.10546	0.782753	-1.63774	-1.70862	0.902057	1.40827	1.79166	1.19913	-0.998572	-1.49628	1.51465	-0.987014	1.45648	-1.29419	-0.618624	1.36739	1.08289	-1.77405	-1.50192	0.786937	-1.45179	-0.645219	-1.17793
1	1	0	0	0	0	P12: REACTOME_PHASE_0_RAPID_DEPOLARISATION	Muscle Contraction/Signal Transduction	2.38328	1.83011	-2.60729	-2.0313	-1.39407	-2.17048	2.42094	2.24033	1.97093	0.928664	-2.14178	1.33941	1.34506	-2.23977	1.19198	1.91905	-0.743721	2.29293	-1.03592	-0.88395	-1.39783	-1.97924	-1.78879	-1.31946	1.89647	1.92721	1.01887	1.04793	0.731025	1.74237	-1.46092	1.86637	-1.39867	-1.16869	1.31789	1.27616	-1.7183	-1.26423	-0.799505	-1.09787	-1.44488	-1.21107
1	0	0	0	0	0	P13: REACTOME_CARDIAC_CONDUCTION	Muscle Contraction/Signal Transduction	2.38227	1.39799	-2.45007	-1.99354	-1.52273	-1.67628	2.26865	2.17237	1.39046	1.38518	-1.67903	1.53883	-0.873168	-2.10832	-0.964361	2.27309	-1.01769	2.23987	-1.03079	-1.10282	-1.37115	-1.76026	-1.75707	-1.38202	1.44288	1.79238	-0.929358	1.21978	0.981189	1.47452	-1.61265	1.71281	-1.58976	-1.37119	1.51281	1.09088	-1.77657	-1.48046	-1.00897	-1.35625	-1.27628	-1.11278
0	1	0	0	0	0	P14: BIOCARTA_EGFR_SMRTE_PATHWAY	Muscle Contraction/Signal Transduction	1.0274	1.87749	-1.73781	0.992014	-1.57563	-0.805546	1.18658	0.90225	-1.33315	-1.01177	1.02135	1.41611	0.875082	-0.799548	1.24535	1.74419	1.78025	-1.59688	0.507341	-1.36388	-1.60121	-1.51971	-1.65268	-0.94407	1.86238	1.40528	1.88636	1.35045	1.4656	1.54257	0.622046	1.75101	1.60008	-1.57846	0.814874	0.794034	-1.59982	-1.44188	-1.59237	-1.69354	1.32825	1.46133
0	1	0	0	0	0	P15: REACTOME_PEROXISOMAL_LIPID_METABOLISM	Metabolism	-1.18467	1.92519	-0.378242	1.69299	-1.67284	-1.95415	-1.35434	-0.801639	0.514773	0.859099	0.733805	1.70771	2.10572	0.766717	1.75659	0.902807	1.43878	-1.2949	0.822461	1.69848	-1.66315	1.09926	1.45059	-0.618496	1.41051	0.454645	2.00805	-1.52252	1.454	-1.2645	-0.967828	-0.925681	-0.787393	0.969246	1.33795	0.903474	0.978414	-1.06932	0.591742	0.91916	-1.75949	-1.37298
0	1	0	0	0	0	P16: REACTOME_BRANCHED_CHAIN_AMINO_ACID_CATABOLISM	Metabolism	0.63767	1.85584	0.629867	0.70996	-1.13386	-1.67831	0.719372	0.43633	-0.797242	1.13443	-0.658388	1.6502	2.07216	-0.418885	1.94067	-0.760308	1.72275	-1.0204	-1.17561	1.32609	-1.63822	1.37056	1.05939	-0.479449	1.33094	-1.00238	1.54836	-1.06096	1.25965	-0.598853	-0.670262	-1.36965	1.17141	0.584391	-0.695115	-1.07687	0.527982	-1.08179	0.583432	-0.611209	-0.965526	-1.29477
0	0	0	1	0	0	P17: KEGG_DRUG_METABOLISM_CYTOCHROME_P450	Metabolism	-2.42847	-2.10535	1.61787	2.64313	-2.00882	1.79027	-1.37616	0.650094	-1.82076	-2.0112	0.868063	-1.22789	-1.13004	-0.66212	-1.03025	-0.852163	-1.13865	-1.32435	1.82176	2.36819	-1.99435	1.42543	-1.3124	1.9698	1.6275	1.06027	-0.892635	0.782542	2.62681	-1.55162	-2.01863	0.994889	-1.72078	-1.10676	1.472	-1.19292	1.13775	-1.46884	-1.55164	1.40599	-2.27246	1.2177
0	0	0	1	0	0	P18: KEGG_METABOLISM_OF_XENOBIOTICS_BY_CYTOCHROME_P450	Metabolism	-2.43984	-2.2601	2.01884	2.61266	-1.87838	1.84662	-1.31656	0.632628	-1.69643	-1.95454	-0.988173	1.30343	-1.26752	-0.749096	-1.13612	-1.15471	-1.23416	-1.51262	2.00383	2.71094	-1.87239	1.69024	-1.23954	1.65058	1.24017	1.15512	-0.990079	-1.15063	2.63677	-1.53435	-2.06203	1.08173	-1.87539	-1.36911	1.60617	-1.21992	1.63339	-1.34212	-1.2421	1.5313	-2.46043	1.17422
0	0	0	1	0	0	P19: REACTOME_BIOLOGICAL_OXIDATIONS	Metabolism	-2.00775	-1.82799	1.46582	2.56932	-1.76742	1.37992	-1.49018	0.748793	-1.93274	-1.24878	1.05251	-1.41121	-1.25551	-0.782501	-1.03578	-1.13271	-0.973634	-1.28996	1.41639	1.97938	-1.97882	1.17633	-0.957221	1.50365	1.51859	1.35467	1.29456	1.18979	2.5591	-1.42676	-1.82428	1.06519	-1.62919	-1.15432	1.35459	-1.15501	1.46592	-1.46692	-1.04297	1.25947	-2.04724	0.953543
0	0	0	1	0	0	P20: KEGG_RETINOL_METABOLISM	Metabolism	-2.1843	-1.9547	1.47172	2.45556	-1.71938	1.63879	-0.846516	-0.98034	-1.16315	-1.77279	-0.845191	1.68455	-1.15655	0.971218	-0.944954	0.712315	-0.928844	-1.37846	1.21405	2.44857	-1.67688	1.21105	-1.5536	1.45713	1.56922	1.15587	-0.883799	1.17248	2.57262	-1.53405	-2.23846	1.32227	-1.80173	-1.36522	1.55523	0.734396	0.966559	-1.30707	-1.4887	0.913946	-2.25777	0.880562
0	0	0	1	0	0	P21: KEGG_DRUG_METABOLISM_OTHER_ENZYMES	Metabolism	-2.00647	-1.91553	1.55272	2.45244	-1.29135	1.50103	-1.10996	-1.03346	-1.08455	-1.80802	-0.954663	-1.20049	-1.4183	0.878634	-1.23948	-1.02569	-1.23197	-1.6624	1.43772	1.84222	-1.64802	1.17063	-1.4723	-0.983722	1.50634	1.061	-0.84236	1.26966	2.3173	-1.42128	-1.69135	1.36916	-1.86638	0.80868	1.01296	1.46261	1.33287	-1.49102	0.794717	1.38118	-1.31495	1.18753
0	0	0	1	0	0	P22: REACTOME_PHASE_II_CONJUGATION_OF_COMPOUNDS	Metabolism	-1.89989	-1.61536	1.99328	2.4421	-1.58904	0.915736	-1.55352	-0.730315	-1.48703	-1.26023	0.75517	-1.65429	-1.26593	0.699503	-1.05438	-1.09913	-0.83475	-1.60104	1.76605	2.14355	-1.76866	1.67715	0.950408	1.65534	1.3225	1.22383	1.1625	0.990447	2.50619	-1.44651	-1.58884	-1.01452	-1.4343	-0.891483	1.22993	-1.43082	1.47354	-1.47374	0.695015	1.21408	-2.09621	-1.29792
0	0	0	1	0	0	P23: REACTOME_GLUCURONIDATION	Metabolism	-2.23023	-1.90065	1.97331	2.41015	-1.47962	1.44225	-0.960392	-0.452723	-0.940606	-1.80681	-1.12366	-1.21864	-1.6037	-0.490802	-1.31082	-0.922144	-1.17473	-1.44032	2.41806	2.46548	-1.50512	1.64265	-1.5929	0.986668	1.63211	1.39263	1.2156	1.35383	2.28254	-1.33507	-1.93341	1.3868	-1.55153	-1.0807	1.07352	-1.78646	1.15255	-1.51801	0.832806	-0.921612	-2.04002	0.891396
0	0	1	0	0	0	P24: REACTOME_SRP_DEPENDENT_COTRANSLATIONAL_PROTEIN_TARGETING_TO_MEMBRANE	Metabolism	-1.8939	0.814374	3.37231	-1.22133	2.42245	-2.35424	-1.96838	-1.75657	-2.08813	-0.63699	-2.99498	1.86956	-1.84095	1.90809	0.652536	-2.67533	-1.47009	0.516582	2.56152	2.72984	3.68814	3.88245	3.46126	2.26876	-2.38845	-3.16994	-1.20901	-3.45895	-3.25719	-3.1298	-0.582546	-2.96492	-1.99651	3.05937	1.69461	-2.29057	3.04049	1.53504	3.44538	2.97957	-2.54523	-2.73922
0	0	1	0	1	0	P25: KEGG_RIBOSOME	Metabolism	-1.94068	0.767863	3.35602	-1.54524	2.54285	-2.47321	-1.90211	-1.72567	-2.19422	-0.813883	-3.07036	1.91	-1.89471	1.91065	0.863743	-2.61807	-1.55712	0.534919	2.93224	2.77826	3.63315	3.80689	3.49068	2.33202	-2.40871	-3.10019	-1.16535	-3.58726	-3.25775	-3.0943	0.60062	-3.00649	-2.2112	3.12766	1.74996	-2.20295	3.07833	1.84965	3.44127	3.09155	-2.70403	-2.87893
0	0	1	0	1	0	P26: REACTOME_NONSENSE_MEDIATED_DECAY_NMD_INDEPENDENT_OF_THE_EXON_JUNCTION_COMPLEX_EJC	Metabolism	-1.89926	0.603266	3.32772	-1.30737	2.54876	-2.35862	-1.83696	-1.73621	-2.17761	-0.745797	-3.00723	1.97091	-1.9028	1.88887	-0.4219	-2.59409	-1.51085	0.561523	2.8391	2.7631	3.69032	3.75382	3.40984	2.25062	-2.38115	-2.85621	-1.12888	-3.58249	-3.28018	-3.0013	0.500878	-2.87981	-2.04459	3.09527	1.63761	-2.10468	3.12298	1.78275	3.46181	3.0449	-2.58882	-2.88408
0	0	1	0	0	0	P27: REACTOME_SELENOAMINO_ACID_METABOLISM	Metabolism	-1.85377	0.795534	3.26994	0.650886	2.13922	-2.12897	-1.70825	-1.57064	-2.11567	-0.68785	-2.92093	1.05648	-1.74754	1.74946	0.431507	-2.53738	-1.31382	-0.728503	2.55061	2.41348	3.54322	3.67793	3.25746	1.92384	-2.11357	-2.91412	-0.957109	-3.11367	-2.90206	-2.90261	0.792621	-2.78329	-1.88238	2.81151	1.53773	-2.02115	2.94575	1.14585	3.26861	2.94168	-2.40471	-2.75324
0	0	1	0	0	0	P28: REACTOME_NONSENSE_MEDIATED_DECAY_NMD	Metabolism	-1.77255	0.586859	3.24654	-1.12831	2.47736	-2.26567	-1.49573	-1.72091	-1.99483	-0.691614	-2.93481	1.73742	-1.76557	1.9	-0.381287	-2.40948	-1.34676	0.581484	2.61236	2.65787	3.58166	3.65676	3.2134	2.09119	-2.20438	-2.66605	-0.880166	-3.37797	-3.20431	-2.83234	0.465071	-2.61451	-1.81607	2.94336	1.51	-2.06	2.88994	1.53774	3.31358	2.83091	-2.45447	-2.67477
0	0	1	0	0	0	P29: REACTOME_EUKARYOTIC_TRANSLATION_INITIATION	Metabolism	-2.00026	0.394872	3.23711	-1.12348	2.50828	-2.28454	-1.69669	-1.57993	-2.14056	-0.551512	-3.01135	1.6954	-1.71387	1.7623	0.661493	-2.58629	-1.33571	-0.604196	2.82173	2.65996	3.52851	3.65954	3.37154	2.14163	-2.42725	-2.83812	-0.792053	-3.35302	-3.18902	-2.94621	0.604427	-2.76282	-1.96366	2.95719	1.49964	-2.1713	2.98434	1.67844	3.27719	2.85478	-2.48214	-2.63719
0	0	1	0	0	0	P30: REACTOME_RRNA_PROCESSING_IN_THE_NUCLEUS_AND_CYTOSOL	Metabolism	-1.90491	-1.07562	3.15993	-0.72419	2.40503	-1.70551	-1.06956	-1.40023	-1.9415	0.45842	-2.73251	1.14035	-1.44801	1.51261	0.876524	-2.45082	-1.17584	0.534192	2.38488	2.39793	3.34741	3.40844	3.20859	1.81076	-2.372	-2.52134	-0.938132	-3.16227	-2.98398	-2.66084	0.869629	-2.50664	-1.3521	2.62629	1.22176	-2.09236	2.79931	1.64402	3.2023	2.62296	-2.19219	-2.41173
0	0	1	0	0	0	P31: REACTOME_RRNA_PROCESSING	Metabolism	-1.90224	-1.01921	3.15176	-0.69719	2.41328	-1.70834	-1.04597	-1.35635	-1.90293	0.475813	-2.73294	1.1223	-1.41309	1.47532	0.878353	-2.43351	-1.15288	0.491736	2.35837	2.40483	3.31837	3.43128	3.21119	1.76318	-2.34412	-2.52342	-0.899969	-3.15064	-3.00108	-2.68767	0.806116	-2.52739	-1.31679	2.61105	1.18703	-2.07812	2.77691	1.62924	3.17812	2.61804	-2.17092	-2.38249
0	0	1	0	0	0	P32: REACTOME_TRANSLATION	Metabolism	-1.61601	0.662525	3.14123	-0.415573	1.83818	-2.18375	-1.37376	-0.993513	-1.69778	0.663976	-2.78786	1.21243	-1.15772	1.16608	1.05625	-2.40869	-0.872347	-0.983599	2.2177	2.4775	3.26891	3.7349	3.44887	1.59777	-2.08244	-3.01719	-0.909939	NaN	-3.02143	-3.00819	0.683313	-2.87073	-1.4042	2.70473	1.16586	-2.10714	2.92811	0.755011	3.13327	2.6376	-2.23664	-2.53129
0	0	0	1	0	0	P33: REACTOME_ASSEMBLY_OF_COLLAGEN_FIBRILS_AND_OTHER_MULTIMERIC_STRUCTURES	Extracellular Matrix Organization	-2.33817	-2.03419	-1.47792	2.50304	-2.3482	2.21792	-2.14384	-1.82949	-2.16641	-1.69209	1.39275	-2.10891	-1.79728	1.59995	-1.81828	1.06298	-1.90625	-1.20079	0.872921	-2.37174	-1.72828	-2.63905	-2.41012	-1.60002	2.0762	1.9269	-0.79393	2.18701	1.74887	2.3904	2.74128	2.31239	1.75185	-2.33238	-2.71666	-2.00107	-1.85404	-2.07663	-2.36143	-1.58541	2.63064	2.29218
0	0	0	1	0	0	P34: REACTOME_INTEGRIN_CELL_SURFACE_INTERACTIONS	Extracellular Matrix Organization	-2.17693	-1.76161	-2.1046	2.40539	-2.09338	2.19716	-2.14115	-1.94145	-2.40731	-1.57994	1.39362	-1.93927	-1.82671	1.7488	-1.87996	-1.30784	-1.73639	-1.07174	-1.0136	-2.34695	-2.09231	-2.63494	-2.32271	-2.04061	2.08033	1.50457	1.23809	2.34534	1.91911	2.15248	2.14918	1.91522	1.16072	-1.9118	-2.43666	-1.56317	-1.12712	-2.04278	-2.39617	-1.7168	2.63423	2.31909
0	0	0	0	0	1	P35: REACTOME_FORMATION_OF_THE_CORNIFIED_ENVELOPE	Developmental Biology	-2.85267	-2.66441	2.46497	1.56693	-1.98534	2.69843	-1.89091	1.06251	-1.51445	-1.66859	1.10346	-1.60903	-1.43547	-1.16668	-1.32659	-2.30793	-1.59052	-1.64617	3.11217	-2.10521	2.02409	0.956643	1.48659	-2.2482	-2.35991	1.51636	-2.0709	0.770208	0.817115	1.07009	2.34725	-1.29799	-1.89558	1.80905	1.92993	-1.30823	1.64505	-1.99746	-1.59152	-2.11951	2.50375	2.97878
0	0	0	0	0	1	P36: REACTOME_KERATINIZATION	Developmental Biology	-2.85006	-2.59627	2.61821	1.51897	-1.88493	2.6715	-1.72963	1.14527	-1.47708	-1.68627	-1.00649	-1.30001	-1.48322	-1.2315	-1.32775	-2.26473	-1.50127	-1.64298	3.13603	-1.91437	2.21295	0.969439	1.54356	-2.0027	-2.31103	1.5636	-2.10654	0.74575	0.801601	-0.994719	2.21734	-1.26188	-1.80301	1.78351	1.89317	-1.21637	1.75845	-1.96681	-1.54334	-1.99403	2.24024	2.89464
0	0	1	0	0	0	P37: REACTOME_REGULATION_OF_EXPRESSION_OF_SLITS_AND_ROBOS	Developmental Biology	-1.27158	-0.626108	3.07984	-1.40836	2.04628	-1.49055	-1.3319	-1.31035	-1.82551	0.489674	-2.74334	1.2001	-1.59403	1.41337	-0.743968	-2.02113	-1.39379	-0.590762	1.97374	2.02993	3.3733	3.51657	3.11612	1.78539	-2.14986	-2.55114	-1.16733	-3.19229	-3.05108	-3.00649	0.390847	-2.71726	-1.80036	2.93235	1.23537	-1.87499	2.65083	0.65684	3.23176	2.63606	-1.9156	-2.39148
0	0	0	0	1	0	P38: REACTOME_CHROMOSOME_MAINTENANCE	Cell Cycle/Reproduction	-2.18283	-1.65229	2.82086	-0.504409	2.59971	0.985327	-0.582877	-1.65953	1.05608	1.93662	-1.88292	2.03458	-1.12408	1.6704	-0.726835	-0.625042	-1.14436	-0.846593	1.20525	1.19071	2.14014	3.08187	2.46703	0.777834	-1.53131	-3.21744	-1.71911	-2.37216	-2.47844	-2.74513	1.47383	-2.13259	0.821002	1.8024	1.07733	-1.77771	1.44821	2.14961	3.08995	1.33345	-1.17111	-1.93298
0	0	0	0	1	0	P39: REACTOME_CELL_CYCLE_CHECKPOINTS	Cell Cycle/Reproduction	-1.95629	-2.10518	2.82166	0.893061	2.5471	1.53026	1.03826	-1.70188	0.953273	1.93545	-1.96411	1.05979	-1.14512	1.79247	-1.20104	0.498962	-1.29382	-0.607537	-0.924023	0.344703	2.13747	2.67589	1.95102	-1.14764	-1.80087	-2.84072	-1.55811	NaN	-2.33943	-2.56962	1.5392	-1.75883	1.27384	1.3461	-1.09912	-1.23454	0.933896	1.38798	2.88077	-0.803392	-0.368536	-1.34141
0	0	0	0	1	0	P40: REACTOME_REPRODUCTION	Cell Cycle/Reproduction	-1.74541	-1.16394	2.26081	-1.09251	2.51532	0.607874	-0.763711	-1.44057	1.23433	1.3727	-0.83175	2.18754	-0.841385	1.45506	-0.816595	0.861477	-0.766572	-0.935753	1.15372	1.42385	1.34786	2.67972	1.95777	1.35272	-0.993137	-2.90536	-1.90495	-1.90475	-1.72381	-2.50721	1.22523	-1.90631	-0.95071	1.49579	1.2715	-1.6141	1.03613	2.25184	2.62481	1.51806	-1.54485	-1.73543
0	0	0	0	1	1	P41: REACTOME_IMMUNOREGULATORY_INTERACTIONS_BETWEEN_A_LYMPHOID_AND_A_NON_LYMPHOID_CELL	Immune System	-2.34019	-2.5616	-1.34658	-0.86313	2.84162	2.56557	-2.90716	-2.59516	-2.49	-2.44095	2.41854	-2.84998	-2.31876	2.52214	-2.37755	-3.23968	-2.24773	-2.34702	-2.95353	-2.62798	-1.05801	-1.21805	-1.09216	-1.95703	-2.29379	-3.33388	-2.26477	2.5541	1.19114	-2.49816	-2.0929	-3.01101	-2.43835	3.09059	1.84203	2.35405	3.29162	2.35418	1.80681	2.5575	3.11414	2.75147
0	0	0	0	0	1	P42: KEGG_CYTOKINE_CYTOKINE_RECEPTOR_INTERACTION	Immune System	-2.58265	-2.49827	-1.00697	1.30318	1.74929	2.5557	-2.91223	-2.51646	-2.59954	-2.37608	2.07183	-2.38308	-2.07472	2.43041	-2.23709	-2.95273	-2.09799	-2.16593	-2.76272	-2.44178	-1.22882	0.959453	-1.0466	-1.46822	-2.00543	-2.53705	-2.05444	2.27394	1.5236	-2.34954	-2.09793	-2.5334	-1.5946	2.42888	1.6432	1.55895	2.89572	1.5744	-1.60869	2.08982	2.96732	2.52467
0	0	0	0	0	1	P43: KEGG_GRAFT_VERSUS_HOST_DISEASE	Immune System	-2.35587	-2.37591	0.741931	-1.48226	2.50208	2.46415	-2.53245	-2.60842	-2.1247	-2.4985	2.3084	-2.65062	-2.26954	2.61477	-2.19255	-2.94654	-2.16464	-2.60783	-2.87141	-2.42957	0.835728	1.09383	0.899787	-1.10085	-2.37639	-3.27194	-2.30189	2.28163	0.996979	-2.84983	-2.1852	-2.86732	-2.42596	3.04904	1.57136	2.49652	2.90374	2.67787	-0.743979	2.6089	2.76671	2.41642
0	0	0	0	0	1	P44: REACTOME_CHEMOKINE_RECEPTORS_BIND_CHEMOKINES	Immune System	-2.30896	-2.51345	1.12797	1.17601	1.83782	2.44956	-2.69826	-2.29749	-2.44679	-2.42429	2.10306	-2.24326	-2.27595	2.18272	-2.23619	-2.87662	-2.17185	-2.41309	-2.55332	-2.31055	1.12188	1.79912	1.05432	-1.68689	-2.3923	-2.88702	-2.27706	2.35679	1.38019	-2.64035	-2.3094	-2.89872	-1.4246	2.43384	2.01916	2.08336	2.76499	1.45424	-0.946026	2.19953	2.66329	2.46438
0	0	0	0	0	1	P45: REACTOME_INTERLEUKIN_4_AND_INTERLEUKIN_13_SIGNALING	Immune System	-2.13463	-2.26734	-0.986382	1.67096	1.24259	2.43442	-2.59865	-2.46586	-2.41871	-1.81298	2.05187	-2.4793	-2.11576	2.33236	-2.11057	-2.55813	-1.95457	-2.28566	-1.95138	-1.99872	-1.30255	-1.04669	-0.949578	-1.78336	0.994513	-1.89944	-1.79769	2.12267	1.60042	-1.45828	-1.31335	-2.05946	-0.910341	1.59818	1.02372	1.19197	2.10157	-1.06519	-1.45697	1.67032	2.56609	2.42249
0	0	0	0	0	1	P46: REACTOME_INTERLEUKIN_10_SIGNALING	Immune System	-2.23773	-2.46307	0.896116	-0.731033	2.02129	2.43114	-2.73429	-2.45473	-2.5453	-2.34526	2.19032	-2.71246	-2.29553	2.52213	-2.37027	-3.03873	-2.16267	-2.75827	-2.60102	-2.28849	1.0953	1.45641	1.26277	-1.48609	-2.39549	-2.96442	-2.23914	2.38891	0.74815	-2.32858	-1.98186	-2.67919	-1.43867	2.2872	1.64617	2.15375	2.86316	2.04299	-1.63246	2.24963	2.73984	2.45132
0	0	0	0	1	1	P47: KEGG_HEMATOPOIETIC_CELL_LINEAGE	Immune System	-2.3402	-2.31877	-1.39208	-0.831598	2.53815	2.42519	-2.67395	-2.42863	-2.51935	-2.36311	2.05137	-2.51301	-2.26023	2.42371	-2.1903	-2.90439	-2.10709	-2.22281	-2.70451	-2.42451	-1.20728	-0.883689	-1.45821	-1.18463	-1.64354	-2.60223	-1.90729	2.35397	0.880316	-2.30455	-2.23512	-2.19566	-1.54797	2.55259	1.17334	2.23881	2.84339	2.19996	2.21975	2.1227	2.80705	2.37795
0	0	0	0	0	1	P48: KEGG_ALLOGRAFT_REJECTION	Immune System	-2.27484	-2.2723	0.738387	-1.28149	2.41966	2.3821	-2.52179	-2.5926	-2.11686	-2.47443	2.4591	-2.50853	-2.16809	2.56003	-2.28058	-2.81268	-2.17063	-2.42463	-2.73653	-2.32584	1.05307	0.925007	0.67412	-1.11386	-2.32494	-3.16864	-2.32691	2.11908	1.14273	-2.52149	-2.12256	-2.7481	-2.37457	2.88282	1.49787	2.32614	2.86687	2.75699	-0.598834	2.62744	2.71488	2.13678
0	0	0	1	0	0	P49: KEGG_COMPLEMENT_AND_COAGULATION_CASCADES	Immune System	-2.21951	-1.98459	-1.22486	2.58086	-1.87392	1.88408	-2.45093	-2.33265	-2.24503	-1.93023	1.89676	-2.08182	-1.90859	2.19604	-1.73404	-2.58829	-1.83004	-2.06382	-2.01737	-2.08642	-1.53928	-1.27389	-1.03	-1.27146	1.52714	1.15736	-1.24009	2.14485	2.37968	-1.21206	-1.66435	1.11429	-2.23473	1.36339	1.7903	1.20837	2.36684	-1.67372	-1.35637	2.27427	2.17114	1.97894
0	0	0	0	1	0	P50: KEGG_PRIMARY_IMMUNODEFICIENCY	Immune System	-2.0539	-2.24799	0.592199	-1.23409	2.73711	2.17726	-2.19772	-2.25819	-1.97643	-2.21316	1.92046	-2.35017	-2.02558	2.24626	-2.26168	-2.50068	-2.09083	-1.60369	-2.48177	-2.18994	0.915674	-0.846288	-0.895081	-1.13031	-2.48339	-2.41752	-2.17598	1.98902	0.982379	-2.05806	-2.2303	-2.05063	-1.9621	2.58058	1.57575	1.20822	2.71699	2.73659	2.88756	2.10133	2.54223	2.057
0	0	0	0	1	0	P51: KEGG_NATURAL_KILLER_CELL_MEDIATED_CYTOTOXICITY	Immune System	-1.81466	-2.28164	-1.05811	-1.4124	2.59773	2.34038	-2.29616	-2.07929	-2.04126	-2.28762	1.7223	-2.51668	-1.94	2.02055	-2.05415	-2.83951	-1.90306	-2.23822	-2.71211	-2.21228	-1.14117	-0.788634	-0.634897	-1.78347	-2.40385	-3.18326	-1.86595	1.98361	0.935	-2.29298	-1.88057	-2.62339	-1.79068	2.61847	1.56847	2.05506	2.73215	2.09598	1.46321	1.63443	2.68743	2.42994
0	0	0	0	1	0	P52: KEGG_INTESTINAL_IMMUNE_NETWORK_FOR_IGA_PRODUCTION	Immune System	-2.19506	-2.29039	-0.470218	-0.688187	2.53399	2.34204	-2.47261	-2.46894	-2.0667	-2.3271	2.2842	-2.31635	-2.13131	2.41266	-2.21606	-2.80356	-2.11897	-2.00996	-2.49561	-2.27191	1.23198	0.665771	-0.872072	-1.08285	-2.17527	-3.01829	-2.31669	2.01103	1.16524	-2.32907	-2.26932	-2.85913	-2.27289	2.76081	1.4413	2.40275	2.75478	2.47088	1.53944	2.42921	2.62971	1.89652
[truncated: 8 more columns]
