# Supplementary material for: Establishment of tumor inflammasome clusters with distinct immunogenomic landscape aids immunotherapy
Source: Theranostics. 2021 Oct 17;11(20):9884–903. doi: 10.7150/thno.63202 (PMC8581407; doi:10.7150/thno.63202)
Supplement: Supplementary file 11 — Supplementary table 10: Differential expression analysis of immunomodulators between one cluster and all other clusters (related to figure 4C). [file thnov11p9884s11.xlsx]

## Sheet: Table S10
Table S10. Differential expression analysis of immunomodulators between one cluster and all other clusters (related to figure 4C).
			Cluster 1 VS others		Cluster 2 VS others	Cluster 2 VS others	Cluster 3 VS others	Cluster 3 VS others	Cluster 4 VS others	Cluster 4 VS others	Cluster 5 VS others	Cluster 5 VS others	Cluster 6 VS others	Cluster 6 VS others
Gene symbol	Family	Function	FDR	logFC	FDR	logFC	FDR	logFC	FDR	logFC	FDR	logFC	FDR	logFC
CD244	SLAM Famlity	co_inhibitory	5.9322e-113	-1.78019	1.41669e-128	-1.22493	0.0562162	-0.108898	2.11256e-17	-0.347638	0	2.73488	1.06395e-212	1.28669
CD274	B7 Family	co_inhibitory	4.43892e-25	-0.760775	4.90375e-51	-0.712388	6.70138e-22	-0.521882	7.68463e-24	-0.376387	1.35284e-08	0.422963	0	1.51283
CD80	B7 Family	co_inhibitory	0	-2.96143	1.57998e-210	-1.5623	4.73014e-05	-0.230999	0.000113146	0.160136	1.43542e-54	1.22024	0	1.88782
CTLA4	B7 Family	co_inhibitory	1.91917e-228	-2.99091	2.86474e-200	-1.80131	0.741441	0.022719	0.0455379	-0.0970071	1.4753e-63	1.45479	0	2.19039
PDCD1	B7 Family	co_inhibitory	9.78407e-220	-2.89111	6.83458e-117	-1.349	0.000902898	0.209463	1.25897e-08	-0.264876	2.26315e-119	1.86211	0	1.76568
PDCD1LG2	B7 Family	co_inhibitory	2.41373e-65	-1.31732	3.60776e-113	-1.10796	3.78223e-18	-0.472089	0.111658	-0.0627713	9.95055e-15	0.582399	0	1.57663
BTLA	Butyrophilins Family	co_inhibitory	8.06856e-176	-2.2626	3.91488e-133	-1.28336	0.000232158	-0.215815	0.00258217	-0.130727	1.57716e-182	2.18472	1.83241e-244	1.46278
BTN1A1	Butyrophilins Family	co_inhibitory	1.13364e-22	-0.719854	4.42123e-44	-0.667549	0.195439	-0.0708821	0.0167399	0.0962399	1.46176e-11	0.52793	4.47145e-38	0.554993
BTN2A2	Butyrophilins Family	co_inhibitory	5.74545e-73	-0.719554	6.57533e-19	-0.211119	0.744148	0.00955302	0.0629765	-0.036653	3.96338e-29	0.431599	3.40146e-73	0.361331
BTN3A1	Butyrophilins Family	co_inhibitory	5.00264e-41	-0.522214	1.03281e-125	-0.600007	5.49295e-11	-0.189245	0.706512	-0.0081317	2.45599e-19	0.362876	4.52516e-253	0.702255
CD96	Nectin Family	co_inhibitory	1.18644e-259	-3.38599	9.44725e-109	-1.28305	0.301173	0.0634989	0.0883712	-0.0750677	7.16232e-305	2.2738	0	1.6696
PVRL2	Nectin Family	co_inhibitory	3.94541e-292	-1.58984	0.000517291	0.0985712	2.48801e-24	0.315702	1.03422e-49	0.338189	2.66932e-79	-0.890989	4.15927e-06	0.117059
TIGIT	Nectin Family	co_inhibitory	1.36292e-185	-2.84526	2.12733e-203	-1.83977	0.431482	-0.0518637	0.725458	-0.017091	3.78605e-84	1.53185	0	2.12163
VTCN1	Others	co_inhibitory	1.07575e-73	-3.53257	1.09625e-32	-1.40906	3.92041e-74	1.91203	3.27321e-44	1.1974	1.26357e-28	-2.27361	4.12948e-05	0.394325
HAVCR2	TIM Family	co_inhibitory	1.12434e-08	-0.370193	1.14159e-96	-0.930283	1.00283e-07	-0.263665	0.450124	-0.02629	3.18024e-62	0.969674	1.26768e-151	0.840148
LGALS9	TIM Family	co_inhibitory	3.77958e-99	-1.35979	0	-1.60111	2.38276e-49	0.61061	0.000730256	0.106507	1.16654e-115	1.34316	2.13899e-162	0.886153
TNFRSF21	TNF Family	co_inhibitory	0.9472	-0.00420691	1.02843e-96	-0.845723	0.000158136	0.170306	0.200346	-0.0437837	8.05047e-53	-1.11495	2.57025e-177	0.983662
CD276	B7 Family	co_stimulatory	7.83242e-83	-0.840963	0.891126	-0.00406454	1.46285e-15	0.248869	1.76293e-29	0.257944	3.49843e-159	-1.29807	2.15842e-18	0.220529
CD28	B7 Family	co_stimulatory	3.332e-193	-1.97617	4.53913e-86	-0.805934	3.18289e-10	-0.287602	0.06819	0.0600914	1.70625e-109	1.27682	1.19312e-262	1.10395
ICOS	B7 Family	co_stimulatory	0	-4.1347	2.36549e-221	-2.05384	0.752228	-0.0239518	0.0187399	0.124742	2.08173e-81	1.7983	0	2.44183
CD27	Butyrophilins Family	co_stimulatory	1.48546e-139	-2.44718	3.35099e-98	-1.21643	0.554568	0.0371264	3.60354e-05	-0.181206	1.38447e-158	1.84074	0	1.54674
CD226	Nectin Family	co_stimulatory	4.67269e-56	-0.787496	3.92032e-127	-0.766111	1.68927e-12	-0.252378	1.64254e-14	-0.195066	8.00944e-188	1.2869	3.45546e-307	0.938351
CRTAM	Nectin Family	co_stimulatory	4.57786e-169	-1.87726	2.70144e-149	-1.13719	0.00738199	-0.131123	4.62697e-06	-0.162523	3.72615e-186	1.80828	5.26099e-307	1.32682
PVR	Nectin Family	co_stimulatory	5.85355e-68	-0.766129	5.03842e-11	-0.179084	0.14551	0.0462882	1.84668e-05	0.0952938	7.29436e-22	-0.48299	1.32716e-67	0.409296
LY9	Others	co_stimulatory	2.26758e-187	-2.0514	2.41364e-97	-0.912893	7.88615e-06	-0.215793	0.000539708	-0.120338	3.25441e-246	1.88881	1.29647e-276	1.20362
CD48	SLAM Famlity	co_stimulatory	2.12715e-184	-3.03126	2.35939e-99	-1.25135	0.0110439	0.14943	0.0345538	0.0894921	6.49831e-296	2.20911	1.99362e-270	1.35094
CD84	SLAM Famlity	co_stimulatory	1.17676e-14	-0.548391	8.76418e-87	-0.944254	5.8245e-37	-0.707251	0.18285	-0.0483312	3.11519e-205	1.67953	5.18694e-201	1.01465
SLAMF1	SLAM Famlity	co_stimulatory	0	-3.89153	4.85713e-141	-1.57774	0.96471	0.00315249	0.00127886	0.157504	5.92045e-147	2.09888	0	1.84783
SLAMF6	SLAM Famlity	co_stimulatory	2.82967e-187	-2.54638	8.51697e-164	-1.46501	5.01236e-08	-0.316231	0.459523	0.0316235	8.3577e-241	2.0881	0	1.6599
SLAMF7	SLAM Famlity	co_stimulatory	1.20279e-210	-4.1023	2.01571e-150	-1.98626	0.619077	0.0368876	5.34308e-06	0.222062	1.02943e-130	1.85568	0	2.31644
SLAMF8	SLAM Famlity	co_stimulatory	3.62221e-129	-2.30558	4.10145e-138	-1.36021	0.724298	-0.0200518	3.32002e-06	0.170912	2.1733e-13	0.557642	0	1.60742
SLAMF9	SLAM Famlity	co_stimulatory	5.29332e-115	-2.19099	7.56798e-81	-1.197	5.53487e-12	0.480544	1.8474e-09	0.311853	0.257239	-0.12054	2.77658e-79	1.05518
HAVCR1	TIM Family	co_stimulatory	1.01395e-27	-1.23565	3.84258e-28	-0.812456	0.111756	-0.132682	4.16444e-35	0.733831	0.0881787	-0.209534	3.91237e-07	0.334552
CD40	TNF Family	co_stimulatory	8.12186e-107	-1.79534	4.79792e-27	-0.459375	0.336854	0.0473526	0.000671087	-0.11487	3.19677e-11	0.451722	1.72135e-230	1.03123
TNFRSF14	TNF Family	co_stimulatory	5.49315e-192	-1.85946	0.0028596	-0.105549	5.48083e-08	0.213851	0.0208732	0.0676711	8.66868e-28	0.614381	4.96683e-27	0.333033
TNFRSF18	TNF Family	co_stimulatory	1.30154e-191	-3.13834	3.65335e-124	-1.54521	1.40959e-27	0.692976	0.173115	0.0691267	5.36869e-23	0.920586	3.25392e-253	1.58226
TNFRSF9	TNF Family	co_stimulatory	4.1923e-154	-1.51372	2.39507e-226	-1.13801	0.0134193	-0.0961364	0.000710095	-0.0933608	1.22675e-173	1.3108	0	1.27304
TNFSF14	TNF Family	co_stimulatory	5.02831e-167	-2.05341	1.54551e-141	-1.16732	0.425665	0.0408708	0.000252374	0.130902	6.76459e-53	1.00868	4.64837e-254	1.19597
CD86	B7 Family	bi_directional	2.31611e-29	-0.736083	1.40233e-146	-1.10916	8.05569e-07	-0.231216	0.000130712	-0.123221	1.06471e-84	1.07447	0	1.17947
HHLA2	B7 Family	bi_directional	3.24074e-40	-1.81455	3.59357e-86	-1.7352	0.920991	-0.00999478	1.79154e-22	0.65434	0.0380259	0.288839	2.1543e-58	1.14436
CD160	Others	bi_directional	2.33999e-16	-0.395312	9.86785e-31	-0.361724	3.13568e-21	-0.330037	0.644439	-0.0126011	2.08176e-147	1.23947	3.35226e-25	0.287648
BTN2A1	Butyrophilins Family	Others	1.45593e-18	0.200687	7.58092e-44	-0.217505	0.0445625	-0.0373813	0.767312	0.00406792	2.77267e-07	0.138097	1.07551e-10	0.0896082
BTN3A2	Butyrophilins Family	Others	9.87029e-57	-0.702255	8.7023e-115	-0.645838	0.281617	-0.0355587	0.253699	-0.0272647	2.21048e-35	0.556473	2.07046e-171	0.668332
BTN3A3	Butyrophilins Family	Others	0.0068931	-0.109838	4.83101e-94	-0.566337	5.59319e-16	-0.258475	5.4122e-07	-0.110099	5.22825e-15	0.344273	1.42387e-221	0.702402
BTNL2	Butyrophilins Family	Others	4.85357e-31	0.78919	1.08622e-13	0.334196	0.0226537	-0.114722	2.84716e-27	-0.395198	1.61923e-10	0.466513	0.00242375	-0.123757
BTNL3	Butyrophilins Family	Others	9.96811e-10	-0.750087	2.4742e-50	-1.18995	0.494539	0.0632583	2.02975e-23	0.651786	0.0129936	-0.328557	3.61488e-11	0.478095
BTNL8	Butyrophilins Family	Others	2.33022e-17	-0.89763	6.02456e-74	-1.2514	4.30187e-05	-0.314659	1.66694e-15	0.448672	0.00231966	0.345734	4.60758e-46	0.872659
BTNL9	Butyrophilins Family	Others	7.76317e-45	0.882813	0.0665852	0.0911853	3.11864e-09	-0.359006	3.48761e-06	0.188184	0.00707977	-0.246984	3.70322e-13	-0.335826
C10orf54	Others	Others	0.000468238	0.165828	9.57842e-51	-0.482492	3.728e-26	-0.396899	8.66501e-52	-0.394945	4.73743e-99	1.03381	5.51014e-191	0.786324
LTA	TNF Family	Others	1.14053e-75	-1.35124	2.17553e-226	-1.51287	0.011539	0.135233	2.1368e-07	-0.20358	3.6814e-116	1.66284	4.20806e-250	1.35794
TNFRSF10A	TNF Family	Others	0	-3.00643	4.75789e-83	-0.815442	0.232836	-0.0553582	2.70804e-61	0.484208	0.568168	-0.0408973	0	1.17008
TNFRSF10B	TNF Family	Others	2.53133e-211	-1.41192	6.69427e-41	-0.368425	0.386495	0.0278715	8.24485e-14	0.166395	0.00325732	-0.138957	4.61659e-152	0.618952
TNFRSF10C	TNF Family	Others	2.41049e-33	-0.87023	0.00130142	0.141884	0.00601251	-0.141591	0.00236541	0.111017	0.646982	0.0361757	0.00064307	0.135254
TNFRSF10D	TNF Family	Others	3.1505e-54	-1.18052	1.18346e-16	-0.368175	0.0498455	-0.0998889	4.86795e-07	0.173289	0.0386234	0.152046	2.93844e-48	0.521277
TNFRSF11A	TNF Family	Others	7.31811e-83	-1.52284	6.85408e-46	-0.665328	0.192565	-0.0682806	7.67338e-22	0.334107	7.07054e-10	-0.502355	1.60361e-122	0.839692
TNFRSF11B	TNF Family	Others	8.28685e-66	-1.92386	0.803494	-0.0160249	0.0513454	-0.142111	2.5316e-64	0.80582	2.84435e-30	-1.38835	0.0029583	0.16216
TNFRSF12A	TNF Family	Others	2.183e-131	-2.55837	5.65776e-19	-0.446865	2.51098e-30	0.608017	2.39594e-34	0.477191	7.40865e-57	-1.83007	2.01329e-87	0.826352
TNFRSF13B	TNF Family	Others	1.82429e-56	-1.47123	1.85855e-102	-1.29649	3.72681e-06	-0.312789	2.57268e-10	-0.315688	1.96187e-105	2.05665	2.83869e-182	1.51833
TNFRSF13C	TNF Family	Others	0.0626302	0.12296	1.04583e-83	-0.883907	0.00355419	0.144561	2.45734e-45	-0.510418	2.36926e-162	1.63797	7.64814e-92	0.748209
TNFRSF17	TNF Family	Others	9.3629e-142	-2.74441	5.04722e-193	-2.0767	0.737528	-0.0279822	0.913029	-0.00691739	1.22974e-96	2.20998	1.19151e-240	1.9697
TNFRSF19	TNF Family	Others	0.0119702	0.185926	1.11028e-14	0.369288	0.00180498	-0.19381	1.32863e-13	0.304743	4.03717e-23	-1.10642	2.63785e-13	-0.350676
TNFRSF1A	TNF Family	Others	0	-1.35414	1.70704e-51	-0.315808	9.67476e-21	0.216674	2.0501e-16	0.141222	0.235248	-0.0422303	2.66174e-112	0.418004
TNFRSF1B	TNF Family	Others	9.45728e-65	-0.880967	3.50637e-114	-0.738888	3.01663e-06	-0.171865	0.101246	-0.0435629	4.73106e-103	1.04405	5.40672e-191	0.782483
TNFRSF25	TNF Family	Others	7.14313e-22	-0.61139	2.5188e-155	-1.16539	1.7522e-31	0.478627	6.56004e-06	-0.143434	6.99709e-70	0.996126	2.89485e-158	0.820493
TNFRSF4	TNF Family	Others	7.13138e-118	-1.55306	1.69821e-101	-0.896744	6.26574e-18	0.376264	0.0867284	0.0572905	4.30686e-42	0.844617	2.8808e-112	0.746736
TNFRSF6B	TNF Family	Others	3.07577e-52	-2.57154	8.55259e-118	-2.48273	2.55551e-26	1.01286	0.167194	0.109059	0.0175257	-0.405102	5.87802e-232	2.27279
TNFRSF8	TNF Family	Others	5.84788e-99	-1.54535	2.54842e-118	-1.0839	0.507825	0.0355651	7.74817e-05	-0.150102	2.62684e-89	1.38121	3.96407e-207	1.17389
TNFSF4	TNF Family	Others	9.8615e-24	-0.604338	1.02922e-34	-0.472811	6.65417e-18	-0.380361	1.64923e-10	0.193228	2.86503e-24	0.598304	2.59728e-41	0.43207
