# Supplementary material for: Establishment of tumor inflammasome clusters with distinct immunogenomic landscape aids immunotherapy
Source: Theranostics. 2021 Oct 17;11(20):9884–903. doi: 10.7150/thno.63202 (PMC8581407; doi:10.7150/thno.63202)
Supplement: Supplementary file 12 — Supplementary table 11: Differential expression analysis of immunomodulators across clusters in GBM and BRCA. [file thnov11p9884s12.xlsx]

## Sheet: TCGA-GBM
Table S11A. Differential expression analysis of immunomodulators across clusters in TCGA GBM cohort (related to figure S18C).
			Cluster 5 vs Cluster 2	Cluster 5 vs Cluster 2	Cluster 5 vs Cluster 1	Cluster 5 vs Cluster 1	Cluster 4 vs Cluster 2	Cluster 4 vs Cluster 2	Cluster 4 vs Cluster 1	Cluster 4 vs Cluster 1	Cluster 3 vs Cluster 2	Cluster 3 vs Cluster 2	Cluster 3 vs Cluster 1	Cluster 3 vs Cluster 1
Gene symbol	Family	Function	FDR	logFC	FDR	logFC	FDR	logFC	FDR	logFC	FDR	logFC	FDR	logFC
CD244	SLAM Famlity	co_inhibitory	0.000452373	1.35626	4.79402e-06	2.12547	0.197711	1.11927	0.00819398	1.88814	0.194055	0.852822	0.00352601	1.62165
CD274	B7 Family	co_inhibitory	0.515957	0.36278	0.248109	0.562641	0.756818	0.500668	0.449816	0.696095	0.0734421	1.20628	0.00766538	1.40559
CD80	B7 Family	co_inhibitory	0.0152307	1.01832	2.1308e-05	1.75756	0.540443	0.710086	0.0199838	1.44942	0.263788	0.792159	0.00147638	1.53164
CTLA4	B7 Family	co_inhibitory	0.266085	0.584486	0.000392998	1.6828	0.136564	1.74155	0.00189145	2.83913	0.208221	0.99485	0.000123027	2.0934
PDCD1	B7 Family	co_inhibitory	0.631685	0.25658	0.0685321	0.9191	0.643283	0.639948	0.139873	1.30299	0.682676	0.397929	0.100099	1.06212
PDCD1LG2	B7 Family	co_inhibitory	0.00407976	1.11651	1.03219e-07	2.12276	0.808284	0.383805	0.0330975	1.38453	0.0874774	1.04533	4.89762e-06	2.04975
BTLA	Butyrophilins Family	co_inhibitory	0.527125	0.314653	0.291002	0.557197	0.457643	0.799764	0.206238	1.04277	0.128486	0.949751	0.031509	1.19296
BTN1A1	Butyrophilins Family	co_inhibitory	0.951079	0.0605061	0.736477	0.263046	0.980949	0.0835952	0.88577	0.286545	0.901086	-0.253199	0.969154	-0.0495181
BTN2A2	Butyrophilins Family	co_inhibitory	0.393554	-0.170401	0.648272	0.100736	0.56401	-0.293137	0.967219	-0.0230537	0.890608	0.0600854	0.19294	0.330557
BTN3A1	Butyrophilins Family	co_inhibitory	0.0912641	0.383595	0.0243434	0.628647	0.87424	-0.136767	0.886873	0.109007	0.914214	-0.0616111	0.668887	0.1837
CD96	Nectin Family	co_inhibitory	0.0280807	0.873807	1.15484e-06	1.78638	0.0669624	1.3728	1.51255e-05	2.28606	0.068488	1.08294	7.75998e-07	1.99576
PVRL2	Nectin Family	co_inhibitory	0.612648	-0.139938	0.949048	0.0193527	0.215444	0.643497	0.0392694	0.801402	0.666759	0.211556	0.255099	0.369569
TIGIT	Nectin Family	co_inhibitory	0.870354	-0.11116	0.156558	0.696459	0.240428	1.35372	0.00171021	2.16143	0.575556	0.570981	0.00999724	1.37901
VTCN1	Others	co_inhibitory	0.223318	-0.801119	0.0744033	-1.00297	0.853362	0.458797	0.866626	0.256692	0.530497	0.76169	0.492212	0.561485
HAVCR2	TIM Family	co_inhibitory	2.31997e-05	1.40377	1.49004e-11	2.34182	0.851903	0.247213	0.00832917	1.18303	0.216635	0.703476	2.59702e-06	1.6406
LGALS9	TIM Family	co_inhibitory	0.118427	0.507811	1.43652e-05	1.29187	0.925699	0.120944	0.0501193	0.905052	0.807608	0.181042	0.00579843	0.964687
TNFRSF21	TNF Family	co_inhibitory	0.287267	-0.348502	0.264824	-0.355673	0.901712	0.164629	0.856697	0.158313	0.43629	-0.4533	0.309051	-0.459093
CD276	B7 Family	co_stimulatory	0.296449	-0.237428	0.913488	-0.0280282	0.112381	0.806364	0.0120465	1.01469	0.813128	0.12332	0.275795	0.332114
CD28	B7 Family	co_stimulatory	0.00486882	0.965048	5.45474e-05	1.446	0.479053	0.682148	0.0548181	1.16311	0.715933	0.281752	0.0947611	0.763221
ICOS	B7 Family	co_stimulatory	0.0326069	1.32846	1.54447e-05	2.47787	0.241819	1.68443	0.00142631	2.83356	0.14965	1.4351	7.23281e-05	2.58514
CD27	Butyrophilins Family	co_stimulatory	0.0826332	0.624219	0.000334679	1.21918	0.0737349	1.24032	0.000654867	1.83643	0.335976	0.585327	0.00357758	1.18097
CD226	Nectin Family	co_stimulatory	0.0132981	0.814738	4.38e-07	1.64815	0.662406	0.411331	0.00198632	1.24453	0.280428	0.58054	3.26485e-05	1.41422
CRTAM	Nectin Family	co_stimulatory	0.00141392	1.23701	2.52553e-05	2.0069	0.295056	0.961185	0.0227809	1.731	0.133777	0.911692	0.0022175	1.68234
PVR	Nectin Family	co_stimulatory	0.125192	-0.412291	0.0160292	-0.51754	0.437041	0.433076	0.310954	0.326567	0.912162	0.0655502	0.903115	-0.0399394
LY9	Others	co_stimulatory	0.0872476	0.567388	0.000746127	0.964742	0.232365	0.87717	0.00478754	1.27441	0.34425	0.544442	0.00787718	0.942389
CD48	SLAM Famlity	co_stimulatory	1.92275e-09	2.04258	7.52804e-15	3.23072	0.643686	0.529853	0.00141286	1.71829	0.0975893	0.951123	2.94433e-07	2.13857
CD84	SLAM Famlity	co_stimulatory	0.409854	0.363402	0.000139044	1.2317	0.735034	0.415304	0.00183285	1.28239	0.740584	0.280114	0.00062634	1.14748
SLAMF1	SLAM Famlity	co_stimulatory	0.181622	0.790148	7.19342e-05	1.80985	0.53274	0.991822	0.00450771	2.01217	0.295833	0.995619	0.000101513	2.01634
SLAMF6	SLAM Famlity	co_stimulatory	0.0695996	0.775507	6.15289e-05	1.63577	0.204084	1.10584	0.000598652	1.96693	0.125426	0.947703	2.3915e-05	1.8082
SLAMF7	SLAM Famlity	co_stimulatory	0.00251514	1.27211	2.18987e-07	2.19967	0.532527	0.765326	0.00794909	1.69267	0.439087	0.617449	0.0013017	1.54452
SLAMF8	SLAM Famlity	co_stimulatory	0.0361972	0.846682	1.02287e-07	2.02787	0.0905499	1.14603	4.07155e-08	2.32362	0.00228534	1.4135	6.50149e-13	2.59181
SLAMF9	SLAM Famlity	co_stimulatory	0.0232394	1.8432	0.000126308	2.55217	0.846804	0.650914	0.290309	1.36053	0.415421	1.25018	0.0215627	1.95945
HAVCR1	TIM Family	co_stimulatory	0.562941	-0.231504	0.23899	-0.457427	0.808898	-0.324829	0.49621	-0.550217	0.760766	0.24526	0.976971	0.0204524
CD40	TNF Family	co_stimulatory	0.00910692	0.747895	2.2772e-05	1.21358	0.0588565	0.952229	0.000268481	1.41572	0.0258839	0.899098	2.63308e-05	1.36325
TNFRSF14	TNF Family	co_stimulatory	0.0256653	0.608597	0.000943959	0.988296	0.255812	0.686291	0.0229774	1.0667	0.224456	0.544497	0.0114336	0.924324
TNFRSF18	TNF Family	co_stimulatory	0.489077	0.391675	0.306845	0.571092	0.00264576	2.33375	0.000554505	2.51382	0.418876	0.736712	0.198049	0.916259
TNFRSF9	TNF Family	co_stimulatory	0.277172	0.333323	0.0600935	0.542845	0.216659	0.734413	0.0262628	0.944002	0.00693795	1.04228	0.000120175	1.25231
TNFSF14	TNF Family	co_stimulatory	0.942368	-0.0569049	0.0848305	0.892138	0.938563	0.188253	0.152975	1.13781	0.078593	1.46573	1.02304e-05	2.41517
CD86	B7 Family	bi_directional	6.01373e-05	1.27348	1.30485e-12	2.30759	0.884377	0.199469	0.0016772	1.23336	0.0725015	0.896564	1.13203e-09	1.93064
HHLA2	B7 Family	bi_directional	0.427035	-0.387741	0.882182	-0.0755007	0.854031	-0.30788	0.996975	0.00441607	0.736128	0.315561	0.232915	0.627891
CD160	Others	bi_directional	0.196754	-0.505131	0.159514	-0.523406	0.806094	0.335146	0.710745	0.316283	0.918915	0.10098	0.899182	0.0826453
BTN2A1	Butyrophilins Family	Others	0.383597	-0.149733	0.0923269	-0.208042	0.58297	0.223968	0.414886	0.166677	0.851425	-0.0714522	0.484597	-0.129305
BTN3A2	Butyrophilins Family	Others	0.773688	-0.102181	0.18322	0.513817	0.865558	-0.195362	0.61868	0.419507	0.83294	0.155817	0.136114	0.772819
BTN3A3	Butyrophilins Family	Others	0.992984	0.00307256	0.146613	0.45986	0.883022	-0.1587	0.663711	0.299737	0.948216	0.0436439	0.20951	0.501137
BTNL2	Butyrophilins Family	Others	0.647964	-0.360406	0.213066	-0.945726	0.946962	-0.195044	0.644949	-0.779214	0.959371	0.0953633	0.688408	-0.487975
BTNL3	Butyrophilins Family	Others	0.903225	0.0980286	0.593915	-0.437462	0.725999	-0.764138	0.406389	-1.29876	0.896235	-0.218713	0.508466	-0.753147
BTNL8	Butyrophilins Family	Others	0.499636	0.345179	0.391273	0.399867	0.866269	0.307509	0.727816	0.362547	0.975341	-0.0408339	0.986882	0.0146639
BTNL9	Butyrophilins Family	Others	0.00697329	-1.3272	0.00134298	-1.93915	0.227607	-1.36711	0.0595334	-1.97922	0.232641	-0.973711	0.0364727	-1.58503
C10orf54	Others	Others	0.140318	0.480903	0.000554076	1.14545	0.996521	0.00724219	0.252781	0.67028	0.361764	0.49212	0.00297895	1.15523
LTA	TNF Family	Others	0.108027	-0.761007	0.123619	-0.682819	0.518616	0.805352	0.247932	0.884106	0.934865	-0.0953224	0.982821	-0.0160641
TNFRSF10A	TNF Family	Others	0.056539	0.567877	0.00154662	0.993031	0.00182237	1.48841	3.16562e-05	1.91494	0.924731	0.0766851	0.264125	0.502434
TNFRSF10B	TNF Family	Others	0.789914	0.0965391	0.549457	0.21726	0.0627065	1.0993	0.0301864	1.22105	0.545813	0.352582	0.324724	0.473513
TNFRSF10C	TNF Family	Others	0.185505	0.52988	0.00077674	1.05961	0.20214	1.00229	0.000840514	1.53062	0.633586	0.379329	0.0234841	0.908522
TNFRSF10D	TNF Family	Others	0.256941	0.45699	0.0437798	0.668498	0.00180818	1.7232	3.0791e-05	1.9347	0.52033	0.439162	0.0957059	0.651418
TNFRSF11A	TNF Family	Others	0.960829	-0.0228511	0.0103805	0.77947	0.263148	0.758923	8.81721e-05	1.56264	0.00165793	1.24668	5.83935e-10	2.04851
TNFRSF11B	TNF Family	Others	0.00643149	1.24237	3.04328e-05	1.9614	0.556795	0.772715	0.0490768	1.49027	0.213215	0.924981	0.002352	1.64446
TNFRSF12A	TNF Family	Others	0.0333992	0.861515	0.00184606	1.1954	0.817507	0.378206	0.408145	0.707657	0.488414	0.550342	0.094344	0.882166
TNFRSF13B	TNF Family	Others	0.0326686	-0.948879	0.0388569	-0.991352	0.784327	0.466921	0.737204	0.424222	0.790246	-0.287137	0.675558	-0.329545
TNFRSF13C	TNF Family	Others	0.013124	-1.23625	0.00154662	-1.73496	0.880128	-0.288062	0.465232	-0.786732	0.255319	-0.927424	0.03344	-1.42562
TNFRSF17	TNF Family	Others	0.020028	1.27917	0.0142064	1.18982	0.807074	-0.529224	0.587695	-0.61867	0.17673	1.17975	0.0459629	1.09192
TNFRSF19	TNF Family	Others	0.788966	-0.114749	0.675617	-0.185116	0.93662	-0.116286	0.855625	-0.190846	0.73537	-0.261519	0.571486	-0.336043
TNFRSF1A	TNF Family	Others	0.0855962	0.417326	0.000295477	0.978393	0.383174	0.56764	0.0205164	1.12437	0.220905	0.527	0.00270941	1.08436
TNFRSF1B	TNF Family	Others	0.697875	0.172634	0.00186778	1.0436	0.303193	0.763266	1.5991e-06	1.63615	0.0941966	0.836375	2.33963e-09	1.7089
TNFRSF25	TNF Family	Others	0.360486	-0.498165	0.155385	-0.677371	0.884793	0.257598	0.949029	0.0766112	0.953324	0.0701449	0.881678	-0.109632
TNFRSF4	TNF Family	Others	0.47685	0.328419	0.355771	0.336758	0.851348	0.323973	0.725555	0.332883	0.962524	0.0544035	0.921657	0.0627928
TNFRSF6B	TNF Family	Others	0.0337964	1.39432	0.00684591	2.06152	0.943342	0.226961	0.65318	0.897555	0.020663	2.01682	0.00203813	2.68489
TNFRSF8	TNF Family	Others	0.0331696	1.06432	3.12266e-05	1.8912	0.0173868	2.07558	2.3902e-05	2.90595	0.047432	1.3825	2.38496e-06	2.21131
TNFSF4	TNF Family	Others	0.0162988	0.756325	0.000907577	1.13085	0.000428669	1.65589	1.99703e-05	2.0322	0.00601134	1.16942	0.000100454	1.54374

## Sheet: CGGA-GBM
Table S11B. Differential expression analysis of immunomodulators across clusters in CGGA GBM cohort (related to figure S18C).
			Cluster 5 vs Cluster 2	Cluster 5 vs Cluster 2	Cluster 5 vs Cluster 1	Cluster 5 vs Cluster 1	Cluster 4 vs Cluster 2	Cluster 4 vs Cluster 2	Cluster 4 vs Cluster 1	Cluster 4 vs Cluster 1	Cluster 3 vs Cluster 2	Cluster 3 vs Cluster 2	Cluster 3 vs Cluster 1	Cluster 3 vs Cluster 1
Gene symbol	Family	Function	FDR	logFC	FDR	logFC	FDR	logFC	FDR	logFC	FDR	logFC	FDR	logFC
CD244	SLAM Famlity	co_inhibitory	0.0374067	1.07789	0.0330664	1.19343	0.642878	1.34891	0.577017	1.46445	0.00452572	1.33814	0.00404243	1.45368
CD274	B7 Family	co_inhibitory	0.286622	0.478863	0.00506536	1.40289	0.205244	2.02874	0.0543468	2.95277	0.0156292	0.902118	1.36694e-05	1.82615
CD80	B7 Family	co_inhibitory	0.295736	0.533926	0.0209243	2.12628	0.586986	1.32006	0.489437	2.91241	0.0206492	1.13338	0.000266741	2.72573
CTLA4	B7 Family	co_inhibitory	0.116525	1.19435	0.0368335	2.41717	0.396845	-2.80277	0.806608	-1.57995	0.0311258	1.33737	0.00279794	2.56019
PDCD1	B7 Family	co_inhibitory	0.0894642	0.883465	0.00873504	2.31133	0.868217	0.573342	0.655014	2.00121	0.0173525	1.18658	0.000257965	2.61445
PDCD1LG2	B7 Family	co_inhibitory	0.212296	0.494196	0.0028053	1.70908	0.12706	2.04149	0.0965231	3.25637	0.00200428	0.99659	9.77215e-07	2.21147
BTLA	Butyrophilins Family	co_inhibitory	0.440983	-0.664654	0.574067	0.715969	0.894689	-0.520975	0.87927	0.859648	0.39753	0.550036	0.0134758	1.93066
BTN1A1	Butyrophilins Family	co_inhibitory	0.141005	-1.51623	0.938254	0.118509	0.443846	-3.2866	0.777559	-1.65186	0.467799	-0.769619	0.468678	0.86512
BTN2A2	Butyrophilins Family	co_inhibitory	0.243312	0.266039	0.110441	0.493982	0.475291	0.695526	0.470595	0.923469	0.129867	0.286191	0.0266365	0.514134
BTN3A1	Butyrophilins Family	co_inhibitory	0.60158	-0.121444	0.760088	0.0970499	0.739414	0.389446	0.637539	0.60794	0.97386	0.00890124	0.319053	0.227395
CD96	Nectin Family	co_inhibitory	0.284703	0.778453	0.0201244	1.18818	0.566178	2.08999	0.146981	2.49971	0.00101953	1.75424	3.3906e-07	2.16396
PVRL2	Nectin Family	co_inhibitory	0.000156136	1.04603	0.000108367	1.35805	0.459407	0.928603	0.349587	1.24063	0.112837	0.378664	0.00878734	0.690688
TIGIT	Nectin Family	co_inhibitory	0.151169	0.855222	0.0740026	1.37435	0.857294	0.661678	0.764143	1.18081	0.00648078	1.25819	0.00165572	1.77732
VTCN1	Others	co_inhibitory	0.853689	-0.212889	0.491191	-0.670214	0.789903	1.46788	0.812526	1.01055	0.440466	0.67604	0.811102	0.218714
HAVCR2	TIM Family	co_inhibitory	0.000982247	0.908713	1.39337e-05	1.81133	0.524779	0.826565	0.249045	1.72918	0.000506025	0.932887	3.21153e-07	1.8355
LGALS9	TIM Family	co_inhibitory	0.12576	0.438169	0.000203538	1.30642	0.506423	0.871197	0.143163	1.73945	0.00582202	0.69643	2.70578e-07	1.56469
TNFRSF21	TNF Family	co_inhibitory	0.152106	-0.372393	0.694195	-0.154134	0.0851742	-1.50965	0.31709	-1.29139	0.0287535	-0.471501	0.384031	-0.253241
CD276	B7 Family	co_stimulatory	0.765124	0.0976158	0.0369233	0.735772	0.131657	1.59898	0.0767478	2.23714	0.158341	0.357079	0.000507616	0.995235
CD28	B7 Family	co_stimulatory	0.656716	0.280275	0.0290579	1.76349	0.846624	0.67927	0.563793	2.16249	0.0384288	0.942601	6.61043e-05	2.42582
ICOS	B7 Family	co_stimulatory	0.0523177	1.91044	0.0125608	2.55406	0.710581	2.12672	0.543183	2.77035	0.00617191	2.21961	0.00051236	2.86324
CD27	Butyrophilins Family	co_stimulatory	0.385867	0.560431	0.143756	1.02281	0.390654	1.69375	0.159571	2.15613	0.00632745	1.00079	8.1334e-05	1.46317
CD226	Nectin Family	co_stimulatory	0.289014	0.356583	0.0568739	1.16111	0.42019	1.0681	0.488552	1.87262	4.36324e-05	1.19464	2.53481e-05	1.99917
CRTAM	Nectin Family	co_stimulatory	0.123529	1.27667	0.0121792	1.93704	0.691497	1.92497	0.44941	2.58534	0.0429446	1.39765	0.00140086	2.05803
PVR	Nectin Family	co_stimulatory	0.272952	-0.227801	0.739419	-0.093191	0.618505	0.511961	0.542226	0.646571	0.790036	0.068509	0.413586	0.203119
LY9	Others	co_stimulatory	0.0553372	1.27709	0.00376354	2.3351	0.876709	0.716548	0.661547	1.77456	0.000517562	1.79313	2.45366e-06	2.85115
CD48	SLAM Famlity	co_stimulatory	0.001247	1.23336	7.75197e-07	2.22656	0.25597	1.78778	0.0248486	2.78097	8.52439e-05	1.24243	8.92271e-10	2.23562
CD84	SLAM Famlity	co_stimulatory	0.867867	0.0752346	0.0718059	0.806209	0.548407	1.05083	0.305222	1.7818	0.0296081	0.749946	0.000213785	1.48092
SLAMF1	SLAM Famlity	co_stimulatory	0.335881	0.877091	0.0356092	2.09787	0.77692	1.3952	0.521282	2.61599	0.00140577	1.90158	2.79025e-06	3.12236
SLAMF6	SLAM Famlity	co_stimulatory	0.0423357	1.3926	0.00072099	1.6921	0.811663	1.07494	0.471658	1.37444	0.000844992	1.77122	4.4424e-07	2.07072
SLAMF7	SLAM Famlity	co_stimulatory	0.10636	0.711422	0.00191776	1.48004	0.461755	1.36866	0.127187	2.13727	0.000699006	1.11511	1.44697e-07	1.88373
SLAMF8	SLAM Famlity	co_stimulatory	0.0141868	0.91134	4.47642e-05	2.11561	0.269656	1.76134	0.0993313	2.96561	2.18903e-05	1.4695	5.92625e-09	2.67376
SLAMF9	SLAM Famlity	co_stimulatory	0.277171	1.59451	0.019432	3.53446	0.909779	1.08221	0.652809	3.02216	0.0512708	2.22502	0.000305198	4.16497
HAVCR1	TIM Family	co_stimulatory	0.746432	-0.460156	0.933613	-0.134252	0.718259	2.3836	0.631322	2.70951	0.302946	1.11959	0.182994	1.44549
CD40	TNF Family	co_stimulatory	0.00433939	0.785768	1.07132e-05	1.4078	0.604962	0.739861	0.199527	1.36189	0.000289516	0.90022	8.00664e-08	1.52225
TNFRSF14	TNF Family	co_stimulatory	0.000560795	0.96136	2.03393e-05	1.43322	0.289084	1.2691	0.126106	1.74097	0.000247993	0.881188	1.08089e-06	1.35305
TNFRSF18	TNF Family	co_stimulatory	0.00168709	1.85855	0.00452796	2.004	0.819706	0.872712	0.786739	1.01816	0.0654052	1.06816	0.062099	1.21362
TNFRSF9	TNF Family	co_stimulatory	0.365423	0.79097	0.137531	1.67364	0.387436	3.04396	0.376269	3.92664	0.00762203	1.76482	0.00142824	2.6475
TNFSF14	TNF Family	co_stimulatory	0.00699158	1.71493	0.000334717	3.06228	0.96699	0.197229	0.694742	1.54457	0.00021893	1.93977	7.31038e-07	3.28712
CD86	B7 Family	bi_directional	0.000804415	0.962961	7.92975e-06	1.79546	0.40918	1.06908	0.165919	1.90158	5.19329e-05	1.08432	3.12177e-08	1.91682
HHLA2	B7 Family	bi_directional	0.598337	0.694711	0.79206	0.367054	0.419443	-4.21113	0.256199	-4.53879	0.186556	1.38652	0.317288	1.05887
CD160	Others	bi_directional	0.972073	-0.0225298	0.911949	-0.0685502	0.943372	0.227285	0.940246	0.181265	0.396228	0.387917	0.445013	0.341896
BTN2A1	Butyrophilins Family	Others	0.472284	0.116637	0.206292	0.188212	0.159299	0.798982	0.0403321	0.870557	0.0673087	0.211259	0.00562067	0.282834
BTN3A2	Butyrophilins Family	Others	0.47222	0.208847	0.0381217	0.665518	0.852963	-0.337484	0.955794	0.119187	0.826912	0.062443	0.0302362	0.519114
BTN3A3	Butyrophilins Family	Others	0.304192	-0.268443	0.923142	0.032748	0.416175	0.936206	0.225828	1.2374	0.994294	0.00246295	0.179332	0.303654
BTNL8	Butyrophilins Family	Others	0.553778	0.756633	0.307089	1.28911	0.771745	1.91316	0.630982	2.44563	0.0335145	1.8743	0.00507067	2.40678
BTNL9	Butyrophilins Family	Others	0.174308	-0.608366	0.00460318	-1.1839	0.062553	-3.18347	0.0102395	-3.759	0.210825	-0.537234	0.005131	-1.11277
C10orf54	Others	Others	0.999482	-0.000240983	0.28014	0.427013	0.869338	0.283436	0.703457	0.71069	0.107622	0.422431	0.00647872	0.849686
LTA	TNF Family	Others	0.161663	1.15622	0.208596	1.27992	0.717126	1.78568	0.72467	1.90937	0.00648441	1.77859	0.0118172	1.90229
TNFRSF10A	TNF Family	Others	0.154103	0.422997	0.00231308	1.06822	0.973783	0.0761432	0.665555	0.721371	0.0126635	0.661637	1.85837e-05	1.30686
TNFRSF10B	TNF Family	Others	0.153074	0.413997	0.0221804	0.815557	0.704322	0.576423	0.514875	0.977983	0.032493	0.602234	0.00212451	1.00379
TNFRSF10C	TNF Family	Others	0.123685	0.543598	0.00673376	1.14558	0.9994	-0.00129978	0.778678	0.600679	0.014116	0.891845	0.000362214	1.49382
TNFRSF10D	TNF Family	Others	0.108157	0.547839	0.000293767	1.27395	0.981905	-0.0581386	0.646762	0.667971	0.014627	0.768149	6.70838e-06	1.49426
TNFRSF11A	TNF Family	Others	0.416848	0.287305	0.0268078	1.46681	0.208942	1.5983	0.319615	2.77781	0.0654925	0.519239	0.000435752	1.69875
TNFRSF11B	TNF Family	Others	0.455288	0.428391	0.151498	1.28342	0.92688	-0.31063	0.919612	0.544403	0.219147	0.625057	0.0324018	1.48009
TNFRSF12A	TNF Family	Others	0.00683208	1.15072	0.000302195	2.07273	0.300325	1.75541	0.162617	2.67741	0.0189248	0.894425	7.46544e-05	1.81643
TNFRSF13C	TNF Family	Others	0.0367405	-2.00912	0.00149528	-2.84878	0.992698	0.0618131	0.687817	-0.777846	0.547014	-0.488572	0.0161349	-1.32823
TNFRSF17	TNF Family	Others	0.122389	2.09201	0.0989127	2.39471	0.998239	0.0290733	0.971117	0.331773	0.0250242	2.50444	0.0154158	2.80714
TNFRSF19	TNF Family	Others	0.169995	-0.469355	0.975707	-0.0187186	0.587947	0.858814	0.533952	1.30945	0.640295	-0.158982	0.479026	0.291654
TNFRSF1A	TNF Family	Others	0.177754	0.45333	0.00204979	1.14063	0.429166	1.23421	0.16205	1.92151	0.082243	0.491742	6.52684e-05	1.17904
TNFRSF1B	TNF Family	Others	0.000121877	1.02666	1.59654e-06	1.73697	0.315935	1.00898	0.0943943	1.71929	4.52292e-07	1.31518	1.8799e-10	2.02549
TNFRSF25	TNF Family	Others	0.00059026	1.07358	0.0353366	0.867993	0.863905	0.342288	0.958549	0.136705	0.12366	0.425564	0.554662	0.219982
TNFRSF4	TNF Family	Others	0.00462682	1.01333	0.000369255	1.42578	0.844446	-0.507531	0.974767	-0.0950817	0.826798	0.103248	0.190704	0.515696
TNFRSF6B	TNF Family	Others	0.154059	1.49743	0.0920243	1.94242	0.733656	1.90168	0.632145	2.34667	0.00491912	1.88202	0.000487701	2.32701
TNFRSF8	TNF Family	Others	0.00591847	1.81662	0.039842	2.12285	0.636149	1.68196	0.715661	1.98819	0.00036969	1.75423	0.00416137	2.06046
TNFSF4	TNF Family	Others	0.346098	0.297342	0.00459672	0.858552	0.0151065	2.73651	0.00375033	3.29772	0.0498439	0.618555	0.00035621	1.17977

## Sheet: TCGA-BRCA
Table S11C. Differential expression analysis of immunomodulators across clusters in TCGA BRCA cohort (related to figure S18C).
			Cluster 6 vs Cluster 2	Cluster 6 vs Cluster 2	Cluster 6 vs Cluster 1	Cluster 6 vs Cluster 1	Cluster 5 vs Cluster 2	Cluster 5 vs Cluster 2	Cluster 5 vs Cluster 1	Cluster 5 vs Cluster 1	Cluster 4 vs Cluster 2	Cluster 4 vs Cluster 2	Cluster 4 vs Cluster 1	Cluster 4 vs Cluster 1	Cluster 3 vs Cluster 2	Cluster 3 vs Cluster 2	Cluster 3 vs Cluster 1	Cluster 3 vs Cluster 1
Gene symbol	Family	Function	FDR	logFC	FDR	logFC	FDR	logFC	FDR	logFC	FDR	logFC	FDR	logFC	FDR	logFC	FDR	logFC
CD244	SLAM Famlity	co_inhibitory	1.66562e-50	2.62311	0.000186434	3.30919	1.30964e-06	1.95073	0.219028	2.60017	4.60116e-13	0.901468	0.071281	1.58193	6.78768e-11	1.22395	0.251677	1.88893
CD274	B7 Family	co_inhibitory	4.68147e-46	2.35649	0.000656387	3.68756	0.0160179	0.812255	0.230415	2.15318	6.06054e-17	0.893827	0.0052701	2.22508	1.43227e-06	0.77218	0.188372	2.09959
CD80	B7 Family	co_inhibitory	4.90233e-42	2.292	0.000913003	2.69081	0.0200609	1.0301	0.358577	1.42431	1.35777e-11	0.931853	0.186984	1.32971	3.61831e-05	0.769751	0.521655	1.16494
CTLA4	B7 Family	co_inhibitory	1.82047e-52	3.63019	5.01687e-06	5.31103	4.95724e-08	3.07754	0.0926048	4.71824	6.12895e-14	1.37138	0.0161723	3.04418	7.92883e-14	1.89084	0.0492697	3.54285
PDCD1	B7 Family	co_inhibitory	2.17493e-46	3.44284	0.107512	2.05217	1.81455e-09	3.1411	0.481012	1.76345	1.218e-11	1.18609	0.898439	-0.206238	1.69226e-13	1.84012	0.898859	0.455234
PDCD1LG2	B7 Family	co_inhibitory	4.07787e-54	2.56655	7.06979e-05	3.53904	1.72672e-05	1.56675	0.107939	2.54094	5.56471e-22	1.15104	0.0120352	2.12335	8.30574e-14	1.24076	0.103373	2.20984
BTLA	Butyrophilins Family	co_inhibitory	1.84853e-51	3.67772	0.000656387	4.33504	0.000446837	1.95941	0.31331	2.60488	1.54948e-14	1.35172	0.108973	2.00744	1.16003e-08	1.40994	0.356895	2.06075
BTN1A1	Butyrophilins Family	co_inhibitory	1.48411e-19	1.77723	0.0951087	1.87674	0.0145181	1.23496	0.612587	1.3452	0.00383779	0.5156	0.678346	0.618491	2.17418e-05	0.957152	0.675498	1.06751
BTN2A2	Butyrophilins Family	co_inhibitory	4.98725e-29	1.00326	0.0105784	1.36265	0.0123453	0.586307	0.403493	0.931939	0.00231963	0.208218	0.272537	0.567244	0.000701161	0.315586	0.467282	0.673673
BTN3A1	Butyrophilins Family	co_inhibitory	1.90286e-47	1.53552	6.12948e-05	2.41895	6.62307e-05	0.965333	0.113538	1.83849	9.94396e-18	0.652622	0.00896091	1.53581	0.000191844	0.417912	0.252269	1.29898
CD96	Nectin Family	co_inhibitory	9.63221e-50	3.31968	0.000606666	4.72347	2.70492e-05	2.07921	0.204769	3.49503	3.50253e-17	1.40079	0.0275061	2.80497	8.57921e-10	1.33004	0.152727	2.72783
PVRL2	Nectin Family	co_inhibitory	7.26957e-09	-0.532702	0.331203	-0.525292	0.66025	-0.130233	0.939434	-0.128572	0.418408	-0.0713427	0.921001	-0.0725872	0.000877624	-0.368452	0.789064	-0.364829
TIGIT	Nectin Family	co_inhibitory	1.42341e-53	3.94827	0.000450954	5.17542	2.14871e-08	3.10018	0.172868	4.33812	1.33427e-17	1.67744	0.0481179	2.90348	1.25859e-14	2.01255	0.153105	3.23127
VTCN1	Others	co_inhibitory	7.02115e-08	1.99735	0.140785	3.97426	0.0345242	2.14154	0.445513	4.15468	3.09899e-08	1.90727	0.242095	3.87707	1.8639e-11	2.69244	0.251852	4.66975
HAVCR2	TIM Family	co_inhibitory	1.26925e-46	1.52802	0.000246156	2.39228	2.96593e-06	1.08116	0.146874	1.95572	8.83398e-14	0.657221	0.0346624	1.51978	8.46368e-07	0.547318	0.213698	1.41158
LGALS9	TIM Family	co_inhibitory	7.56372e-50	1.8576	3.99845e-06	3.00132	3.13342e-14	2.37908	0.035901	3.51101	1.06074e-18	0.887904	0.0101208	2.02922	1.83219e-19	1.36013	0.0618574	2.49731
TNFRSF21	TNF Family	co_inhibitory	1.11634e-16	1.21278	0.308028	0.800263	0.0229114	0.983505	0.742026	0.58123	1.54731e-07	0.635511	0.838015	0.221682	1.46036e-11	1.24753	0.670122	0.84769
CD276	B7 Family	co_stimulatory	0.110289	0.131826	0.551072	-0.29936	0.0350434	0.500369	0.968643	0.0753204	1.87012e-05	0.262052	0.740205	-0.171046	7.30075e-05	0.324059	0.925321	-0.107023
CD28	B7 Family	co_stimulatory	7.03885e-39	2.06358	0.00448792	2.84211	0.000108258	1.30552	0.284555	2.09257	3.33195e-08	0.625122	0.104333	1.40335	0.00685699	0.401085	0.424816	1.17768
ICOS	B7 Family	co_stimulatory	1.09752e-56	4.06291	7.40173e-06	5.41184	7.6211e-06	2.75933	0.138405	4.08384	1.45164e-16	1.62518	0.0288882	2.96887	7.43815e-12	1.8629	0.123725	3.19243
CD27	Butyrophilins Family	co_stimulatory	6.32962e-44	3.19677	0.0193441	3.41196	1.86708e-10	2.97525	0.412453	3.17918	3.49959e-14	1.24695	0.245875	1.46208	8.07275e-13	1.68905	0.453655	1.89728
CD226	Nectin Family	co_stimulatory	1.59906e-53	2.114	0.000948076	2.49489	0.0271045	0.689629	0.563163	1.08283	2.05313e-15	0.742949	0.101761	1.12371	9.77237e-08	0.648615	0.361902	1.02749
CRTAM	Nectin Family	co_stimulatory	7.22539e-48	2.5405	0.000487816	3.46744	3.35329e-09	2.09719	0.134663	3.02295	7.34887e-17	0.982893	0.0225439	1.90867	4.98986e-09	0.927738	0.17005	1.8524
PVR	Nectin Family	co_stimulatory	0.0480825	0.22741	0.919358	0.101244	0.000148193	1.00091	0.573761	0.875462	0.73913	-0.0379991	0.848564	-0.162467	1.33674e-08	0.68899	0.698449	0.573097
LY9	Others	co_stimulatory	7.38129e-45	2.4947	0.00348484	3.35582	2.6121e-06	1.61563	0.315158	2.48858	1.65705e-13	0.840491	0.0482605	1.70128	1.2527e-07	0.852457	0.299398	1.71084
CD48	SLAM Famlity	co_stimulatory	6.49152e-50	2.81473	0.00207501	4.00229	7.03585e-11	2.26148	0.200847	3.42928	1.3192e-17	1.15526	0.031967	2.34321	3.00687e-13	1.37881	0.217749	2.56233
CD84	SLAM Famlity	co_stimulatory	1.30902e-45	1.987	0.000481954	3.25734	0.0440905	0.663366	0.250095	1.93035	2.10993e-11	0.778764	0.044813	2.04868	0.188302	0.186373	0.308474	1.45594
SLAMF1	SLAM Famlity	co_stimulatory	4.42794e-54	3.63025	8.35396e-05	4.80926	1.45585e-05	2.40395	0.216492	3.5747	1.94708e-16	1.43142	0.0352963	2.60583	2.43407e-10	1.61575	0.21606	2.78008
SLAMF6	SLAM Famlity	co_stimulatory	6.72392e-49	3.33415	0.0026436	4.43422	1.01838e-07	2.29714	0.200267	3.41316	7.23127e-16	1.25632	0.0470395	2.35627	3.60164e-10	1.31576	0.229179	2.41147
SLAMF7	SLAM Famlity	co_stimulatory	3.55213e-48	3.21771	0.00601904	4.11946	5.23298e-07	2.05204	0.310017	2.93988	3.97607e-13	1.17349	0.116467	2.07532	6.57996e-12	1.49343	0.335129	2.39173
SLAMF8	SLAM Famlity	co_stimulatory	5.90581e-47	2.52496	0.00561767	3.23701	1.04789e-09	1.94461	0.168873	2.64975	1.14195e-13	1.0047	0.127045	1.71668	7.25869e-13	1.24766	0.311922	1.95808
SLAMF9	SLAM Famlity	co_stimulatory	0.0415065	0.500765	0.536411	0.975807	0.0990949	1.0771	0.616889	1.51789	1.08563e-05	0.841677	0.36169	1.31067	1.44854e-06	1.17372	0.438184	1.6296
HAVCR1	TIM Family	co_stimulatory	0.0587913	0.280421	0.30026	0.764085	0.200456	-0.635355	0.956932	-0.179168	0.212917	0.168573	0.476045	0.64834	0.031689	-0.358358	0.966117	0.111041
CD40	TNF Family	co_stimulatory	1.64381e-42	1.91674	0.00473262	2.67034	1.01115e-13	1.91091	0.109465	2.65979	5.39597e-18	0.778049	0.0256362	1.53147	1.68373e-15	1.14012	0.203423	1.89324
TNFRSF14	TNF Family	co_stimulatory	3.34956e-11	0.667485	0.290223	0.633332	2.71517e-06	1.30577	0.383921	1.26522	0.600552	0.0579879	0.97939	0.0241855	0.0880701	0.222256	0.930766	0.181989
TNFRSF18	TNF Family	co_stimulatory	0.00326648	0.608596	0.598537	0.628466	0.0717893	1.12249	0.727015	1.12741	0.29414	0.216157	0.890017	0.236067	0.00101432	0.859582	0.788143	0.878374
TNFRSF9	TNF Family	co_stimulatory	4.99251e-49	1.87796	0.00217546	2.34681	5.86772e-06	1.13741	0.29991	1.61891	1.59835e-11	0.57932	0.109033	1.04764	6.15194e-08	0.659036	0.374867	1.12859
TNFSF14	TNF Family	co_stimulatory	2.72749e-53	2.3173	4.50175e-05	3.46508	9.92878e-05	1.27624	0.236814	2.42884	3.40624e-17	0.858448	0.00576974	2.00545	3.0302e-10	0.919193	0.0997628	2.06342
CD86	B7 Family	bi_directional	8.41667e-51	2.0043	0.000194154	3.01238	7.92435e-08	1.54876	0.182324	2.55924	3.97299e-14	0.796285	0.0319686	1.80451	3.7581e-10	0.842375	0.152727	1.84912
HHLA2	B7 Family	bi_directional	0.000714983	0.457613	0.201566	0.848335	0.834925	-0.111655	0.933244	0.257298	0.204292	-0.166942	0.834776	0.220382	0.419453	0.13479	0.755089	0.511549
CD160	Others	bi_directional	4.46509e-06	0.544422	0.343464	0.661268	0.116976	-0.607049	0.832528	-0.49179	0.723577	0.0394577	0.84129	0.155809	0.000212003	-0.447721	0.781356	-0.326393
BTN2A1	Butyrophilins Family	Others	1.20207e-11	0.392739	0.321679	0.352519	0.269761	0.201583	0.88958	0.158239	0.20558	0.0690745	0.955313	0.0292626	0.00958369	0.173944	0.892461	0.134283
BTN3A2	Butyrophilins Family	Others	1.15496e-36	1.48365	0.000151091	2.5628	8.99419e-07	1.40857	0.0748356	2.48255	6.296e-10	0.565437	0.0257975	1.64346	2.21563e-10	0.742612	0.052522	1.81946
BTN3A3	Butyrophilins Family	Others	8.60517e-44	1.70768	4.23238e-05	3.28589	0.00018523	1.08335	0.0748356	2.6595	2.71031e-18	0.770251	0.00147731	2.34792	6.71903e-05	0.519522	0.118433	2.09662
BTNL2	Butyrophilins Family	Others	1.23106e-05	0.826525	0.642048	0.614803	0.361741	0.463145	0.909505	0.242042	0.270091	0.18786	0.987553	-0.0223132	0.253749	0.22655	0.995197	0.0185332
BTNL3	Butyrophilins Family	Others	0.000522375	0.602379	0.453982	-0.888142	0.306551	0.428989	0.62866	-1.13129	0.252677	0.185647	0.195378	-1.31274	0.00384715	0.516609	0.607057	-1.00721
BTNL8	Butyrophilins Family	Others	7.12673e-11	1.13002	0.482472	0.70684	0.0495442	1.09057	0.869949	0.624921	0.302723	0.186338	0.867679	-0.243657	0.368426	0.17848	0.917758	-0.271497
BTNL9	Butyrophilins Family	Others	0.0205126	0.431505	0.96017	-0.0845209	0.586172	-0.264753	0.748627	-0.78457	0.127843	0.252314	0.850038	-0.262889	0.000274579	-0.639765	0.45207	-1.15603
C10orf54	Others	Others	9.69961e-43	1.71945	0.000865833	2.604	3.94192e-13	1.98742	0.106553	2.88645	3.15348e-14	0.719978	0.0359976	1.60286	2.53008e-13	0.981619	0.165131	1.86777
LTA	TNF Family	Others	1.72741e-50	3.41999	0.00170696	3.34854	9.17077e-06	2.52257	0.329023	2.43886	1.05985e-13	1.26688	0.347532	1.193	3.13202e-16	1.9366	0.325286	1.85628
TNFRSF10A	TNF Family	Others	2.60386e-14	0.839204	0.0234487	1.1273	0.706616	-0.181784	0.934215	0.121604	0.000320842	0.321471	0.343078	0.609435	0.16228	0.181972	0.65771	0.470125
TNFRSF10B	TNF Family	Others	1.89081e-12	0.681111	0.0585603	0.908458	0.651685	0.165802	0.809533	0.37562	3.28977e-05	0.322038	0.334875	0.549163	0.0678027	0.203809	0.69155	0.426744
TNFRSF10C	TNF Family	Others	0.0324532	0.371917	0.985632	-0.0218399	0.981711	-0.0162185	0.876305	-0.397511	0.0395543	0.318898	0.95874	-0.0738772	0.780976	-0.0607977	0.829329	-0.458162
TNFRSF10D	TNF Family	Others	2.33816e-08	0.865781	0.912779	0.13372	0.699719	0.199639	0.8351	-0.545142	0.0019838	0.417817	0.77633	-0.315172	0.0254479	0.427666	0.91854	-0.302795
TNFRSF11A	TNF Family	Others	8.62598e-09	0.847504	0.0351442	2.01459	0.0160639	0.973541	0.385301	2.14185	0.0201241	0.299877	0.132422	1.46677	3.80692e-06	0.85057	0.322788	2.01708
TNFRSF11B	TNF Family	Others	0.000121529	0.804522	0.36305	1.17268	0.151894	-1.03142	0.791865	-0.661579	0.000504187	0.663499	0.505038	1.03156	0.931771	-0.023298	0.921682	0.344215
TNFRSF12A	TNF Family	Others	1.87979e-05	0.7009	0.721701	0.38457	1.36315e-05	1.8506	0.389337	1.49071	1.41808e-07	0.659395	0.73031	0.346554	4.42969e-15	1.33301	0.45333	0.996718
TNFRSF13B	TNF Family	Others	1.38632e-30	3.19559	0.0518277	3.00357	5.84719e-05	2.81483	0.484146	2.57944	1.13368e-07	1.10722	0.593241	0.910001	5.42508e-09	1.80266	0.62829	1.58854
TNFRSF13C	TNF Family	Others	1.12359e-19	1.89164	0.281938	1.61151	2.79085e-05	1.65894	0.597468	1.38829	0.121135	0.234496	0.975332	-0.046297	5.44293e-13	1.3504	0.604722	1.07023
TNFRSF17	TNF Family	Others	2.10092e-33	3.49906	0.00512192	4.62574	0.000101081	2.78106	0.310017	3.86407	1.05209e-08	1.2802	0.135131	2.40054	2.19297e-10	2.02167	0.256257	3.12137
TNFRSF19	TNF Family	Others	0.864684	0.0375459	0.458941	0.916023	0.260345	-0.83264	0.990798	0.0460555	0.00112255	0.489308	0.272947	1.36887	0.00828191	-0.559692	0.914607	0.319369
TNFRSF1A	TNF Family	Others	2.5937e-11	0.433795	0.895009	0.0641852	0.00219961	0.581053	0.865235	0.212108	7.76336e-14	0.348144	0.961225	-0.0229852	5.91027e-12	0.500608	0.894306	0.13144
TNFRSF1B	TNF Family	Others	1.53639e-58	2.07723	9.05449e-05	2.76649	8.7352e-15	2.03916	0.0748356	2.7199	5.2846e-17	0.771833	0.0417799	1.45968	7.77578e-13	0.910019	0.197381	1.59635
TNFRSF25	TNF Family	Others	4.46523e-15	1.11156	0.0414283	-1.14815	4.31935e-06	1.5671	0.630949	-0.686792	0.0632953	0.238331	5.41193e-05	-2.02223	3.56817e-09	0.89929	0.0904765	-1.36019
TNFRSF4	TNF Family	Others	1.96483e-17	1.38549	0.35017	0.935181	1.72058e-09	2.33731	0.444269	1.88244	2.01336e-05	0.516929	0.9564	0.0663626	2.28993e-13	1.2693	0.638131	0.815307
TNFRSF6B	TNF Family	Others	5.17402e-14	3.07837	0.908404	-0.326555	1.10826e-08	4.96349	0.677039	1.55691	1.33934e-05	1.45288	0.334903	-1.95159	5.70712e-15	3.23109	0.979085	-0.173063
TNFRSF8	TNF Family	Others	3.26952e-48	2.61855	0.000456078	2.87342	5.21423e-07	2.21799	0.149192	2.45827	3.40624e-17	1.12923	0.136647	1.38113	2.37863e-17	1.61757	0.190711	1.86104
TNFSF4	TNF Family	Others	4.13567e-11	0.96498	0.0356057	1.69039	0.751292	-0.181853	0.71864	0.547109	1.18303e-06	0.633987	0.176252	1.35956	0.623922	-0.0843868	0.63806	0.641186
