# Supplementary material for: Establishment of tumor inflammasome clusters with distinct immunogenomic landscape aids immunotherapy
Source: Theranostics. 2021 Oct 17;11(20):9884–903. doi: 10.7150/thno.63202 (PMC8581407; doi:10.7150/thno.63202)
Supplement: Supplementary file 13 — Supplementary table 12: Target gene symbols and corresponding sequences of primers. [file thnov11p9884s13.xlsx]

## Sheet: Sheet1
Table S12. Target gene symbols and corresponding sequences of primers.
Primer Symbol	Primer sequence
CASP1 F	TTTCCGCAAGGTTCGATTTTCA
CASP1 R	GGCATCTGCGCTCTACCATC
IL-1β F	ATGATGGCTTATTACAGTGGCAA
IL-1β R	GTCGGAGATTCGTAGCTGGA
TNF-α F	GAGGCCAAGCCCTGGTATG
TNF-α R	CGGGCCGATTGATCTCAGC
CD163 F	TTTGTCAACTTGAGTCCCTTCAC
CD163 R	TCCCGCTACACTTGTTTTCAC
TGF-β F	CAATTCCTGGCGATACCTCAG
TGF-β R	GCACAACTCCGGTGACATCAA
18S F	GCAGAATCCACGCCAGTACAAGAT
18S R	TCTTCTTCAGTCGCTCCAGGTCTT
